# Supplementary material for: Crystal Structure of Bacillus subtilis Cysteine Desulfurase SufS and Its Dynamic Interaction with Frataxin and Scaffold Protein SufU
Source: PLoS One. 2016 Jul 6;11(7):e0158749. doi: 10.1371/journal.pone.0158749 (PMC4934914; doi:10.1371/journal.pone.0158749)
Supplement: S1 File — (XLS) [file pone.0158749.s005.xls]

## Sheet: HDX BsSufU
Protein	Start	End	Sequence	MaxUptake	MHP	State	Exposure	Center	Center SD	Uptake (Da)	Uptake SD (Da)	Uptake (%)	Uptake SD (%)
SufU	3	7	FNANL	4	578.293	SufU and Fra	0	578.609	0.009867	0	0	0	0
SufU	3	7	FNANL	4	578.293	SufU and Fra	0.25	580.932	0.006941	2.32311	0.012063	58.0778	0.301575
SufU	3	7	FNANL	4	578.293	SufU and Fra	0.5	580.965	0.029103	2.35648	0.03073	58.912	0.76825
SufU	3	7	FNANL	4	578.293	SufU and Fra	1	580.943	0.002266	2.3344	0.010124	58.36	0.2531
SufU	3	7	FNANL	4	578.293	SufU and Fra	10	580.854	0.018198	2.24477	0.0207	56.1193	0.5175
SufU	3	7	FNANL	4	578.293	SufU and SufS	0	578.675	0.016827	0	0	0	0
SufU	3	7	FNANL	4	578.293	SufU and SufS	0.25	580.785	0.033248	2.11012	0.037263	52.7529	0.931575
SufU	3	7	FNANL	4	578.293	SufU and SufS	0.5	580.801	0.018598	2.12539	0.02508	53.1346	0.627
SufU	3	7	FNANL	4	578.293	SufU and SufS	1	580.788	0.015121	2.11289	0.022623	52.8222	0.565575
SufU	3	7	FNANL	4	578.293	SufU and SufS	10	580.786	0.069532	2.11046	0.07154	52.7616	1.7885
SufU	3	7	FNANL	4	578.293	SufU and SufS/Fra	0	578.562	0.007847	0	0	0	0
SufU	3	7	FNANL	4	578.293	SufU and SufS/Fra	0.25	580.699	0.018553	2.13637	0.020144	53.4093	0.5036
SufU	3	7	FNANL	4	578.293	SufU and SufS/Fra	0.5	580.629	0.017578	2.06714	0.01925	51.6786	0.48125
SufU	3	7	FNANL	4	578.293	SufU and SufS/Fra	1	580.715	0.11813	2.15306	0.11839	53.8264	2.95975
SufU	3	7	FNANL	4	578.293	SufU and SufS/Fra	10	580.633	0.121565	2.07124	0.121818	51.7809	3.04545
SufU	3	7	FNANL	4	578.293	SufU solo	0	578.71	0.004968	0	0	0	0
SufU	3	7	FNANL	4	578.293	SufU solo	0.25	580.882	0.007609	2.17206	0.009087	54.3015	0.227175
SufU	3	7	FNANL	4	578.293	SufU solo	0.5	580.834	0.003385	2.12381	0.006011	53.0953	0.150275
SufU	3	7	FNANL	4	578.293	SufU solo	1	580.847	0.006853	2.13684	0.008464	53.4211	0.2116
SufU	3	7	FNANL	4	578.293	SufU solo	10	580.801	0	2.09029	0.004968	52.2571	0.1242
SufU	10	17	LYRQVIMD	7	1037.54	SufU and Fra	0	1038.15	0.007379	0	0	0	0
SufU	10	17	LYRQVIMD	7	1037.54	SufU and Fra	0.25	1041.21	0.022783	3.05718	0.023948	43.6741	0.342114
SufU	10	17	LYRQVIMD	7	1037.54	SufU and Fra	0.5	1041.51	0.033528	3.35769	0.034331	47.967	0.490443
SufU	10	17	LYRQVIMD	7	1037.54	SufU and Fra	1	1041.77	0.019279	3.61328	0.020643	51.6183	0.2949
SufU	10	17	LYRQVIMD	7	1037.54	SufU and Fra	10	1042.35	0.012524	4.20188	0.014536	60.0269	0.207657
SufU	10	17	LYRQVIMD	7	1037.54	SufU and SufS	0	1038.12	0.014701	0	0	0	0
SufU	10	17	LYRQVIMD	7	1037.54	SufU and SufS	0.25	1041.07	0.006491	2.94384	0.01607	42.0548	0.229571
SufU	10	17	LYRQVIMD	7	1037.54	SufU and SufS	0.5	1041.19	0.018558	3.06551	0.023675	43.7931	0.338214
SufU	10	17	LYRQVIMD	7	1037.54	SufU and SufS	1	1041.35	0.009285	3.22475	0.017387	46.0678	0.248386
SufU	10	17	LYRQVIMD	7	1037.54	SufU and SufS	10	1042.03	0.069786	3.90621	0.071318	55.8031	1.01883
SufU	10	17	LYRQVIMD	7	1037.54	SufU and SufS/Fra	0	1038.12	0.008755	0	0	0	0
SufU	10	17	LYRQVIMD	7	1037.54	SufU and SufS/Fra	0.25	1040.96	0.031909	2.84515	0.033088	40.645	0.472686
SufU	10	17	LYRQVIMD	7	1037.54	SufU and SufS/Fra	0.5	1041.17	0.020922	3.04663	0.02268	43.5233	0.324
SufU	10	17	LYRQVIMD	7	1037.54	SufU and SufS/Fra	1	1041.37	0.013766	3.25535	0.016314	46.5049	0.233057
SufU	10	17	LYRQVIMD	7	1037.54	SufU and SufS/Fra	10	1042.24	0.029914	4.12268	0.031169	58.8954	0.445271
SufU	10	17	LYRQVIMD	7	1037.54	SufU solo	0	1038.12	0.008529	0	0	0	0
SufU	10	17	LYRQVIMD	7	1037.54	SufU solo	0.25	1041.25	0.009135	3.13722	0.012497	44.8175	0.178529
SufU	10	17	LYRQVIMD	7	1037.54	SufU solo	0.5	1041.45	0.002855	3.3358	0.008994	47.6543	0.128486
SufU	10	17	LYRQVIMD	7	1037.54	SufU solo	1	1041.74	0.008202	3.62288	0.011833	51.7555	0.169043
SufU	10	17	LYRQVIMD	7	1037.54	SufU solo	10	1042.5	0.004554	4.38678	0.009669	62.6683	0.138129
SufU	11	17	YRQVIMD	6	924.461	SufU and Fra	0	925.692	0.029284	0	0	0	0
SufU	11	17	YRQVIMD	6	924.461	SufU and Fra	0.25	927.451	0.003614	1.75943	0.029507	29.3239	0.491783
SufU	11	17	YRQVIMD	6	924.461	SufU and Fra	0.5	927.673	0.010929	1.98114	0.031257	33.019	0.52095
SufU	11	17	YRQVIMD	6	924.461	SufU and Fra	1	927.97	0.0067	2.27883	0.030041	37.9806	0.500683
SufU	11	17	YRQVIMD	6	924.461	SufU and Fra	10	928.548	0.006493	2.85687	0.029995	47.6145	0.499917
SufU	11	17	YRQVIMD	6	924.461	SufU and SufS	0	925.85	0.029188	0	0	0	0
SufU	11	17	YRQVIMD	6	924.461	SufU and SufS	0.25	927.38	0.005092	1.52919	0.029629	25.4865	0.493817
SufU	11	17	YRQVIMD	6	924.461	SufU and SufS	0.5	927.523	0.006489	1.67254	0.029901	27.8756	0.49835
SufU	11	17	YRQVIMD	6	924.461	SufU and SufS	1	927.655	0.017558	1.80471	0.034063	30.0784	0.567717
SufU	11	17	YRQVIMD	6	924.461	SufU and SufS	10	928.267	0.006696	2.41697	0.029946	40.2828	0.4991
SufU	11	17	YRQVIMD	6	924.461	SufU and SufS/Fra	0	925.625	0.016021	0	0	0	0
SufU	11	17	YRQVIMD	6	924.461	SufU and SufS/Fra	0.25	927.266	0.009717	1.64103	0.018737	27.3506	0.312283
SufU	11	17	YRQVIMD	6	924.461	SufU and SufS/Fra	0.5	927.421	0.009801	1.79532	0.018781	29.922	0.313017
SufU	11	17	YRQVIMD	6	924.461	SufU and SufS/Fra	1	927.616	0.022558	1.99039	0.027668	33.1731	0.461133
SufU	11	17	YRQVIMD	6	924.461	SufU and SufS/Fra	10	928.462	0.020363	2.83682	0.025909	47.2803	0.431817
SufU	11	17	YRQVIMD	6	924.461	SufU solo	0	925.67	0.124743	0	0	0	0
SufU	11	17	YRQVIMD	6	924.461	SufU solo	0.25	927.494	0.008266	1.8239	0.125016	30.3982	2.0836
SufU	11	17	YRQVIMD	6	924.461	SufU solo	0.5	927.664	0.001062	1.99338	0.124747	33.2231	2.07912
SufU	11	17	YRQVIMD	6	924.461	SufU solo	1	927.935	0.009988	2.26468	0.125142	37.7447	2.0857
SufU	11	17	YRQVIMD	6	924.461	SufU solo	10	928.782	0.009099	3.11219	0.125074	51.8699	2.08457
SufU	15	30	IMDHYKNPRNKGVLND	14	1913.96	SufU and Fra	0	1915.07	0.028077	0	0	0	0
SufU	15	30	IMDHYKNPRNKGVLND	14	1913.96	SufU and Fra	0.25	1919.58	0.011886	4.51603	0.030489	32.2574	0.217779
SufU	15	30	IMDHYKNPRNKGVLND	14	1913.96	SufU and Fra	0.5	1920.59	0.173928	5.52676	0.17618	39.4769	1.25843
SufU	15	30	IMDHYKNPRNKGVLND	14	1913.96	SufU and Fra	1	1921.21	0.054733	6.13816	0.061514	43.844	0.439386
SufU	15	30	IMDHYKNPRNKGVLND	14	1913.96	SufU and Fra	10	1921.85	0.026284	6.78558	0.03846	48.4685	0.274714
SufU	15	30	IMDHYKNPRNKGVLND	14	1913.96	SufU and SufS	0	1915.03	0.024274	0	0	0	0
SufU	15	30	IMDHYKNPRNKGVLND	14	1913.96	SufU and SufS	0.25	1919.32	0.128765	4.28922	0.131033	30.6373	0.93595
SufU	15	30	IMDHYKNPRNKGVLND	14	1913.96	SufU and SufS	0.5	1919.88	0.027303	4.85233	0.036533	34.6595	0.26095
SufU	15	30	IMDHYKNPRNKGVLND	14	1913.96	SufU and SufS	1	1920.45	0.02973	5.42101	0.038381	38.7215	0.27415
SufU	15	30	IMDHYKNPRNKGVLND	14	1913.96	SufU and SufS	10	1921.61	0	6.58253	0.024274	47.0181	0.173386
SufU	15	30	IMDHYKNPRNKGVLND	14	1913.96	SufU and SufS/Fra	0	1915.04	0.007687	0	0	0	0
SufU	15	30	IMDHYKNPRNKGVLND	14	1913.96	SufU and SufS/Fra	0.25	1919.1	0.059323	4.06574	0.059819	29.041	0.427279
SufU	15	30	IMDHYKNPRNKGVLND	14	1913.96	SufU and SufS/Fra	0.5	1919.66	0.012893	4.62078	0.01501	33.0056	0.107214
SufU	15	30	IMDHYKNPRNKGVLND	14	1913.96	SufU and SufS/Fra	1	1920.27	0.017679	5.23397	0.019278	37.3855	0.1377
SufU	15	30	IMDHYKNPRNKGVLND	14	1913.96	SufU and SufS/Fra	10	1921.48	0.027682	6.44766	0.02873	46.0547	0.205214
SufU	15	30	IMDHYKNPRNKGVLND	14	1913.96	SufU solo	0	1915.02	0.01833	0	0	0	0
SufU	15	30	IMDHYKNPRNKGVLND	14	1913.96	SufU solo	0.25	1919.72	0.153148	4.70496	0.154241	33.6069	1.10172
SufU	15	30	IMDHYKNPRNKGVLND	14	1913.96	SufU solo	0.5	1920.14	0.123732	5.12509	0.125082	36.6078	0.893443
SufU	15	30	IMDHYKNPRNKGVLND	14	1913.96	SufU solo	1	1920.53	0.047518	5.50739	0.050931	39.3385	0.363793
SufU	15	30	IMDHYKNPRNKGVLND	14	1913.96	SufU solo	10	1922.35	0.215682	7.33331	0.216459	52.3808	1.54614
SufU	16	30	MDHYKNPRNKGVLND	13	1800.88	SufU and Fra	0	1802.09	0.024506	0	0	0	0
SufU	16	30	MDHYKNPRNKGVLND	13	1800.88	SufU and Fra	0.25	1806.57	0.004321	4.48614	0.024884	34.5087	0.191415
SufU	16	30	MDHYKNPRNKGVLND	13	1800.88	SufU and Fra	0.5	1807.3	0.035396	5.21781	0.043051	40.137	0.331162
SufU	16	30	MDHYKNPRNKGVLND	13	1800.88	SufU and Fra	1	1808	0.040952	5.91326	0.047725	45.4866	0.367115
SufU	16	30	MDHYKNPRNKGVLND	13	1800.88	SufU and Fra	10	1808.65	0.035433	6.56417	0.043082	50.4936	0.3314
SufU	16	30	MDHYKNPRNKGVLND	13	1800.88	SufU and SufS	0	1802.02	0.006356	0	0	0	0
SufU	16	30	MDHYKNPRNKGVLND	13	1800.88	SufU and SufS	0.25	1806.13	0.010021	4.10896	0.011867	31.6074	0.0912846
SufU	16	30	MDHYKNPRNKGVLND	13	1800.88	SufU and SufS	0.5	1806.89	0.038702	4.87351	0.039221	37.4885	0.3017
SufU	16	30	MDHYKNPRNKGVLND	13	1800.88	SufU and SufS	1	1807.41	0.036345	5.3948	0.036896	41.4985	0.283815
SufU	16	30	MDHYKNPRNKGVLND	13	1800.88	SufU and SufS	10	1807.84	0.262741	5.82444	0.262818	44.8033	2.02168
SufU	16	30	MDHYKNPRNKGVLND	13	1800.88	SufU and SufS/Fra	0	1802.11	0.0964	0	0	0	0
SufU	16	30	MDHYKNPRNKGVLND	13	1800.88	SufU and SufS/Fra	0.25	1806	0.052058	3.89642	0.109559	29.9725	0.842762
SufU	16	30	MDHYKNPRNKGVLND	13	1800.88	SufU and SufS/Fra	0.5	1806.52	0.011862	4.41731	0.097127	33.9793	0.747131
SufU	16	30	MDHYKNPRNKGVLND	13	1800.88	SufU and SufS/Fra	1	1807.14	0.019641	5.03296	0.098381	38.7151	0.756777
SufU	16	30	MDHYKNPRNKGVLND	13	1800.88	SufU and SufS/Fra	10	1808.38	0.034633	6.27523	0.102433	48.271	0.787946
SufU	16	30	MDHYKNPRNKGVLND	13	1800.88	SufU solo	0	1801.9	0.016683	0	0	0	0
SufU	16	30	MDHYKNPRNKGVLND	13	1800.88	SufU solo	0.25	1806.33	2.27374e-13	4.42852	0.016683	34.0655	0.128331
SufU	16	30	MDHYKNPRNKGVLND	13	1800.88	SufU solo	0.5	1807.2	0	5.29493	0.016683	40.7302	0.128331
SufU	16	30	MDHYKNPRNKGVLND	13	1800.88	SufU solo	1	1807.78	0.023213	5.87554	0.028586	45.1964	0.219892
SufU	16	30	MDHYKNPRNKGVLND	13	1800.88	SufU solo	10	1809.05	0.045978	7.15049	0.048911	55.0038	0.376238
SufU	18	30	HYKNPRNKGVLND	11	1554.81	SufU and Fra	0	1555.62	0.027232	0	0	0	0
SufU	18	30	HYKNPRNKGVLND	11	1554.81	SufU and Fra	0.25	1559.95	0.029141	4.3369	0.039885	39.4263	0.362591
SufU	18	30	HYKNPRNKGVLND	11	1554.81	SufU and Fra	0.5	1560.46	0.048776	4.8488	0.055863	44.08	0.507845
SufU	18	30	HYKNPRNKGVLND	11	1554.81	SufU and Fra	1	1561.06	0.047342	5.44505	0.054616	49.5004	0.496509
SufU	18	30	HYKNPRNKGVLND	11	1554.81	SufU and Fra	10	1561.01	0.023242	5.39906	0.035802	49.0824	0.325473
SufU	18	30	HYKNPRNKGVLND	11	1554.81	SufU and SufS	0	1555.71	0.016803	0	0	0	0
SufU	18	30	HYKNPRNKGVLND	11	1554.81	SufU and SufS	0.25	1558.87	0.016589	3.16139	0.023613	28.7399	0.214664
SufU	18	30	HYKNPRNKGVLND	11	1554.81	SufU and SufS	0.5	1559.61	0.021133	3.89941	0.026999	35.4492	0.245445
SufU	18	30	HYKNPRNKGVLND	11	1554.81	SufU and SufS	1	1560.1	0.045898	4.38764	0.048877	39.8876	0.444336
SufU	18	30	HYKNPRNKGVLND	11	1554.81	SufU and SufS	10	1560.42	0.019097	4.70974	0.025437	42.8158	0.231245
SufU	18	30	HYKNPRNKGVLND	11	1554.81	SufU and SufS/Fra	0	1556.13	0.027512	0	0	0	0
SufU	18	30	HYKNPRNKGVLND	11	1554.81	SufU and SufS/Fra	0.25	1559.63	0.024555	3.50432	0.036876	31.8575	0.335236
SufU	18	30	HYKNPRNKGVLND	11	1554.81	SufU and SufS/Fra	0.5	1560.11	0.018639	3.97522	0.033231	36.1383	0.3021
SufU	18	30	HYKNPRNKGVLND	11	1554.81	SufU and SufS/Fra	1	1560.57	0.038625	4.4386	0.047422	40.3509	0.431109
SufU	18	30	HYKNPRNKGVLND	11	1554.81	SufU and SufS/Fra	10	1560.86	0.378365	4.72855	0.379364	42.9868	3.44876
SufU	18	30	HYKNPRNKGVLND	11	1554.81	SufU solo	0	1555.55	0.025758	0	0	0	0
SufU	18	30	HYKNPRNKGVLND	11	1554.81	SufU solo	0.25	1560.11	2.27374e-13	4.56124	0.025758	41.4659	0.234164
SufU	18	30	HYKNPRNKGVLND	11	1554.81	SufU solo	0.5	1560.26	0.043881	4.70749	0.050883	42.7953	0.462573
SufU	18	30	HYKNPRNKGVLND	11	1554.81	SufU solo	1	1560.74	0.048201	5.18909	0.054651	47.1736	0.496827
SufU	18	30	HYKNPRNKGVLND	11	1554.81	SufU solo	10	1560.61	0	5.06027	0.025758	46.0025	0.234164
SufU	24	30	NKGVLND	6	759.399	SufU and Fra	0	759.758	0.013965	0	0	0	0
SufU	24	30	NKGVLND	6	759.399	SufU and Fra	0.25	763.105	0.005221	3.34708	0.014909	55.7846	0.248483
SufU	24	30	NKGVLND	6	759.399	SufU and Fra	0.5	763.581	0.004741	3.8234	0.014748	63.7233	0.2458
SufU	24	30	NKGVLND	6	759.399	SufU and Fra	1	763.91	0.005265	4.15202	0.014925	69.2004	0.24875
SufU	24	30	NKGVLND	6	759.399	SufU and Fra	10	764.643	0.004376	4.88459	0.014635	81.4099	0.243917
SufU	24	30	NKGVLND	6	759.399	SufU and SufS	0	759.966	0.013238	0	0	0	0
SufU	24	30	NKGVLND	6	759.399	SufU and SufS	0.25	763.015	0.013401	3.04924	0.018837	50.8207	0.31395
SufU	24	30	NKGVLND	6	759.399	SufU and SufS	0.5	763.089	0.00957	3.12295	0.016335	52.0491	0.27225
SufU	24	30	NKGVLND	6	759.399	SufU and SufS	1	763.026	0.016529	3.06004	0.021177	51.0007	0.35295
SufU	24	30	NKGVLND	6	759.399	SufU and SufS	10	762.89	0.0567	2.92418	0.058225	48.7363	0.970417
SufU	24	30	NKGVLND	6	759.399	SufU and SufS/Fra	0	759.816	0.014503	0	0	0	0
SufU	24	30	NKGVLND	6	759.399	SufU and SufS/Fra	0.25	762.394	0.005566	2.57836	0.015535	42.9727	0.258917
SufU	24	30	NKGVLND	6	759.399	SufU and SufS/Fra	0.5	762.795	0.006437	2.9785	0.015867	49.6417	0.26445
SufU	24	30	NKGVLND	6	759.399	SufU and SufS/Fra	1	762.987	0.005841	3.17075	0.015635	52.8459	0.260583
SufU	24	30	NKGVLND	6	759.399	SufU and SufS/Fra	10	763.034	0.094874	3.21834	0.095976	53.639	1.5996
SufU	24	30	NKGVLND	6	759.399	SufU solo	0	759.729	0.008598	0	0	0	0
SufU	24	30	NKGVLND	6	759.399	SufU solo	0.25	763.088	0.00016	3.35899	0.0086	55.9831	0.143333
SufU	24	30	NKGVLND	6	759.399	SufU solo	0.5	763.167	0.007176	3.43835	0.011199	57.3058	0.18665
SufU	24	30	NKGVLND	6	759.399	SufU solo	1	763.162	0.006593	3.43303	0.010835	57.2171	0.180583
SufU	24	30	NKGVLND	6	759.399	SufU solo	10	762.973	0.006026	3.24422	0.010499	54.0703	0.174983
SufU	31	35	SIVVD	4	532.298	SufU and Fra	0	532.615	0.006206	0	0	0	0
SufU	31	35	SIVVD	4	532.298	SufU and Fra	0.25	533.953	0.007405	1.33777	0.009662	33.4442	0.24155
SufU	31	35	SIVVD	4	532.298	SufU and Fra	0.5	534.167	0.01669	1.55122	0.017807	38.7805	0.445175
SufU	31	35	SIVVD	4	532.298	SufU and Fra	1	534.212	0.000457	1.59632	0.006223	39.9079	0.155575
SufU	31	35	SIVVD	4	532.298	SufU and Fra	10	534.183	0.004438	1.56797	0.00763	39.1993	0.19075
SufU	31	35	SIVVD	4	532.298	SufU and SufS	0	532.586	0.013904	0	0	0	0
SufU	31	35	SIVVD	4	532.298	SufU and SufS	0.25	534.127	0.003552	1.54145	0.014351	38.5364	0.358775
SufU	31	35	SIVVD	4	532.298	SufU and SufS	0.5	534.311	0.005276	1.72503	0.014872	43.1257	0.3718
SufU	31	35	SIVVD	4	532.298	SufU and SufS	1	534.44	0.003415	1.85492	0.014317	46.3731	0.357925
SufU	31	35	SIVVD	4	532.298	SufU and SufS	10	534.573	0.048492	1.98783	0.050446	49.6957	1.26115
SufU	31	35	SIVVD	4	532.298	SufU and SufS/Fra	0	532.537	0.003672	0	0	0	0
SufU	31	35	SIVVD	4	532.298	SufU and SufS/Fra	0.25	533.926	0	1.38833	0.003672	34.7082	0.0918
SufU	31	35	SIVVD	4	532.298	SufU and SufS/Fra	0.5	534.119	0.008361	1.58175	0.009132	39.5438	0.2283
SufU	31	35	SIVVD	4	532.298	SufU and SufS/Fra	1	534.171	0.003459	1.63315	0.005045	40.8287	0.126125
SufU	31	35	SIVVD	4	532.298	SufU and SufS/Fra	10	534.237	0.003729	1.69933	0.005234	42.4832	0.13085
SufU	31	35	SIVVD	4	532.298	SufU solo	0	532.76	0.013105	0	0	0	0
SufU	31	35	SIVVD	4	532.298	SufU solo	0.25	533.978	0.005522	1.21734	0.014221	30.4336	0.355525
SufU	31	35	SIVVD	4	532.298	SufU solo	0.5	534.161	0.003149	1.40074	0.013478	35.0185	0.33695
SufU	31	35	SIVVD	4	532.298	SufU solo	1	534.221	0.007755	1.46107	0.015228	36.5268	0.3807
SufU	31	35	SIVVD	4	532.298	SufU solo	10	534.28	0.013064	1.51961	0.018505	37.9903	0.462625
SufU	31	36	SIVVDM	5	663.338	SufU and Fra	0	663.788	0.009606	0	0	0	0
SufU	31	36	SIVVDM	5	663.338	SufU and Fra	0.25	664.973	0.006738	1.18437	0.011733	23.6874	0.23466
SufU	31	36	SIVVDM	5	663.338	SufU and Fra	0.5	665.134	0.015204	1.34596	0.017984	26.9191	0.35968
SufU	31	36	SIVVDM	5	663.338	SufU and Fra	1	665.177	0.002145	1.38872	0.009842	27.7744	0.19684
SufU	31	36	SIVVDM	5	663.338	SufU and Fra	10	665.158	0.007219	1.36967	0.012016	27.3934	0.24032
SufU	31	36	SIVVDM	5	663.338	SufU and SufS	0	663.654	0.011223	0	0	0	0
SufU	31	36	SIVVDM	5	663.338	SufU and SufS	0.25	665.611	0.002688	1.95673	0.01154	39.1347	0.2308
SufU	31	36	SIVVDM	5	663.338	SufU and SufS	0.5	665.735	0.038906	2.08143	0.040492	41.6287	0.80984
SufU	31	36	SIVVDM	5	663.338	SufU and SufS	1	665.828	0.008747	2.1744	0.014229	43.488	0.28458
SufU	31	36	SIVVDM	5	663.338	SufU and SufS	10	666.261	0.065237	2.60688	0.066195	52.1375	1.3239
SufU	31	36	SIVVDM	5	663.338	SufU and SufS/Fra	0	663.653	0.018741	0	0	0	0
SufU	31	36	SIVVDM	5	663.338	SufU and SufS/Fra	0.25	665.176	0.00766	1.52338	0.020246	30.4676	0.40492
SufU	31	36	SIVVDM	5	663.338	SufU and SufS/Fra	0.5	665.3	0.00647	1.64677	0.019827	32.9355	0.39654
SufU	31	36	SIVVDM	5	663.338	SufU and SufS/Fra	1	665.34	0.018233	1.68724	0.026147	33.7448	0.52294
SufU	31	36	SIVVDM	5	663.338	SufU and SufS/Fra	10	665.469	0.009038	1.81554	0.020807	36.3109	0.41614
SufU	31	36	SIVVDM	5	663.338	SufU solo	0	663.904	0.018619	0	0	0	0
SufU	31	36	SIVVDM	5	663.338	SufU solo	0.25	665.139	0.010911	1.23439	0.02158	24.6878	0.4316
SufU	31	36	SIVVDM	5	663.338	SufU solo	0.5	665.295	0.002349	1.39123	0.018766	27.8246	0.37532
SufU	31	36	SIVVDM	5	663.338	SufU solo	1	665.358	0.022097	1.45357	0.028895	29.0714	0.5779
SufU	31	36	SIVVDM	5	663.338	SufU solo	10	665.407	0.008847	1.50327	0.020614	30.0654	0.41228
SufU	31	42	SIVVDMNNPTCG	10	1249.56	SufU and Fra	0	1250.39	0.012087	0	0	0	0
SufU	31	42	SIVVDMNNPTCG	10	1249.56	SufU and Fra	0.25	1254.46	0.00683	4.07554	0.013884	40.7554	0.13884
SufU	31	42	SIVVDMNNPTCG	10	1249.56	SufU and Fra	0.5	1254.79	0.042087	4.40383	0.043789	44.0383	0.43789
SufU	31	42	SIVVDMNNPTCG	10	1249.56	SufU and Fra	1	1254.93	0.015701	4.54746	0.019815	45.4746	0.19815
SufU	31	42	SIVVDMNNPTCG	10	1249.56	SufU and Fra	10	1254.96	0.021084	4.57368	0.024303	45.7368	0.24303
SufU	31	42	SIVVDMNNPTCG	10	1249.56	SufU and SufS	0	1250.39	0.01855	0	0	0	0
SufU	31	42	SIVVDMNNPTCG	10	1249.56	SufU and SufS	0.25	1254.78	0.021778	4.38995	0.028607	43.8995	0.28607
SufU	31	42	SIVVDMNNPTCG	10	1249.56	SufU and SufS	0.5	1255.15	0.027282	4.75901	0.032991	47.5901	0.32991
SufU	31	42	SIVVDMNNPTCG	10	1249.56	SufU and SufS	1	1255.36	0.02014	4.96982	0.027381	49.6982	0.27381
SufU	31	42	SIVVDMNNPTCG	10	1249.56	SufU and SufS	10	1256.09	0.072174	5.70869	0.07452	57.0869	0.7452
SufU	31	42	SIVVDMNNPTCG	10	1249.56	SufU and SufS/Fra	0	1250.36	0.00543	0	0	0	0
SufU	31	42	SIVVDMNNPTCG	10	1249.56	SufU and SufS/Fra	0.25	1254.65	0.006225	4.28734	0.00826	42.8734	0.0826
SufU	31	42	SIVVDMNNPTCG	10	1249.56	SufU and SufS/Fra	0.5	1254.94	0.014644	4.584	0.015618	45.84	0.15618
SufU	31	42	SIVVDMNNPTCG	10	1249.56	SufU and SufS/Fra	1	1255.05	0.008539	4.69413	0.010119	46.9413	0.10119
SufU	31	42	SIVVDMNNPTCG	10	1249.56	SufU and SufS/Fra	10	1255.29	0.030969	4.93171	0.031441	49.3171	0.31441
SufU	31	42	SIVVDMNNPTCG	10	1249.56	SufU solo	0	1250.39	0.00176	0	0	0	0
SufU	31	42	SIVVDMNNPTCG	10	1249.56	SufU solo	0.25	1254.53	0.000815	4.13858	0.00194	41.3858	0.0194
SufU	31	42	SIVVDMNNPTCG	10	1249.56	SufU solo	0.5	1254.78	0.003652	4.39346	0.004054	43.9346	0.04054
SufU	31	42	SIVVDMNNPTCG	10	1249.56	SufU solo	1	1254.92	0.002716	4.53244	0.003236	45.3244	0.03236
SufU	31	42	SIVVDMNNPTCG	10	1249.56	SufU solo	10	1255.12	0.00956	4.73234	0.00972	47.3234	0.0972
SufU	31	43	SIVVDMNNPTCGD	11	1364.58	SufU and Fra	0	1365.93	0.022356	0	0	0	0
SufU	31	43	SIVVDMNNPTCGD	11	1364.58	SufU and Fra	0.25	1369.65	0.009412	3.72185	0.024256	33.835	0.220509
SufU	31	43	SIVVDMNNPTCGD	11	1364.58	SufU and Fra	0.5	1369.98	0.019774	4.05573	0.029846	36.8703	0.271327
SufU	31	43	SIVVDMNNPTCGD	11	1364.58	SufU and Fra	1	1370.15	0.024644	4.22156	0.033273	38.3778	0.302482
SufU	31	43	SIVVDMNNPTCGD	11	1364.58	SufU and Fra	10	1370.2	0.019125	4.27904	0.02942	38.9003	0.267455
SufU	31	43	SIVVDMNNPTCGD	11	1364.58	SufU and SufS	0	1366.13	0.055845	0	0	0	0
SufU	31	43	SIVVDMNNPTCGD	11	1364.58	SufU and SufS	0.25	1370.05	0.035024	3.91848	0.065919	35.6226	0.599264
SufU	31	43	SIVVDMNNPTCGD	11	1364.58	SufU and SufS	0.5	1370.41	0.026262	4.27978	0.061712	38.9071	0.561018
SufU	31	43	SIVVDMNNPTCGD	11	1364.58	SufU and SufS	1	1370.63	0.011776	4.50119	0.057073	40.9199	0.518845
SufU	31	43	SIVVDMNNPTCGD	11	1364.58	SufU and SufS	10	1371.43	0	5.29524	0.055845	48.1385	0.507682
SufU	31	43	SIVVDMNNPTCGD	11	1364.58	SufU and SufS/Fra	0	1365.87	0.031767	0	0	0	0
SufU	31	43	SIVVDMNNPTCGD	11	1364.58	SufU and SufS/Fra	0.25	1369.84	0.006657	3.97536	0.032457	36.1397	0.295064
SufU	31	43	SIVVDMNNPTCGD	11	1364.58	SufU and SufS/Fra	0.5	1370.18	0.023009	4.31661	0.039224	39.2419	0.356582
SufU	31	43	SIVVDMNNPTCGD	11	1364.58	SufU and SufS/Fra	1	1370.32	0.007755	4.45284	0.032699	40.4803	0.297264
SufU	31	43	SIVVDMNNPTCGD	11	1364.58	SufU and SufS/Fra	10	1370.54	0.038405	4.6774	0.049841	42.5218	0.4531
SufU	31	43	SIVVDMNNPTCGD	11	1364.58	SufU solo	0	1365.94	0.028865	0	0	0	0
SufU	31	43	SIVVDMNNPTCGD	11	1364.58	SufU solo	0.25	1369.74	0.038462	3.79061	0.048089	34.4601	0.437173
SufU	31	43	SIVVDMNNPTCGD	11	1364.58	SufU solo	0.5	1369.98	0.001511	4.03959	0.028905	36.7235	0.262773
SufU	31	43	SIVVDMNNPTCGD	11	1364.58	SufU solo	1	1370.12	0.008097	4.17624	0.029979	37.9658	0.272536
SufU	31	43	SIVVDMNNPTCGD	11	1364.58	SufU solo	10	1370.44	0.001139	4.49759	0.028887	40.8872	0.262609
SufU	32	43	IVVDMNNPTCGD	10	1277.55	SufU and Fra	0	1278.41	0.005446	0	0	0	0
SufU	32	43	IVVDMNNPTCGD	10	1277.55	SufU and Fra	0.25	1281.91	0.00782	3.49504	0.00953	34.9504	0.0953
SufU	32	43	IVVDMNNPTCGD	10	1277.55	SufU and Fra	0.5	1282.11	0.035302	3.69664	0.03572	36.9664	0.3572
SufU	32	43	IVVDMNNPTCGD	10	1277.55	SufU and Fra	1	1282.19	0.026945	3.78381	0.02749	37.8381	0.2749
SufU	32	43	IVVDMNNPTCGD	10	1277.55	SufU and Fra	10	1282.29	0.02056	3.87968	0.021269	38.7968	0.21269
SufU	32	43	IVVDMNNPTCGD	10	1277.55	SufU and SufS	0	1278.39	0.008244	0	0	0	0
SufU	32	43	IVVDMNNPTCGD	10	1277.55	SufU and SufS	0.25	1282.26	0.018554	3.87183	0.020304	38.7183	0.20304
SufU	32	43	IVVDMNNPTCGD	10	1277.55	SufU and SufS	0.5	1282.52	0.019466	4.13018	0.02114	41.3018	0.2114
SufU	32	43	IVVDMNNPTCGD	10	1277.55	SufU and SufS	1	1282.7	0.010365	4.30915	0.013244	43.0915	0.13244
SufU	32	43	IVVDMNNPTCGD	10	1277.55	SufU and SufS	10	1283.53	0	5.13718	0.008244	51.3718	0.08244
SufU	32	43	IVVDMNNPTCGD	10	1277.55	SufU and SufS/Fra	0	1278.35	0.008985	0	0	0	0
SufU	32	43	IVVDMNNPTCGD	10	1277.55	SufU and SufS/Fra	0.25	1282.14	0.010536	3.78386	0.013847	37.8386	0.13847
SufU	32	43	IVVDMNNPTCGD	10	1277.55	SufU and SufS/Fra	0.5	1282.33	0.012056	3.98346	0.015036	39.8346	0.15036
SufU	32	43	IVVDMNNPTCGD	10	1277.55	SufU and SufS/Fra	1	1282.43	0.005098	4.08246	0.01033	40.8246	0.1033
SufU	32	43	IVVDMNNPTCGD	10	1277.55	SufU and SufS/Fra	10	1282.66	0.032755	4.31224	0.033965	43.1224	0.33965
SufU	32	43	IVVDMNNPTCGD	10	1277.55	SufU solo	0	1278.42	0.030272	0	0	0	0
SufU	32	43	IVVDMNNPTCGD	10	1277.55	SufU solo	0.25	1281.95	0.02198	3.52508	0.03741	35.2508	0.3741
SufU	32	43	IVVDMNNPTCGD	10	1277.55	SufU solo	0.5	1282.06	0.012771	3.63561	0.032855	36.3561	0.32855
SufU	32	43	IVVDMNNPTCGD	10	1277.55	SufU solo	1	1282.19	0.008943	3.7627	0.031565	37.627	0.31565
SufU	32	43	IVVDMNNPTCGD	10	1277.55	SufU solo	10	1282.49	0.007736	4.06561	0.031245	40.6561	0.31245
SufU	32	47	IVVDMNNPTCGDRIRL	14	1815.92	SufU and Fra	0	1817.32	0.012996	0	0	0	0
SufU	32	47	IVVDMNNPTCGDRIRL	14	1815.92	SufU and Fra	0.25	1820.19	0.06521	2.86915	0.066493	20.4939	0.47495
SufU	32	47	IVVDMNNPTCGDRIRL	14	1815.92	SufU and Fra	0.5	1820.42	0.004648	3.09943	0.013802	22.1388	0.0985857
SufU	32	47	IVVDMNNPTCGDRIRL	14	1815.92	SufU and Fra	1	1820.6	0.09899	3.27744	0.099839	23.4103	0.713136
SufU	32	47	IVVDMNNPTCGDRIRL	14	1815.92	SufU and Fra	10	1820.85	0.003197	3.53277	0.013384	25.234	0.0956
SufU	32	47	IVVDMNNPTCGDRIRL	14	1815.92	SufU and SufS	0	1817.22	0.009026	0	0	0	0
SufU	32	47	IVVDMNNPTCGDRIRL	14	1815.92	SufU and SufS	0.25	1821.33	0.060277	4.11475	0.060949	29.3911	0.43535
SufU	32	47	IVVDMNNPTCGDRIRL	14	1815.92	SufU and SufS	0.5	1821.58	0.036063	4.36492	0.037175	31.178	0.265536
SufU	32	47	IVVDMNNPTCGDRIRL	14	1815.92	SufU and SufS	1	1821.65	0.269692	4.43013	0.269843	31.6438	1.92745
SufU	32	47	IVVDMNNPTCGDRIRL	14	1815.92	SufU and SufS	10	1823.12	0	5.90249	0.009026	42.1607	0.0644714
SufU	32	47	IVVDMNNPTCGDRIRL	14	1815.92	SufU and SufS/Fra	0	1817.13	0.018048	0	0	0	0
SufU	32	47	IVVDMNNPTCGDRIRL	14	1815.92	SufU and SufS/Fra	0.25	1821.14	0.026984	4.00407	0.032463	28.6005	0.231879
SufU	32	47	IVVDMNNPTCGDRIRL	14	1815.92	SufU and SufS/Fra	0.5	1821.29	0.006226	4.15817	0.019091	29.7012	0.136364
SufU	32	47	IVVDMNNPTCGDRIRL	14	1815.92	SufU and SufS/Fra	1	1821.45	0.058939	4.32024	0.061641	30.8589	0.440293
SufU	32	47	IVVDMNNPTCGDRIRL	14	1815.92	SufU and SufS/Fra	10	1822.11	0.10312	4.97221	0.104687	35.5158	0.747764
SufU	32	47	IVVDMNNPTCGDRIRL	14	1815.92	SufU solo	0	1817.39	0.020302	0	0	0	0
SufU	32	47	IVVDMNNPTCGDRIRL	14	1815.92	SufU solo	0.25	1820.41	0.104974	3.02752	0.106919	21.6252	0.763707
SufU	32	47	IVVDMNNPTCGDRIRL	14	1815.92	SufU solo	0.5	1820.68	0.034286	3.29351	0.039846	23.525	0.284614
SufU	32	47	IVVDMNNPTCGDRIRL	14	1815.92	SufU solo	1	1820.83	0.013692	3.44104	0.024488	24.5789	0.174914
SufU	32	47	IVVDMNNPTCGDRIRL	14	1815.92	SufU solo	10	1821.58	0.029864	4.18825	0.036111	29.9161	0.257936
SufU	33	47	VVDMNNPTCGDRIRL	13	1702.84	SufU and Fra	0	1704.14	0.054375	0	0	0	0
SufU	33	47	VVDMNNPTCGDRIRL	13	1702.84	SufU and Fra	0.25	1707.28	0.109627	3.14693	0.122371	24.2072	0.941315
SufU	33	47	VVDMNNPTCGDRIRL	13	1702.84	SufU and Fra	0.5	1707.66	0.083595	3.52364	0.099723	27.1049	0.7671
SufU	33	47	VVDMNNPTCGDRIRL	13	1702.84	SufU and Fra	1	1707.93	0.013423	3.79631	0.056007	29.2024	0.430823
SufU	33	47	VVDMNNPTCGDRIRL	13	1702.84	SufU and Fra	10	1708.23	0.021237	4.09552	0.058375	31.504	0.449038
SufU	33	47	VVDMNNPTCGDRIRL	13	1702.84	SufU and SufS	0	1704.11	0.021654	0	0	0	0
SufU	33	47	VVDMNNPTCGDRIRL	13	1702.84	SufU and SufS	0.25	1707.74	0.041899	3.63297	0.047164	27.9459	0.3628
SufU	33	47	VVDMNNPTCGDRIRL	13	1702.84	SufU and SufS	0.5	1708.09	0.02048	3.98107	0.029805	30.6236	0.229269
SufU	33	47	VVDMNNPTCGDRIRL	13	1702.84	SufU and SufS	1	1708.29	0.02499	4.18385	0.033067	32.1835	0.254362
SufU	33	47	VVDMNNPTCGDRIRL	13	1702.84	SufU and SufS	10	1708.95	2.27374e-13	4.84642	0.021654	37.2801	0.166569
SufU	33	47	VVDMNNPTCGDRIRL	13	1702.84	SufU and SufS/Fra	0	1703.81	0.007232	0	0	0	0
SufU	33	47	VVDMNNPTCGDRIRL	13	1702.84	SufU and SufS/Fra	0.25	1707.62	0.029241	3.81277	0.030122	29.329	0.231708
SufU	33	47	VVDMNNPTCGDRIRL	13	1702.84	SufU and SufS/Fra	0.5	1707.96	0.022595	4.15191	0.023724	31.9377	0.182492
SufU	33	47	VVDMNNPTCGDRIRL	13	1702.84	SufU and SufS/Fra	1	1708.2	0.009964	4.39102	0.012312	33.777	0.0947077
SufU	33	47	VVDMNNPTCGDRIRL	13	1702.84	SufU and SufS/Fra	10	1708.67	0.019039	4.86486	0.020366	37.422	0.156662
SufU	33	47	VVDMNNPTCGDRIRL	13	1702.84	SufU solo	0	1704.24	0.022127	0	0	0	0
SufU	33	47	VVDMNNPTCGDRIRL	13	1702.84	SufU solo	0.25	1707.41	0.053679	3.1731	0.058061	24.4084	0.446623
SufU	33	47	VVDMNNPTCGDRIRL	13	1702.84	SufU solo	0.5	1707.7	0.000149	3.46393	0.022127	26.6456	0.170208
SufU	33	47	VVDMNNPTCGDRIRL	13	1702.84	SufU solo	1	1707.79	0.01341	3.55246	0.025873	27.3266	0.199023
SufU	33	47	VVDMNNPTCGDRIRL	13	1702.84	SufU solo	10	1708.49	0.041016	4.25565	0.046604	32.7358	0.358492
SufU	34	42	VDMNNPTCG	7	950.371	SufU and Fra	0	951.065	0.01581	0	0	0	0
SufU	34	42	VDMNNPTCG	7	950.371	SufU and Fra	0.25	953.925	0.008268	2.8599	0.017842	40.8557	0.254886
SufU	34	42	VDMNNPTCG	7	950.371	SufU and Fra	0.5	954.029	0.048905	2.96373	0.051397	42.339	0.734243
SufU	34	42	VDMNNPTCG	7	950.371	SufU and Fra	1	954.112	0.020758	3.04727	0.026093	43.5325	0.372757
SufU	34	42	VDMNNPTCG	7	950.371	SufU and Fra	10	954.144	0.043495	3.07957	0.046279	43.9939	0.661129
SufU	34	42	VDMNNPTCG	7	950.371	SufU and SufS	0	951.045	0.010062	0	0	0	0
SufU	34	42	VDMNNPTCG	7	950.371	SufU and SufS	0.25	954.164	0.024029	3.11934	0.02605	44.562	0.372143
SufU	34	42	VDMNNPTCG	7	950.371	SufU and SufS	0.5	954.303	0.018956	3.25803	0.021461	46.5433	0.306586
SufU	34	42	VDMNNPTCG	7	950.371	SufU and SufS	1	954.355	0.011356	3.31069	0.015172	47.2956	0.216743
SufU	34	42	VDMNNPTCG	7	950.371	SufU and SufS	10	954.583	0.037438	3.53831	0.038767	50.5472	0.553814
SufU	34	42	VDMNNPTCG	7	950.371	SufU and SufS/Fra	0	951.017	0.015857	0	0	0	0
SufU	34	42	VDMNNPTCG	7	950.371	SufU and SufS/Fra	0.25	954.125	0.00877	3.10805	0.01812	44.4007	0.258857
SufU	34	42	VDMNNPTCG	7	950.371	SufU and SufS/Fra	0.5	954.23	0.019529	3.21239	0.025156	45.8914	0.359371
SufU	34	42	VDMNNPTCG	7	950.371	SufU and SufS/Fra	1	954.297	0.013099	3.27973	0.020568	46.8533	0.293829
SufU	34	42	VDMNNPTCG	7	950.371	SufU and SufS/Fra	10	954.408	0.02449	3.39062	0.029175	48.4374	0.416786
SufU	34	42	VDMNNPTCG	7	950.371	SufU solo	0	951.1	0.021928	0	0	0	0
SufU	34	42	VDMNNPTCG	7	950.371	SufU solo	0.25	953.958	0.041637	2.85837	0.047058	40.8338	0.672257
SufU	34	42	VDMNNPTCG	7	950.371	SufU solo	0.5	953.991	0.011305	2.8912	0.024671	41.3029	0.352443
SufU	34	42	VDMNNPTCG	7	950.371	SufU solo	1	954.099	0.047549	2.99895	0.052362	42.8421	0.748029
SufU	34	42	VDMNNPTCG	7	950.371	SufU solo	10	954.274	0.074166	3.17384	0.07734	45.3405	1.10486
SufU	34	47	VDMNNPTCGDRIRL	12	1603.77	SufU and Fra	0	1605.4	0.029273	0	0	0	0
SufU	34	47	VDMNNPTCGDRIRL	12	1603.77	SufU and Fra	0.25	1607.75	0.010014	2.34629	0.030939	19.5525	0.257825
SufU	34	47	VDMNNPTCGDRIRL	12	1603.77	SufU and Fra	0.5	1607.91	0.02051	2.50836	0.035744	20.903	0.297867
SufU	34	47	VDMNNPTCGDRIRL	12	1603.77	SufU and Fra	1	1608.07	0.007947	2.66977	0.030333	22.248	0.252775
SufU	34	47	VDMNNPTCGDRIRL	12	1603.77	SufU and Fra	10	1608.34	0.018284	2.93229	0.034515	24.4358	0.287625
SufU	34	47	VDMNNPTCGDRIRL	12	1603.77	SufU and SufS	0	1605.22	0.016138	0	0	0	0
SufU	34	47	VDMNNPTCGDRIRL	12	1603.77	SufU and SufS	0.25	1607.97	0.032114	2.75088	0.035941	22.924	0.299508
SufU	34	47	VDMNNPTCGDRIRL	12	1603.77	SufU and SufS	0.5	1608.2	0.016754	2.97907	0.023262	24.8256	0.19385
SufU	34	47	VDMNNPTCGDRIRL	12	1603.77	SufU and SufS	1	1608.32	0.021673	3.09285	0.027021	25.7737	0.225175
SufU	34	47	VDMNNPTCGDRIRL	12	1603.77	SufU and SufS	10	1608.88	0	3.65327	0.016138	30.4439	0.134483
SufU	34	47	VDMNNPTCGDRIRL	12	1603.77	SufU and SufS/Fra	0	1605.13	0.00616	0	0	0	0
SufU	34	47	VDMNNPTCGDRIRL	12	1603.77	SufU and SufS/Fra	0.25	1607.83	0.003393	2.70392	0.007033	22.5327	0.0586083
SufU	34	47	VDMNNPTCGDRIRL	12	1603.77	SufU and SufS/Fra	0.5	1608.01	0.000719	2.87912	0.006202	23.9927	0.0516833
SufU	34	47	VDMNNPTCGDRIRL	12	1603.77	SufU and SufS/Fra	1	1608.17	0.021038	3.03974	0.021921	25.3312	0.182675
SufU	34	47	VDMNNPTCGDRIRL	12	1603.77	SufU and SufS/Fra	10	1608.57	0.028704	3.44561	0.029358	28.7134	0.24465
SufU	34	47	VDMNNPTCGDRIRL	12	1603.77	SufU solo	0	1605.48	0.041732	0	0	0	0
SufU	34	47	VDMNNPTCGDRIRL	12	1603.77	SufU solo	0.25	1607.85	0.014758	2.37115	0.044265	19.7596	0.368875
SufU	34	47	VDMNNPTCGDRIRL	12	1603.77	SufU solo	0.5	1607.96	0.008003	2.4727	0.042493	20.6059	0.354108
SufU	34	47	VDMNNPTCGDRIRL	12	1603.77	SufU solo	1	1608.05	0.005905	2.56446	0.042148	21.3705	0.351233
SufU	34	47	VDMNNPTCGDRIRL	12	1603.77	SufU solo	10	1608.78	0.052664	3.30086	0.067194	27.5071	0.55995
SufU	35	43	DMNNPTCGD	7	966.329	SufU and Fra	0	967.066	0.014201	0	0	0	0
SufU	35	43	DMNNPTCGD	7	966.329	SufU and Fra	0.25	969.384	0.014113	2.31864	0.020021	33.1234	0.286014
SufU	35	43	DMNNPTCGD	7	966.329	SufU and Fra	0.5	969.586	0.041366	2.52055	0.043736	36.0078	0.6248
SufU	35	43	DMNNPTCGD	7	966.329	SufU and Fra	1	969.741	0.015501	2.67496	0.021023	38.2137	0.300329
SufU	35	43	DMNNPTCGD	7	966.329	SufU and Fra	10	969.83	0.025063	2.76444	0.028807	39.492	0.411529
SufU	35	43	DMNNPTCGD	7	966.329	SufU and SufS	0	966.917	0.017711	0	0	0	0
SufU	35	43	DMNNPTCGD	7	966.329	SufU and SufS	0.25	969.592	0.014922	2.67526	0.023159	38.218	0.330843
SufU	35	43	DMNNPTCGD	7	966.329	SufU and SufS	0.5	969.847	0.005496	2.93079	0.018545	41.8684	0.264929
SufU	35	43	DMNNPTCGD	7	966.329	SufU and SufS	1	969.972	0.01177	3.05529	0.021265	43.647	0.303786
SufU	35	43	DMNNPTCGD	7	966.329	SufU and SufS	10	970.641	0	3.72399	0.017711	53.1998	0.253014
SufU	35	43	DMNNPTCGD	7	966.329	SufU and SufS/Fra	0	966.89	0.007154	0	0	0	0
SufU	35	43	DMNNPTCGD	7	966.329	SufU and SufS/Fra	0.25	969.658	0.009816	2.76837	0.012146	39.5481	0.173514
SufU	35	43	DMNNPTCGD	7	966.329	SufU and SufS/Fra	0.5	969.859	0.022474	2.96897	0.023585	42.4139	0.336929
SufU	35	43	DMNNPTCGD	7	966.329	SufU and SufS/Fra	1	969.94	0.021459	3.05053	0.02262	43.579	0.323143
SufU	35	43	DMNNPTCGD	7	966.329	SufU and SufS/Fra	10	970.082	0.01904	3.19256	0.020339	45.608	0.290557
SufU	35	43	DMNNPTCGD	7	966.329	SufU solo	0	966.975	0.007712	0	0	0	0
SufU	35	43	DMNNPTCGD	7	966.329	SufU solo	0.25	969.299	0.026295	2.32447	0.027403	33.2067	0.391471
SufU	35	43	DMNNPTCGD	7	966.329	SufU solo	0.5	969.449	0.003578	2.47417	0.008501	35.3453	0.121443
SufU	35	43	DMNNPTCGD	7	966.329	SufU solo	1	969.519	0.025956	2.54426	0.027077	36.3465	0.386814
SufU	35	43	DMNNPTCGD	7	966.329	SufU solo	10	969.745	0.060966	2.77021	0.061452	39.5744	0.877886
SufU	36	43	MNNPTCGD	6	851.302	SufU and Fra	0	851.892	0.004911	0	0	0	0
SufU	36	43	MNNPTCGD	6	851.302	SufU and Fra	0.25	854.236	0.00591	2.34462	0.007684	39.0769	0.128067
SufU	36	43	MNNPTCGD	6	851.302	SufU and Fra	0.5	854.358	0.008778	2.46578	0.010058	41.0964	0.167633
SufU	36	43	MNNPTCGD	6	851.302	SufU and Fra	1	854.483	0.016293	2.5917	0.017017	43.195	0.283617
SufU	36	43	MNNPTCGD	6	851.302	SufU and Fra	10	854.63	0.021877	2.73825	0.022421	45.6375	0.373683
SufU	36	43	MNNPTCGD	6	851.302	SufU and SufS	0	851.849	0.013633	0	0	0	0
SufU	36	43	MNNPTCGD	6	851.302	SufU and SufS	0.25	854.525	0.003087	2.67518	0.013978	44.5864	0.232967
SufU	36	43	MNNPTCGD	6	851.302	SufU and SufS	0.5	854.68	0.02477	2.831	0.028274	47.1833	0.471233
SufU	36	43	MNNPTCGD	6	851.302	SufU and SufS	1	854.777	0.013116	2.92764	0.018918	48.7939	0.3153
SufU	36	43	MNNPTCGD	6	851.302	SufU and SufS	10	854.712	0	2.86234	0.013633	47.7056	0.227217
SufU	36	43	MNNPTCGD	6	851.302	SufU and SufS/Fra	0	851.812	0.012287	0	0	0	0
SufU	36	43	MNNPTCGD	6	851.302	SufU and SufS/Fra	0.25	854.525	0.016694	2.71363	0.020728	45.2272	0.345467
SufU	36	43	MNNPTCGD	6	851.302	SufU and SufS/Fra	0.5	854.676	0.009924	2.8648	0.015795	47.7467	0.26325
SufU	36	43	MNNPTCGD	6	851.302	SufU and SufS/Fra	1	854.793	0.022762	2.98136	0.025867	49.6894	0.431117
SufU	36	43	MNNPTCGD	6	851.302	SufU and SufS/Fra	10	854.729	0.046184	2.91763	0.047791	48.6271	0.796517
SufU	36	43	MNNPTCGD	6	851.302	SufU solo	0	851.953	0.014453	0	0	0	0
SufU	36	43	MNNPTCGD	6	851.302	SufU solo	0.25	854.249	0.012095	2.29621	0.018846	38.2702	0.3141
SufU	36	43	MNNPTCGD	6	851.302	SufU solo	0.5	854.336	0.002238	2.38331	0.014625	39.7218	0.24375
SufU	36	43	MNNPTCGD	6	851.302	SufU solo	1	854.431	0.018246	2.47793	0.023276	41.2989	0.387933
SufU	36	43	MNNPTCGD	6	851.302	SufU solo	10	854.761	0.01384	2.80877	0.020011	46.8128	0.333517
SufU	48	53	TMKLDG	5	664.333	SufU and Fra	0	664.724	0.010589	0	0	0	0
SufU	48	53	TMKLDG	5	664.333	SufU and Fra	0.25	666.076	0	1.35168	0.010589	27.0336	0.21178
SufU	48	53	TMKLDG	5	664.333	SufU and Fra	0.5	666.311	0.01828	1.58729	0.021126	31.7458	0.42252
SufU	48	53	TMKLDG	5	664.333	SufU and Fra	1	666.533	0.011192	1.80862	0.015407	36.1724	0.30814
SufU	48	53	TMKLDG	5	664.333	SufU and Fra	10	666.671	0.059281	1.94647	0.060219	38.9295	1.20438
SufU	48	53	TMKLDG	5	664.333	SufU and SufS	0	664.906	0.018148	0	0	0	0
SufU	48	53	TMKLDG	5	664.333	SufU and SufS	0.25	666.158	1.62086e-05	1.25286	0.018148	25.0571	0.36296
SufU	48	53	TMKLDG	5	664.333	SufU and SufS	0.5	666.351	0.005559	1.44556	0.018981	28.9111	0.37962
SufU	48	53	TMKLDG	5	664.333	SufU and SufS	1	666.6	0.004418	1.69427	0.018678	33.8854	0.37356
SufU	48	53	TMKLDG	5	664.333	SufU and SufS	10	666.912	0.088106	2.0066	0.089956	40.1321	1.79912
SufU	48	53	TMKLDG	5	664.333	SufU and SufS/Fra	0	664.733	0.014101	0	0	0	0
SufU	48	53	TMKLDG	5	664.333	SufU and SufS/Fra	0.25	666.261	0.021363	1.52778	0.025598	30.5556	0.51196
SufU	48	53	TMKLDG	5	664.333	SufU and SufS/Fra	0.5	666.532	0.003292	1.79909	0.014481	35.9817	0.28962
SufU	48	53	TMKLDG	5	664.333	SufU and SufS/Fra	1	666.77	0.000727	2.03725	0.01412	40.745	0.2824
SufU	48	53	TMKLDG	5	664.333	SufU and SufS/Fra	10	666.846	0.125855	2.11313	0.126642	42.2626	2.53284
SufU	48	53	TMKLDG	5	664.333	SufU solo	0	664.916	0.011425	0	0	0	0
SufU	48	53	TMKLDG	5	664.333	SufU solo	0.25	666.024	0.017869	1.10766	0.02121	22.1532	0.4242
SufU	48	53	TMKLDG	5	664.333	SufU solo	0.5	666.213	0.007163	1.29715	0.013485	25.943	0.2697
SufU	48	53	TMKLDG	5	664.333	SufU solo	1	666.426	0.0051	1.51052	0.012512	30.2103	0.25024
SufU	48	53	TMKLDG	5	664.333	SufU solo	10	666.936	0.053998	2.02016	0.055194	40.4032	1.10388
SufU	48	54	TMKLDGD	6	779.36	SufU and Fra	0	779.999	0.011692	0	0	0	0
SufU	48	54	TMKLDGD	6	779.36	SufU and Fra	0.25	781.326	0.002165	1.32664	0.01189	22.1106	0.198167
SufU	48	54	TMKLDGD	6	779.36	SufU and Fra	0.5	781.523	0.005901	1.52412	0.013096	25.4019	0.218267
SufU	48	54	TMKLDGD	6	779.36	SufU and Fra	1	781.717	0.015934	1.71799	0.019763	28.6332	0.329383
SufU	48	54	TMKLDGD	6	779.36	SufU and Fra	10	782.116	0.004284	2.11666	0.012452	35.2777	0.207533
SufU	48	54	TMKLDGD	6	779.36	SufU and SufS	0	780.306	0.024954	0	0	0	0
SufU	48	54	TMKLDGD	6	779.36	SufU and SufS	0.25	781.578	0.022904	1.27117	0.033872	21.1861	0.564533
SufU	48	54	TMKLDGD	6	779.36	SufU and SufS	0.5	781.794	0.002417	1.48772	0.025071	24.7953	0.41785
SufU	48	54	TMKLDGD	6	779.36	SufU and SufS	1	781.93	0.020043	1.62391	0.032007	27.0651	0.53345
SufU	48	54	TMKLDGD	6	779.36	SufU and SufS	10	782.284	0.179361	1.97806	0.181088	32.9677	3.01813
SufU	48	54	TMKLDGD	6	779.36	SufU and SufS/Fra	0	779.97	0.012993	0	0	0	0
SufU	48	54	TMKLDGD	6	779.36	SufU and SufS/Fra	0.25	781.318	0.011385	1.34815	0.017275	22.4692	0.287917
SufU	48	54	TMKLDGD	6	779.36	SufU and SufS/Fra	0.5	781.527	0.010725	1.55707	0.016848	25.9511	0.2808
SufU	48	54	TMKLDGD	6	779.36	SufU and SufS/Fra	1	781.7	0.003519	1.72951	0.013461	28.8251	0.22435
SufU	48	54	TMKLDGD	6	779.36	SufU and SufS/Fra	10	782.177	0.016186	2.20706	0.020756	36.7843	0.345933
SufU	48	54	TMKLDGD	6	779.36	SufU solo	0	780.212	0.021408	0	0	0	0
SufU	48	54	TMKLDGD	6	779.36	SufU solo	0.25	781.438	0.027646	1.22544	0.034966	20.424	0.582767
SufU	48	54	TMKLDGD	6	779.36	SufU solo	0.5	781.607	0.012098	1.39472	0.02459	23.2454	0.409833
SufU	48	54	TMKLDGD	6	779.36	SufU solo	1	781.735	0.00868	1.52244	0.023101	25.374	0.385017
SufU	48	54	TMKLDGD	6	779.36	SufU solo	10	782.385	0.010033	2.1723	0.023643	36.2049	0.39405
SufU	48	57	TMKLDGDIVE	9	1120.56	SufU and Fra	0	1121.82	0.015165	0	0	0	0
SufU	48	57	TMKLDGDIVE	9	1120.56	SufU and Fra	0.25	1122.82	0.019423	1.00422	0.024642	11.158	0.2738
SufU	48	57	TMKLDGDIVE	9	1120.56	SufU and Fra	0.5	1123.04	0.042864	1.21902	0.045467	13.5446	0.505189
SufU	48	57	TMKLDGDIVE	9	1120.56	SufU and Fra	1	1123.31	0.00472	1.49166	0.015882	16.574	0.176467
SufU	48	57	TMKLDGDIVE	9	1120.56	SufU and Fra	10	1123.55	0.012509	1.72752	0.019658	19.1947	0.218422
SufU	48	57	TMKLDGDIVE	9	1120.56	SufU and SufS	0	1122	0.036538	0	0	0	0
SufU	48	57	TMKLDGDIVE	9	1120.56	SufU and SufS	0.25	1123.19	0.029414	1.19216	0.046906	13.2462	0.521178
SufU	48	57	TMKLDGDIVE	9	1120.56	SufU and SufS	0.5	1123.5	0.022886	1.49922	0.043113	16.658	0.479033
SufU	48	57	TMKLDGDIVE	9	1120.56	SufU and SufS	1	1123.8	0.011314	1.79988	0.038249	19.9987	0.424989
SufU	48	57	TMKLDGDIVE	9	1120.56	SufU and SufS	10	1124.11	0.273149	2.1081	0.275582	23.4233	3.06202
SufU	48	57	TMKLDGDIVE	9	1120.56	SufU and SufS/Fra	0	1121.77	0.038213	0	0	0	0
SufU	48	57	TMKLDGDIVE	9	1120.56	SufU and SufS/Fra	0.25	1122.82	0.01407	1.05672	0.040722	11.7413	0.452467
SufU	48	57	TMKLDGDIVE	9	1120.56	SufU and SufS/Fra	0.5	1123.07	0.015502	1.30754	0.041238	14.5282	0.4582
SufU	48	57	TMKLDGDIVE	9	1120.56	SufU and SufS/Fra	1	1123.27	0.015216	1.50294	0.041131	16.6993	0.457011
SufU	48	57	TMKLDGDIVE	9	1120.56	SufU and SufS/Fra	10	1123.62	0.010222	1.85533	0.039557	20.6148	0.439522
SufU	48	57	TMKLDGDIVE	9	1120.56	SufU solo	0	1121.81	0.015285	0	0	0	0
SufU	48	57	TMKLDGDIVE	9	1120.56	SufU solo	0.25	1122.9	0.037813	1.0916	0.040785	12.1289	0.453167
SufU	48	57	TMKLDGDIVE	9	1120.56	SufU solo	0.5	1123.09	0.009838	1.27626	0.018178	14.1807	0.201978
SufU	48	57	TMKLDGDIVE	9	1120.56	SufU solo	1	1123.3	0.012073	1.48311	0.019478	16.479	0.216422
SufU	48	57	TMKLDGDIVE	9	1120.56	SufU solo	10	1123.96	0.017525	2.14348	0.023254	23.8164	0.258378
SufU	48	58	TMKLDGDIVED	10	1235.58	SufU and Fra	0	1236.36	0.072565	0	0	0	0
SufU	48	58	TMKLDGDIVED	10	1235.58	SufU and Fra	0.25	1237.73	0.044962	1.36833	0.085366	13.6833	0.85366
SufU	48	58	TMKLDGDIVED	10	1235.58	SufU and Fra	0.5	1237.98	0.03485	1.61357	0.0805	16.1357	0.805
SufU	48	58	TMKLDGDIVED	10	1235.58	SufU and Fra	1	1238.23	0.017476	1.86926	0.07464	18.6926	0.7464
SufU	48	58	TMKLDGDIVED	10	1235.58	SufU and Fra	10	1238.5	0.015379	2.1384	0.074177	21.384	0.74177
SufU	48	58	TMKLDGDIVED	10	1235.58	SufU and SufS	0	1236.32	0.007194	0	0	0	0
SufU	48	58	TMKLDGDIVED	10	1235.58	SufU and SufS	0.25	1238.23	0.012958	1.90664	0.014821	19.0663	0.14821
SufU	48	58	TMKLDGDIVED	10	1235.58	SufU and SufS	0.5	1238.55	0.011598	2.22272	0.013648	22.2272	0.13648
SufU	48	58	TMKLDGDIVED	10	1235.58	SufU and SufS	1	1238.91	0.01235	2.58806	0.014293	25.8806	0.14293
SufU	48	58	TMKLDGDIVED	10	1235.58	SufU and SufS	10	1239.22	0.307857	2.89676	0.307941	28.9676	3.07941
SufU	48	58	TMKLDGDIVED	10	1235.58	SufU and SufS/Fra	0	1236.27	0.012362	0	0	0	0
SufU	48	58	TMKLDGDIVED	10	1235.58	SufU and SufS/Fra	0.25	1237.74	0.05336	1.4676	0.054773	14.676	0.54773
SufU	48	58	TMKLDGDIVED	10	1235.58	SufU and SufS/Fra	0.5	1238.03	0.012403	1.75754	0.017511	17.5754	0.17511
SufU	48	58	TMKLDGDIVED	10	1235.58	SufU and SufS/Fra	1	1238.25	0.008197	1.98062	0.014833	19.8062	0.14833
SufU	48	58	TMKLDGDIVED	10	1235.58	SufU and SufS/Fra	10	1238.61	0.021769	2.33328	0.025035	23.3328	0.25035
SufU	48	58	TMKLDGDIVED	10	1235.58	SufU solo	0	1236.27	0.012638	0	0	0	0
SufU	48	58	TMKLDGDIVED	10	1235.58	SufU solo	0.25	1237.76	0.07885	1.48425	0.079856	14.8425	0.79856
SufU	48	58	TMKLDGDIVED	10	1235.58	SufU solo	0.5	1238.05	0.010118	1.77777	0.016189	17.7777	0.16189
SufU	48	58	TMKLDGDIVED	10	1235.58	SufU solo	1	1238.27	0.026095	1.99638	0.028995	19.9638	0.28995
SufU	48	58	TMKLDGDIVED	10	1235.58	SufU solo	10	1238.99	0.011429	2.71414	0.01704	27.1414	0.1704
SufU	49	54	MKLDGD	5	678.313	SufU and Fra	0	678.759	0.014938	0	0	0	0
SufU	49	54	MKLDGD	5	678.313	SufU and Fra	0.25	679.874	0.021863	1.11414	0.026479	22.2829	0.52958
SufU	49	54	MKLDGD	5	678.313	SufU and Fra	0.5	680.074	0.000205	1.31408	0.014939	26.2816	0.29878
SufU	49	54	MKLDGD	5	678.313	SufU and Fra	1	680.228	0.013127	1.46813	0.019886	29.3627	0.39772
SufU	49	54	MKLDGD	5	678.313	SufU and Fra	10	680.517	0.100466	1.75732	0.10157	35.1463	2.0314
SufU	49	54	MKLDGD	5	678.313	SufU and SufS	0	678.885	0.015755	0	0	0	0
SufU	49	54	MKLDGD	5	678.313	SufU and SufS	0.25	679.988	0.002928	1.10301	0.016025	22.0602	0.3205
SufU	49	54	MKLDGD	5	678.313	SufU and SufS	0.5	680.19	0.007656	1.30503	0.017516	26.1005	0.35032
SufU	49	54	MKLDGD	5	678.313	SufU and SufS	1	680.326	0.012546	1.44083	0.02014	28.8166	0.4028
SufU	49	54	MKLDGD	5	678.313	SufU and SufS	10	680.617	0.09609	1.73152	0.097373	34.6305	1.94746
SufU	49	54	MKLDGD	5	678.313	SufU and SufS/Fra	0	678.72	0.004381	0	0	0	0
SufU	49	54	MKLDGD	5	678.313	SufU and SufS/Fra	0.25	679.88	0.0135	1.16023	0.014193	23.2046	0.28386
SufU	49	54	MKLDGD	5	678.313	SufU and SufS/Fra	0.5	680.068	0.009256	1.34758	0.01024	26.9516	0.2048
SufU	49	54	MKLDGD	5	678.313	SufU and SufS/Fra	1	680.242	0.003892	1.52245	0.00586	30.449	0.1172
SufU	49	54	MKLDGD	5	678.313	SufU and SufS/Fra	10	680.556	0.057763	1.83595	0.057929	36.719	1.15858
SufU	49	54	MKLDGD	5	678.313	SufU solo	0	678.957	0.00832	0	0	0	0
SufU	49	54	MKLDGD	5	678.313	SufU solo	0.25	679.94	0.009215	0.983165	0.012415	19.6633	0.2483
SufU	49	54	MKLDGD	5	678.313	SufU solo	0.5	680.071	0.001179	1.11432	0.008403	22.2864	0.16806
SufU	49	54	MKLDGD	5	678.313	SufU solo	1	680.252	0.009069	1.29495	0.012307	25.899	0.24614
SufU	49	54	MKLDGD	5	678.313	SufU solo	10	680.633	0.039191	1.67614	0.040064	33.5228	0.80128
SufU	50	54	KLDGD	4	547.272	SufU and Fra	0	547.554	0.013525	0	0	0	0
SufU	50	54	KLDGD	4	547.272	SufU and Fra	0.25	548.688	0.004317	1.13469	0.014197	28.3672	0.354925
SufU	50	54	KLDGD	4	547.272	SufU and Fra	0.5	548.888	0.020966	1.33408	0.02495	33.352	0.62375
SufU	50	54	KLDGD	4	547.272	SufU and Fra	1	549.061	0.0041	1.50703	0.014133	37.6758	0.353325
SufU	50	54	KLDGD	4	547.272	SufU and Fra	10	549.258	0.013215	1.70452	0.01891	42.6131	0.47275
SufU	50	54	KLDGD	4	547.272	SufU and SufS	0	547.642	0.009997	0	0	0	0
SufU	50	54	KLDGD	4	547.272	SufU and SufS	0.25	549.125	0.038301	1.48291	0.039584	37.0728	0.9896
SufU	50	54	KLDGD	4	547.272	SufU and SufS	0.5	549.318	0.020898	1.67667	0.023166	41.9168	0.57915
SufU	50	54	KLDGD	4	547.272	SufU and SufS	1	549.43	0.017021	1.78849	0.01974	44.7123	0.4935
SufU	50	54	KLDGD	4	547.272	SufU and SufS	10	549.55	0.093856	1.90795	0.094387	47.6988	2.35968
SufU	50	54	KLDGD	4	547.272	SufU and SufS/Fra	0	547.528	0.008758	0	0	0	0
SufU	50	54	KLDGD	4	547.272	SufU and SufS/Fra	0.25	548.624	0.016255	1.09586	0.018464	27.3964	0.4616
SufU	50	54	KLDGD	4	547.272	SufU and SufS/Fra	0.5	548.783	0.004627	1.25487	0.009905	31.3717	0.247625
SufU	50	54	KLDGD	4	547.272	SufU and SufS/Fra	1	548.918	0.01088	1.38978	0.013967	34.7444	0.349175
SufU	50	54	KLDGD	4	547.272	SufU and SufS/Fra	10	549.46	0.070187	1.93174	0.070731	48.2935	1.76828
SufU	50	54	KLDGD	4	547.272	SufU solo	0	547.721	0.009893	0	0	0	0
SufU	50	54	KLDGD	4	547.272	SufU solo	0.25	548.793	0.013042	1.07124	0.01637	26.7811	0.40925
SufU	50	54	KLDGD	4	547.272	SufU solo	0.5	548.887	1.20237e-05	1.16529	0.009893	29.1322	0.247325
SufU	50	54	KLDGD	4	547.272	SufU solo	1	549.039	0.009196	1.31755	0.013508	32.9387	0.3377
SufU	50	54	KLDGD	4	547.272	SufU solo	10	549.436	0.010216	1.71448	0.014221	42.8619	0.355525
SufU	50	58	KLDGDIVED	8	1003.49	SufU and Fra	0	1004.02	0.014183	0	0	0	0
SufU	50	58	KLDGDIVED	8	1003.49	SufU and Fra	0.25	1005.08	0.004657	1.05305	0.014928	13.1631	0.1866
SufU	50	58	KLDGDIVED	8	1003.49	SufU and Fra	0.5	1005.12	0.0047	1.09804	0.014942	13.7255	0.186775
SufU	50	58	KLDGDIVED	8	1003.49	SufU and Fra	1	1005.16	0.012355	1.13393	0.01881	14.1742	0.235125
SufU	50	58	KLDGDIVED	8	1003.49	SufU and Fra	10	1005.32	0.007094	1.29194	0.015859	16.1493	0.198238
SufU	50	58	KLDGDIVED	8	1003.49	SufU and SufS	0	1004.08	0.004776	0	0	0	0
SufU	50	58	KLDGDIVED	8	1003.49	SufU and SufS	0.25	1005.47	0.011667	1.38748	0.012606	17.3435	0.157575
SufU	50	58	KLDGDIVED	8	1003.49	SufU and SufS	0.5	1005.65	0.005298	1.56803	0.007133	19.6004	0.0891625
SufU	50	58	KLDGDIVED	8	1003.49	SufU and SufS	1	1005.83	0.011672	1.74703	0.012611	21.8378	0.157638
SufU	50	58	KLDGDIVED	8	1003.49	SufU and SufS	10	1006.09	0.112558	2.00515	0.112659	25.0644	1.40824
SufU	50	58	KLDGDIVED	8	1003.49	SufU and SufS/Fra	0	1004.18	0.012226	0	0	0	0
SufU	50	58	KLDGDIVED	8	1003.49	SufU and SufS/Fra	0.25	1005.27	0.014965	1.08265	0.019324	13.5332	0.24155
SufU	50	58	KLDGDIVED	8	1003.49	SufU and SufS/Fra	0.5	1005.33	0.011316	1.14954	0.016659	14.3693	0.208237
SufU	50	58	KLDGDIVED	8	1003.49	SufU and SufS/Fra	1	1005.38	0.002184	1.19998	0.012419	14.9997	0.155238
SufU	50	58	KLDGDIVED	8	1003.49	SufU and SufS/Fra	10	1005.59	0.012254	1.40379	0.017309	17.5474	0.216363
SufU	50	58	KLDGDIVED	8	1003.49	SufU solo	0	1004.04	0.012228	0	0	0	0
SufU	50	58	KLDGDIVED	8	1003.49	SufU solo	0.25	1005.08	0.008631	1.03985	0.014968	12.9982	0.1871
SufU	50	58	KLDGDIVED	8	1003.49	SufU solo	0.5	1005.1	0.012802	1.06215	0.017704	13.2769	0.2213
SufU	50	58	KLDGDIVED	8	1003.49	SufU solo	1	1005.17	0.011727	1.13367	0.016943	14.1708	0.211787
SufU	50	58	KLDGDIVED	8	1003.49	SufU solo	10	1005.67	0.008875	1.62687	0.015109	20.3359	0.188862
SufU	52	57	DGDIVE	5	647.288	SufU and Fra	0	647.796	0.011371	0	0	0	0
SufU	52	57	DGDIVE	5	647.288	SufU and Fra	0.25	648.175	0.005694	0.378593	0.012717	7.57186	0.25434
SufU	52	57	DGDIVE	5	647.288	SufU and Fra	0.5	648.169	0.042054	0.373019	0.043564	7.46038	0.87128
SufU	52	57	DGDIVE	5	647.288	SufU and Fra	1	648.205	0.00318	0.408197	0.011807	8.16394	0.23614
SufU	52	57	DGDIVE	5	647.288	SufU and Fra	10	648.181	0.010459	0.384849	0.015449	7.69698	0.30898
SufU	52	57	DGDIVE	5	647.288	SufU and SufS	0	647.844	0.019438	0	0	0	0
SufU	52	57	DGDIVE	5	647.288	SufU and SufS	0.25	648.223	0.009562	0.37881	0.021662	7.5762	0.43324
SufU	52	57	DGDIVE	5	647.288	SufU and SufS	0.5	648.259	0.019645	0.415039	0.027636	8.30078	0.55272
SufU	52	57	DGDIVE	5	647.288	SufU and SufS	1	648.322	0.014235	0.477991	0.024093	9.55982	0.48186
SufU	52	57	DGDIVE	5	647.288	SufU and SufS	10	648.444	0	0.599155	0.019438	11.9831	0.38876
SufU	52	57	DGDIVE	5	647.288	SufU and SufS/Fra	0	647.686	0.0084	0	0	0	0
SufU	52	57	DGDIVE	5	647.288	SufU and SufS/Fra	0.25	648.038	0.001216	0.351721	0.008487	7.03442	0.16974
SufU	52	57	DGDIVE	5	647.288	SufU and SufS/Fra	0.5	648.052	0.002693	0.36602	0.008821	7.3204	0.17642
SufU	52	57	DGDIVE	5	647.288	SufU and SufS/Fra	1	648.057	0.00653	0.370131	0.010639	7.40262	0.21278
SufU	52	57	DGDIVE	5	647.288	SufU and SufS/Fra	10	647.975	0.047625	0.288663	0.04836	5.77326	0.9672
SufU	52	57	DGDIVE	5	647.288	SufU solo	0	647.883	0.01524	0	0	0	0
SufU	52	57	DGDIVE	5	647.288	SufU solo	0.25	648.249	0.004645	0.36576	0.015932	7.3152	0.31864
SufU	52	57	DGDIVE	5	647.288	SufU solo	0.5	648.233	0.012625	0.349479	0.01979	6.98958	0.3958
SufU	52	57	DGDIVE	5	647.288	SufU solo	1	648.234	0.013344	0.350531	0.020256	7.01062	0.40512
SufU	52	57	DGDIVE	5	647.288	SufU solo	10	648.379	0.036636	0.495899	0.039679	9.91798	0.79358
SufU	55	61	IVEDAKF	6	821.44	SufU and Fra	0	822.067	0.029298	0	0	0	0
SufU	55	61	IVEDAKF	6	821.44	SufU and Fra	0.25	822.478	0.005954	0.410661	0.029897	6.84435	0.498283
SufU	55	61	IVEDAKF	6	821.44	SufU and Fra	0.5	822.54	0.039016	0.473174	0.048791	7.88623	0.813183
SufU	55	61	IVEDAKF	6	821.44	SufU and Fra	1	822.632	0	0.564558	0.029298	9.4093	0.4883
SufU	55	61	IVEDAKF	6	821.44	SufU and Fra	10	822.954	0.001523	0.887229	0.029338	14.7872	0.488967
SufU	55	61	IVEDAKF	6	821.44	SufU and SufS	0	822.083	0.005185	0	0	0	0
SufU	55	61	IVEDAKF	6	821.44	SufU and SufS	0.25	822.759	0.00432	0.675791	0.006749	11.2632	0.112483
SufU	55	61	IVEDAKF	6	821.44	SufU and SufS	0.5	822.859	0.004888	0.77571	0.007126	12.9285	0.118767
SufU	55	61	IVEDAKF	6	821.44	SufU and SufS	1	822.968	0.00476	0.885312	0.007039	14.7552	0.117317
SufU	55	61	IVEDAKF	6	821.44	SufU and SufS	10	823.331	0.061842	1.24832	0.062059	20.8054	1.03432
SufU	55	61	IVEDAKF	6	821.44	SufU and SufS/Fra	0	822.029	0.016373	0	0	0	0
SufU	55	61	IVEDAKF	6	821.44	SufU and SufS/Fra	0.25	822.419	0.017954	0.390295	0.024299	6.50492	0.404983
SufU	55	61	IVEDAKF	6	821.44	SufU and SufS/Fra	0.5	822.499	0	0.469907	0.016373	7.83178	0.272883
SufU	55	61	IVEDAKF	6	821.44	SufU and SufS/Fra	1	822.579	0.017671	0.549757	0.02409	9.16262	0.4015
SufU	55	61	IVEDAKF	6	821.44	SufU and SufS/Fra	10	822.951	0.02568	0.922011	0.030456	15.3669	0.5076
SufU	55	61	IVEDAKF	6	821.44	SufU solo	0	822.1	0.00996	0	0	0	0
SufU	55	61	IVEDAKF	6	821.44	SufU solo	0.25	822.527	0	0.427316	0.00996	7.12193	0.166
SufU	55	61	IVEDAKF	6	821.44	SufU solo	0.5	822.557	0.034718	0.457331	0.036119	7.62218	0.601983
SufU	55	61	IVEDAKF	6	821.44	SufU solo	1	822.706	0	0.606251	0.00996	10.1042	0.166
SufU	55	61	IVEDAKF	6	821.44	SufU solo	10	823.295	0.01168	1.19528	0.01535	19.9214	0.255833
SufU	56	61	VEDAKF	5	708.356	SufU and Fra	0	708.71	0.009155	0	0	0	0
SufU	56	61	VEDAKF	5	708.356	SufU and Fra	0.25	709.078	0.018494	0.368305	0.020636	7.3661	0.41272
SufU	56	61	VEDAKF	5	708.356	SufU and Fra	0.5	709.146	0.009316	0.436548	0.013062	8.73096	0.26124
SufU	56	61	VEDAKF	5	708.356	SufU and Fra	1	709.283	0.007432	0.573447	0.011792	11.4689	0.23584
SufU	56	61	VEDAKF	5	708.356	SufU and Fra	10	709.597	0.01194	0.887591	0.015046	17.7518	0.30092
SufU	56	61	VEDAKF	5	708.356	SufU and SufS	0	708.733	0.013101	0	0	0	0
SufU	56	61	VEDAKF	5	708.356	SufU and SufS	0.25	709.317	0.008821	0.584603	0.015794	11.6921	0.31588
SufU	56	61	VEDAKF	5	708.356	SufU and SufS	0.5	709.363	0.010916	0.630221	0.017053	12.6044	0.34106
SufU	56	61	VEDAKF	5	708.356	SufU and SufS	1	709.5	0.011842	0.767523	0.01766	15.3505	0.3532
SufU	56	61	VEDAKF	5	708.356	SufU and SufS	10	709.823	0	1.09053	0.013101	21.8105	0.26202
SufU	56	61	VEDAKF	5	708.356	SufU and SufS/Fra	0	708.683	0.005089	0	0	0	0
SufU	56	61	VEDAKF	5	708.356	SufU and SufS/Fra	0.25	709.014	0.044081	0.3302	0.044373	6.604	0.88746
SufU	56	61	VEDAKF	5	708.356	SufU and SufS/Fra	0.5	709.141	0.008468	0.45772	0.00988	9.1544	0.1976
SufU	56	61	VEDAKF	5	708.356	SufU and SufS/Fra	1	709.237	0.015482	0.554012	0.016296	11.0802	0.32592
SufU	56	61	VEDAKF	5	708.356	SufU and SufS/Fra	10	709.644	0.015984	0.960455	0.016775	19.2091	0.3355
SufU	56	61	VEDAKF	5	708.356	SufU solo	0	708.708	0.007212	0	0	0	0
SufU	56	61	VEDAKF	5	708.356	SufU solo	0.25	709.11	0.007674	0.401481	0.010531	8.02962	0.21062
SufU	56	61	VEDAKF	5	708.356	SufU solo	0.5	709.157	0.015332	0.449159	0.016944	8.98318	0.33888
SufU	56	61	VEDAKF	5	708.356	SufU solo	1	709.294	0.012968	0.586318	0.014838	11.7264	0.29676
SufU	56	61	VEDAKF	5	708.356	SufU solo	10	709.798	0.006432	1.0899	0.009663	21.798	0.19326
SufU	58	67	DAKFEGEGCS	9	1042.41	SufU and Fra	0	1043.59	0.020436	0	0	0	0
SufU	58	67	DAKFEGEGCS	9	1042.41	SufU and Fra	0.25	1045.7	0.015512	2.10677	0.025656	23.4085	0.285067
SufU	58	67	DAKFEGEGCS	9	1042.41	SufU and Fra	0.5	1045.8	0.019719	2.21252	0.028398	24.5835	0.315533
SufU	58	67	DAKFEGEGCS	9	1042.41	SufU and Fra	1	1045.92	0.020555	2.33094	0.028985	25.8993	0.322056
SufU	58	67	DAKFEGEGCS	9	1042.41	SufU and Fra	10	1046.04	0.026544	2.44548	0.033499	27.172	0.372211
SufU	58	67	DAKFEGEGCS	9	1042.41	SufU and SufS	0	1043.71	0.031613	0	0	0	0
SufU	58	67	DAKFEGEGCS	9	1042.41	SufU and SufS	0.25	1045.67	0.020537	1.95525	0.037698	21.725	0.418867
SufU	58	67	DAKFEGEGCS	9	1042.41	SufU and SufS	0.5	1045.78	0.018392	2.06648	0.036574	22.9609	0.406378
SufU	58	67	DAKFEGEGCS	9	1042.41	SufU and SufS	1	1045.85	0.011497	2.13436	0.033639	23.7151	0.373767
SufU	58	67	DAKFEGEGCS	9	1042.41	SufU and SufS	10	1046.17	0.095964	2.45552	0.101037	27.2836	1.12263
SufU	58	67	DAKFEGEGCS	9	1042.41	SufU and SufS/Fra	0	1043.55	0.024243	0	0	0	0
SufU	58	67	DAKFEGEGCS	9	1042.41	SufU and SufS/Fra	0.25	1045.65	0.009746	2.10276	0.026129	23.364	0.290322
SufU	58	67	DAKFEGEGCS	9	1042.41	SufU and SufS/Fra	0.5	1045.76	0.022247	2.21661	0.032904	24.629	0.3656
SufU	58	67	DAKFEGEGCS	9	1042.41	SufU and SufS/Fra	1	1045.88	0.01104	2.33265	0.026638	25.9184	0.295978
SufU	58	67	DAKFEGEGCS	9	1042.41	SufU and SufS/Fra	10	1045.99	0.042657	2.4463	0.049065	27.1811	0.545167
SufU	58	67	DAKFEGEGCS	9	1042.41	SufU solo	0	1043.63	0.03691	0	0	0	0
SufU	58	67	DAKFEGEGCS	9	1042.41	SufU solo	0.25	1045.76	0.032109	2.13502	0.048922	23.7225	0.543578
SufU	58	67	DAKFEGEGCS	9	1042.41	SufU solo	0.5	1045.83	0.016768	2.20674	0.04054	24.5193	0.450444
SufU	58	67	DAKFEGEGCS	9	1042.41	SufU solo	1	1045.94	0.011688	2.31548	0.038716	25.7276	0.430178
SufU	58	67	DAKFEGEGCS	9	1042.41	SufU solo	10	1046.28	0.049691	2.65889	0.061899	29.5432	0.687767
SufU	59	67	AKFEGEGCS	8	927.388	SufU and Fra	0	928.083	0.016448	0	0	0	0
SufU	59	67	AKFEGEGCS	8	927.388	SufU and Fra	0.25	930.445	0.002546	2.36197	0.016644	29.5246	0.20805
SufU	59	67	AKFEGEGCS	8	927.388	SufU and Fra	0.5	930.54	0.023846	2.45777	0.028968	30.7221	0.3621
SufU	59	67	AKFEGEGCS	8	927.388	SufU and Fra	1	930.643	0.011879	2.56001	0.020289	32.0001	0.253613
SufU	59	67	AKFEGEGCS	8	927.388	SufU and Fra	10	930.771	0.021642	2.68791	0.027183	33.5989	0.339787
SufU	59	67	AKFEGEGCS	8	927.388	SufU and SufS	0	928.043	0.016715	0	0	0	0
SufU	59	67	AKFEGEGCS	8	927.388	SufU and SufS	0.25	930.35	0.012851	2.30751	0.021084	28.8439	0.26355
SufU	59	67	AKFEGEGCS	8	927.388	SufU and SufS	0.5	930.442	0.011406	2.39952	0.020236	29.994	0.25295
SufU	59	67	AKFEGEGCS	8	927.388	SufU and SufS	1	930.514	0.014385	2.47128	0.022053	30.891	0.275662
SufU	59	67	AKFEGEGCS	8	927.388	SufU and SufS	10	930.795	0.05406	2.75257	0.056585	34.4071	0.707313
SufU	59	67	AKFEGEGCS	8	927.388	SufU and SufS/Fra	0	928.034	0.011517	0	0	0	0
SufU	59	67	AKFEGEGCS	8	927.388	SufU and SufS/Fra	0.25	930.37	0.01153	2.33595	0.016296	29.1993	0.2037
SufU	59	67	AKFEGEGCS	8	927.388	SufU and SufS/Fra	0.5	930.484	0.00485	2.45004	0.012496	30.6255	0.1562
SufU	59	67	AKFEGEGCS	8	927.388	SufU and SufS/Fra	1	930.582	0.003899	2.54843	0.012159	31.8554	0.151987
SufU	59	67	AKFEGEGCS	8	927.388	SufU and SufS/Fra	10	930.737	0.046378	2.70298	0.047786	33.7873	0.597325
SufU	59	67	AKFEGEGCS	8	927.388	SufU solo	0	928.104	0.010661	0	0	0	0
SufU	59	67	AKFEGEGCS	8	927.388	SufU solo	0.25	930.502	0.036021	2.39819	0.037565	29.9773	0.469562
SufU	59	67	AKFEGEGCS	8	927.388	SufU solo	0.5	930.525	0.005891	2.42099	0.01218	30.2624	0.15225
SufU	59	67	AKFEGEGCS	8	927.388	SufU solo	1	930.636	0.008178	2.53231	0.013436	31.6539	0.16795
SufU	59	67	AKFEGEGCS	8	927.388	SufU solo	10	930.945	0.041831	2.84115	0.043168	35.5143	0.5396
SufU	61	67	FEGEGCS	6	728.256	SufU and Fra	0	728.649	0.015957	0	0	0	0
SufU	61	67	FEGEGCS	6	728.256	SufU and Fra	0.25	730.516	0.00648	1.86681	0.017223	31.1134	0.28705
SufU	61	67	FEGEGCS	6	728.256	SufU and Fra	0.5	730.59	0.011065	1.94106	0.019419	32.3509	0.32365
SufU	61	67	FEGEGCS	6	728.256	SufU and Fra	1	730.686	0.022384	2.0367	0.02749	33.945	0.458167
SufU	61	67	FEGEGCS	6	728.256	SufU and Fra	10	730.764	0.014297	2.11531	0.021425	35.2552	0.357083
SufU	61	67	FEGEGCS	6	728.256	SufU and SufS	0	728.734	0.014799	0	0	0	0
SufU	61	67	FEGEGCS	6	728.256	SufU and SufS	0.25	730.39	0.003905	1.65592	0.015305	27.5986	0.255083
SufU	61	67	FEGEGCS	6	728.256	SufU and SufS	0.5	730.433	0.008094	1.69883	0.016868	28.3139	0.281133
SufU	61	67	FEGEGCS	6	728.256	SufU and SufS	1	730.503	0.012971	1.76912	0.019679	29.4854	0.327983
SufU	61	67	FEGEGCS	6	728.256	SufU and SufS	10	730.689	0.030192	1.9549	0.033624	32.5817	0.5604
SufU	61	67	FEGEGCS	6	728.256	SufU and SufS/Fra	0	728.638	0.019401	0	0	0	0
SufU	61	67	FEGEGCS	6	728.256	SufU and SufS/Fra	0.25	730.366	0.020328	1.72777	0.0281	28.7962	0.468333
SufU	61	67	FEGEGCS	6	728.256	SufU and SufS/Fra	0.5	730.469	0.016477	1.83139	0.025454	30.5231	0.424233
SufU	61	67	FEGEGCS	6	728.256	SufU and SufS/Fra	1	730.543	0.013865	1.90465	0.023846	31.7441	0.397433
SufU	61	67	FEGEGCS	6	728.256	SufU and SufS/Fra	10	730.625	0.027233	1.9872	0.033437	33.1199	0.557283
SufU	61	67	FEGEGCS	6	728.256	SufU solo	0	728.701	0.009064	0	0	0	0
SufU	61	67	FEGEGCS	6	728.256	SufU solo	0.25	730.402	0.009432	1.70046	0.013081	28.3411	0.218017
SufU	61	67	FEGEGCS	6	728.256	SufU solo	0.5	730.432	0.003149	1.73034	0.009596	28.8389	0.159933
SufU	61	67	FEGEGCS	6	728.256	SufU solo	1	730.544	0.029753	1.84269	0.031103	30.7115	0.518383
SufU	61	67	FEGEGCS	6	728.256	SufU solo	10	730.822	0.008307	2.12096	0.012295	35.3493	0.204917
SufU	68	75	ISMASASM	7	797.353	SufU and Fra	0	798.232	0.001114	0	0	0	0
SufU	68	75	ISMASASM	7	797.353	SufU and Fra	0.25	798.469	0.003889	0.236867	0.004045	3.38381	0.0577857
SufU	68	75	ISMASASM	7	797.353	SufU and Fra	0.5	798.476	0.00508	0.244707	0.0052	3.49581	0.0742857
SufU	68	75	ISMASASM	7	797.353	SufU and Fra	1	798.503	0.004819	0.270786	0.004946	3.86837	0.0706571
SufU	68	75	ISMASASM	7	797.353	SufU and Fra	10	798.752	0.030809	0.52013	0.030829	7.43043	0.440414
SufU	68	75	ISMASASM	7	797.353	SufU and SufS	0	798.076	0.011545	0	0	0	0
SufU	68	75	ISMASASM	7	797.353	SufU and SufS	0.25	798.469	0.031088	0.39296	0.033163	5.61371	0.473757
SufU	68	75	ISMASASM	7	797.353	SufU and SufS	0.5	798.481	0.015383	0.404878	0.019234	5.78397	0.274771
SufU	68	75	ISMASASM	7	797.353	SufU and SufS	1	798.485	0.02693	0.409419	0.0293	5.84884	0.418571
SufU	68	75	ISMASASM	7	797.353	SufU and SufS	10	798.585	0.072824	0.508717	0.073734	7.26739	1.05334
SufU	68	75	ISMASASM	7	797.353	SufU and SufS/Fra	0	798.109	0.002961	0	0	0	0
SufU	68	75	ISMASASM	7	797.353	SufU and SufS/Fra	0.25	798.27	0.008706	0.161065	0.009196	2.30093	0.131371
SufU	68	75	ISMASASM	7	797.353	SufU and SufS/Fra	0.5	798.259	0.006775	0.150039	0.007394	2.14341	0.105629
SufU	68	75	ISMASASM	7	797.353	SufU and SufS/Fra	1	798.27	0.002462	0.160296	0.003851	2.28994	0.0550143
SufU	68	75	ISMASASM	7	797.353	SufU and SufS/Fra	10	798.423	0.016761	0.313663	0.017021	4.4809	0.243157
SufU	68	75	ISMASASM	7	797.353	SufU solo	0	798.298	0.013671	0	0	0	0
SufU	68	75	ISMASASM	7	797.353	SufU solo	0.25	798.686	0.014459	0.388553	0.019899	5.55076	0.284271
SufU	68	75	ISMASASM	7	797.353	SufU solo	0.5	798.717	0.018123	0.419747	0.022701	5.99639	0.3243
SufU	68	75	ISMASASM	7	797.353	SufU solo	1	798.747	0.007017	0.449454	0.015367	6.42077	0.219529
SufU	68	75	ISMASASM	7	797.353	SufU solo	10	799.177	0.050878	0.879205	0.052683	12.5601	0.752614
SufU	71	76	ASASMM	5	597.237	SufU and Fra	0	597.829	0.011352	0	0	0	0
SufU	71	76	ASASMM	5	597.237	SufU and Fra	0.25	598.211	0.01216	0.381634	0.016635	7.63268	0.3327
SufU	71	76	ASASMM	5	597.237	SufU and Fra	0.5	598.181	0.007681	0.352616	0.013707	7.05232	0.27414
SufU	71	76	ASASMM	5	597.237	SufU and Fra	1	598.223	0.009021	0.394437	0.0145	7.88874	0.29
SufU	71	76	ASASMM	5	597.237	SufU and Fra	10	598.254	0.011621	0.424802	0.016246	8.49604	0.32492
SufU	71	76	ASASMM	5	597.237	SufU and SufS	0	597.695	0.006944	0	0	0	0
SufU	71	76	ASASMM	5	597.237	SufU and SufS	0.25	598.684	0.01075	0.989526	0.012797	19.7905	0.25594
SufU	71	76	ASASMM	5	597.237	SufU and SufS	0.5	598.708	0.006861	1.01287	0.009762	20.2575	0.19524
SufU	71	76	ASASMM	5	597.237	SufU and SufS	1	598.692	0.019465	0.996941	0.020666	19.9388	0.41332
SufU	71	76	ASASMM	5	597.237	SufU and SufS	10	598.569	0.064123	0.874047	0.064498	17.4809	1.28996
SufU	71	76	ASASMM	5	597.237	SufU and SufS/Fra	0	597.637	0.005208	0	0	0	0
SufU	71	76	ASASMM	5	597.237	SufU and SufS/Fra	0.25	597.996	0.021126	0.359149	0.021758	7.18298	0.43516
SufU	71	76	ASASMM	5	597.237	SufU and SufS/Fra	0.5	598.012	0.004368	0.375258	0.006797	7.50516	0.13594
SufU	71	76	ASASMM	5	597.237	SufU and SufS/Fra	1	598.005	0.009605	0.368308	0.010926	7.36616	0.21852
SufU	71	76	ASASMM	5	597.237	SufU and SufS/Fra	10	597.971	0.031912	0.333681	0.032334	6.67362	0.64668
SufU	71	76	ASASMM	5	597.237	SufU solo	0	597.826	0.007543	0	0	0	0
SufU	71	76	ASASMM	5	597.237	SufU solo	0.25	598.391	0.006968	0.56559	0.010269	11.3118	0.20538
SufU	71	76	ASASMM	5	597.237	SufU solo	0.5	598.367	0.003802	0.541364	0.008447	10.8273	0.16894
SufU	71	76	ASASMM	5	597.237	SufU solo	1	598.339	0.006978	0.51291	0.010276	10.2582	0.20552
SufU	71	76	ASASMM	5	597.237	SufU solo	10	598.733	0.023373	0.907518	0.02456	18.1504	0.4912
SufU	71	77	ASASMMT	6	698.285	SufU and Fra	0	698.681	0.006443	0	0	0	0
SufU	71	77	ASASMMT	6	698.285	SufU and Fra	0.25	698.95	0.010372	0.268172	0.01221	4.46953	0.2035
SufU	71	77	ASASMMT	6	698.285	SufU and Fra	0.5	698.97	0.016249	0.288303	0.01748	4.80505	0.291333
SufU	71	77	ASASMMT	6	698.285	SufU and Fra	1	698.973	0.014725	0.291975	0.016073	4.86625	0.267883
SufU	71	77	ASASMMT	6	698.285	SufU and Fra	10	699.116	0.010074	0.435011	0.011958	7.25018	0.1993
SufU	71	77	ASASMMT	6	698.285	SufU and SufS	0	698.726	0.006018	0	0	0	0
SufU	71	77	ASASMMT	6	698.285	SufU and SufS	0.25	699.619	0.018636	0.893325	0.019584	14.8887	0.3264
SufU	71	77	ASASMMT	6	698.285	SufU and SufS	0.5	699.672	0.016386	0.945886	0.017457	15.7648	0.29095
SufU	71	77	ASASMMT	6	698.285	SufU and SufS	1	699.733	0.048467	1.00656	0.048839	16.7759	0.813983
SufU	71	77	ASASMMT	6	698.285	SufU and SufS	10	699.667	0.030195	0.94063	0.030789	15.6772	0.51315
SufU	71	77	ASASMMT	6	698.285	SufU and SufS/Fra	0	698.632	0.007497	0	0	0	0
SufU	71	77	ASASMMT	6	698.285	SufU and SufS/Fra	0.25	698.953	0.001878	0.320339	0.007728	5.33898	0.1288
SufU	71	77	ASASMMT	6	698.285	SufU and SufS/Fra	0.5	698.953	0.003175	0.320919	0.008141	5.34865	0.135683
SufU	71	77	ASASMMT	6	698.285	SufU and SufS/Fra	1	698.955	0.012005	0.322585	0.014154	5.37642	0.2359
SufU	71	77	ASASMMT	6	698.285	SufU and SufS/Fra	10	699.046	0	0.413463	0.007497	6.89105	0.12495
SufU	71	77	ASASMMT	6	698.285	SufU solo	0	698.686	0.01148	0	0	0	0
SufU	71	77	ASASMMT	6	698.285	SufU solo	0.25	699.155	0.004907	0.468867	0.012485	7.81445	0.208083
SufU	71	77	ASASMMT	6	698.285	SufU solo	0.5	699.156	0.000955	0.469533	0.01152	7.82555	0.192
SufU	71	77	ASASMMT	6	698.285	SufU solo	1	699.156	0.004893	0.470236	0.012479	7.83727	0.207983
SufU	71	77	ASASMMT	6	698.285	SufU solo	10	699.451	0.006513	0.765285	0.013199	12.7548	0.219983
SufU	76	84	MTQAIKGKD	8	991.524	SufU and Fra	0	992.513	0.063577	0	0	0	0
SufU	76	84	MTQAIKGKD	8	991.524	SufU and Fra	0.25	993.135	0.006353	0.622442	0.063894	7.78053	0.798675
SufU	76	84	MTQAIKGKD	8	991.524	SufU and Fra	0.5	993.158	0.09141	0.645547	0.111345	8.06934	1.39181
SufU	76	84	MTQAIKGKD	8	991.524	SufU and Fra	1	993.215	0.007086	0.702475	0.063971	8.78094	0.799638
SufU	76	84	MTQAIKGKD	8	991.524	SufU and Fra	10	993.414	0.015388	0.901684	0.065413	11.2711	0.817662
SufU	76	84	MTQAIKGKD	8	991.524	SufU and SufS	0	992.336	0.028509	0	0	0	0
SufU	76	84	MTQAIKGKD	8	991.524	SufU and SufS	0.25	993.155	0.042694	0.818891	0.051337	10.2361	0.641713
SufU	76	84	MTQAIKGKD	8	991.524	SufU and SufS	0.5	993.386	0.049548	1.05056	0.057164	13.132	0.71455
SufU	76	84	MTQAIKGKD	8	991.524	SufU and SufS	1	993.312	0.042937	0.97583	0.05154	12.1979	0.64425
SufU	76	84	MTQAIKGKD	8	991.524	SufU and SufS	10	993.537	0.137182	1.20122	0.140113	15.0152	1.75141
SufU	76	84	MTQAIKGKD	8	991.524	SufU and SufS/Fra	0	992.445	0.005454	0	0	0	0
SufU	76	84	MTQAIKGKD	8	991.524	SufU and SufS/Fra	0.25	993.001	0.035702	0.556128	0.036117	6.9516	0.451463
SufU	76	84	MTQAIKGKD	8	991.524	SufU and SufS/Fra	0.5	993.046	0.01979	0.60108	0.020528	7.5135	0.2566
SufU	76	84	MTQAIKGKD	8	991.524	SufU and SufS/Fra	1	993.115	0.011834	0.670354	0.01303	8.37942	0.162875
SufU	76	84	MTQAIKGKD	8	991.524	SufU and SufS/Fra	10	993.257	0.031375	0.812659	0.031845	10.1582	0.398062
SufU	76	84	MTQAIKGKD	8	991.524	SufU solo	0	992.594	0.027906	0	0	0	0
SufU	76	84	MTQAIKGKD	8	991.524	SufU solo	0.25	993.234	0.032284	0.640388	0.042674	8.00485	0.533425
SufU	76	84	MTQAIKGKD	8	991.524	SufU solo	0.5	993.256	0.034267	0.662762	0.044192	8.28453	0.5524
SufU	76	84	MTQAIKGKD	8	991.524	SufU solo	1	993.301	0.05332	0.707472	0.060181	8.8434	0.752262
SufU	76	84	MTQAIKGKD	8	991.524	SufU solo	10	993.459	0.012066	0.865368	0.030403	10.8171	0.380037
SufU	76	86	MTQAIKGKDIE	10	1233.65	SufU and Fra	0	1234.37	0.002092	0	0	0	0
SufU	76	86	MTQAIKGKDIE	10	1233.65	SufU and Fra	0.25	1235.14	0.011852	0.772963	0.012035	7.72963	0.12035
SufU	76	86	MTQAIKGKDIE	10	1233.65	SufU and Fra	0.5	1235.2	0.02253	0.827409	0.022627	8.27409	0.22627
SufU	76	86	MTQAIKGKDIE	10	1233.65	SufU and Fra	1	1235.36	0.00775	0.989355	0.008028	9.89355	0.08028
SufU	76	86	MTQAIKGKDIE	10	1233.65	SufU and Fra	10	1235.85	0.015871	1.47892	0.016009	14.7892	0.16009
SufU	76	86	MTQAIKGKDIE	10	1233.65	SufU and SufS	0	1234.46	0.007238	0	0	0	0
SufU	76	86	MTQAIKGKDIE	10	1233.65	SufU and SufS	0.25	1235.66	0.008821	1.1935	0.011411	11.935	0.11411
SufU	76	86	MTQAIKGKDIE	10	1233.65	SufU and SufS	0.5	1235.73	0.025117	1.27079	0.026139	12.7079	0.26139
SufU	76	86	MTQAIKGKDIE	10	1233.65	SufU and SufS	1	1235.98	0.023464	1.52086	0.024555	15.2086	0.24555
SufU	76	86	MTQAIKGKDIE	10	1233.65	SufU and SufS	10	1236.4	0.027905	1.93678	0.028828	19.3678	0.28828
SufU	76	86	MTQAIKGKDIE	10	1233.65	SufU and SufS/Fra	0	1234.39	0.011412	0	0	0	0
SufU	76	86	MTQAIKGKDIE	10	1233.65	SufU and SufS/Fra	0.25	1235.09	0.030238	0.694982	0.03232	6.94982	0.3232
SufU	76	86	MTQAIKGKDIE	10	1233.65	SufU and SufS/Fra	0.5	1235.17	0.006509	0.777231	0.013138	7.77231	0.13138
SufU	76	86	MTQAIKGKDIE	10	1233.65	SufU and SufS/Fra	1	1235.37	0.081564	0.979874	0.082359	9.79874	0.82359
SufU	76	86	MTQAIKGKDIE	10	1233.65	SufU and SufS/Fra	10	1236.01	0.020451	1.62382	0.023419	16.2382	0.23419
SufU	76	86	MTQAIKGKDIE	10	1233.65	SufU solo	0	1234.37	0.01396	0	0	0	0
SufU	76	86	MTQAIKGKDIE	10	1233.65	SufU solo	0.25	1235.06	0.016705	0.692066	0.02177	6.92066	0.2177
SufU	76	86	MTQAIKGKDIE	10	1233.65	SufU solo	0.5	1235.15	0.005512	0.784825	0.015009	7.84825	0.15009
SufU	76	86	MTQAIKGKDIE	10	1233.65	SufU solo	1	1235.34	0.025862	0.9764	0.02939	9.764	0.2939
SufU	76	86	MTQAIKGKDIE	10	1233.65	SufU solo	10	1236.26	0.011811	1.89452	0.018286	18.9452	0.18286
SufU	76	87	MTQAIKGKDIET	11	1334.7	SufU and Fra	0	1335.46	0.005196	0	0	0	0
SufU	76	87	MTQAIKGKDIET	11	1334.7	SufU and Fra	0.25	1336.31	0.006147	0.855834	0.008048	7.78031	0.0731636
SufU	76	87	MTQAIKGKDIET	11	1334.7	SufU and Fra	0.5	1336.38	0	0.9249	0.005196	8.40818	0.0472364
SufU	76	87	MTQAIKGKDIET	11	1334.7	SufU and Fra	1	1336.59	0.001306	1.13565	0.005357	10.3241	0.0487
SufU	76	87	MTQAIKGKDIET	11	1334.7	SufU and Fra	10	1337.41	0.003897	1.95447	0.006495	17.7679	0.0590455
SufU	76	87	MTQAIKGKDIET	11	1334.7	SufU and SufS	0	1335.47	0.008229	0	0	0	0
SufU	76	87	MTQAIKGKDIET	11	1334.7	SufU and SufS	0.25	1336.94	0.017343	1.46822	0.019197	13.3475	0.174518
SufU	76	87	MTQAIKGKDIET	11	1334.7	SufU and SufS	0.5	1336.97	0	1.50021	0.008229	13.6383	0.0748091
SufU	76	87	MTQAIKGKDIET	11	1334.7	SufU and SufS	1	1337.39	0.016544	1.91342	0.018478	17.3947	0.167982
SufU	76	87	MTQAIKGKDIET	11	1334.7	SufU and SufS	10	1338.17	0.099761	2.69133	0.1001	24.4667	0.91
SufU	76	87	MTQAIKGKDIET	11	1334.7	SufU and SufS/Fra	0	1335.45	0.008043	0	0	0	0
SufU	76	87	MTQAIKGKDIET	11	1334.7	SufU and SufS/Fra	0.25	1336.24	0	0.786221	0.008043	7.14746	0.0731182
SufU	76	87	MTQAIKGKDIET	11	1334.7	SufU and SufS/Fra	0.5	1336.37	0.010411	0.912229	0.013156	8.29299	0.1196
SufU	76	87	MTQAIKGKDIET	11	1334.7	SufU and SufS/Fra	1	1336.54	0.010914	1.08733	0.013558	9.88481	0.123255
SufU	76	87	MTQAIKGKDIET	11	1334.7	SufU and SufS/Fra	10	1337.84	0.01434	2.38277	0.016441	21.6615	0.149464
SufU	76	87	MTQAIKGKDIET	11	1334.7	SufU solo	0	1335.45	0.005704	0	0	0	0
SufU	76	87	MTQAIKGKDIET	11	1334.7	SufU solo	0.25	1336.3	0.048977	0.841583	0.049308	7.65075	0.448255
SufU	76	87	MTQAIKGKDIET	11	1334.7	SufU solo	0.5	1336.48	0.006792	1.0228	0.008869	9.29815	0.0806273
SufU	76	87	MTQAIKGKDIET	11	1334.7	SufU solo	1	1336.68	0.012117	1.22832	0.013392	11.1665	0.121745
SufU	76	87	MTQAIKGKDIET	11	1334.7	SufU solo	10	1338.01	0.012231	2.55775	0.013495	23.2523	0.122682
SufU	77	86	TQAIKGKDIE	9	1102.61	SufU and Fra	0	1103.82	0.006013	0	0	0	0
SufU	77	86	TQAIKGKDIE	9	1102.61	SufU and Fra	0.25	1104.57	0.021458	0.751059	0.022285	8.3451	0.247611
SufU	77	86	TQAIKGKDIE	9	1102.61	SufU and Fra	0.5	1104.69	0.009453	0.866123	0.011204	9.62359	0.124489
SufU	77	86	TQAIKGKDIE	9	1102.61	SufU and Fra	1	1104.77	0.019806	0.951499	0.020698	10.5722	0.229978
SufU	77	86	TQAIKGKDIE	9	1102.61	SufU and Fra	10	1105.05	0.003169	1.22594	0.006797	13.6216	0.0755222
SufU	77	86	TQAIKGKDIE	9	1102.61	SufU and SufS	0	1103.79	0.020346	0	0	0	0
SufU	77	86	TQAIKGKDIE	9	1102.61	SufU and SufS	0.25	1105.2	0.057755	1.40639	0.061234	15.6266	0.680378
SufU	77	86	TQAIKGKDIE	9	1102.61	SufU and SufS	0.5	1105.39	0.007924	1.59683	0.021835	17.7425	0.242611
SufU	77	86	TQAIKGKDIE	9	1102.61	SufU and SufS	1	1105.65	0.005432	1.85889	0.021059	20.6543	0.233989
SufU	77	86	TQAIKGKDIE	9	1102.61	SufU and SufS	10	1105.93	0	2.14187	0.020346	23.7986	0.226067
SufU	77	86	TQAIKGKDIE	9	1102.61	SufU and SufS/Fra	0	1103.64	0.018642	0	0	0	0
SufU	77	86	TQAIKGKDIE	9	1102.61	SufU and SufS/Fra	0.25	1104.38	0.01077	0.734114	0.02153	8.15682	0.239222
SufU	77	86	TQAIKGKDIE	9	1102.61	SufU and SufS/Fra	0.5	1104.42	0.020571	0.783375	0.027761	8.70417	0.308456
SufU	77	86	TQAIKGKDIE	9	1102.61	SufU and SufS/Fra	1	1104.53	0.020891	0.890539	0.027999	9.89488	0.3111
SufU	77	86	TQAIKGKDIE	9	1102.61	SufU and SufS/Fra	10	1105.06	0.027732	1.41691	0.033415	15.7435	0.371278
SufU	77	86	TQAIKGKDIE	9	1102.61	SufU solo	0	1103.91	0.008877	0	0	0	0
SufU	77	86	TQAIKGKDIE	9	1102.61	SufU solo	0.25	1104.75	0.028037	0.839705	0.029409	9.33006	0.326767
SufU	77	86	TQAIKGKDIE	9	1102.61	SufU solo	0.5	1104.74	0.042702	0.830081	0.043615	9.22312	0.484611
SufU	77	86	TQAIKGKDIE	9	1102.61	SufU solo	1	1104.84	0.00922	0.931358	0.012799	10.3484	0.142211
SufU	77	86	TQAIKGKDIE	9	1102.61	SufU solo	10	1105.75	0.033972	1.835	0.035112	20.3888	0.390133
SufU	77	89	TQAIKGKDIETAL	12	1387.78	SufU and Fra	0	1388.74	0.003322	0	0	0	0
SufU	77	89	TQAIKGKDIETAL	12	1387.78	SufU and Fra	0.25	1389.42	0.014528	0.686555	0.014903	5.72129	0.124192
SufU	77	89	TQAIKGKDIETAL	12	1387.78	SufU and Fra	0.5	1389.55	0.011889	0.81165	0.012344	6.76375	0.102867
SufU	77	89	TQAIKGKDIETAL	12	1387.78	SufU and Fra	1	1389.66	0.007226	0.926525	0.007953	7.72104	0.066275
SufU	77	89	TQAIKGKDIETAL	12	1387.78	SufU and Fra	10	1390.72	0.022569	1.98557	0.022812	16.5464	0.1901
SufU	77	89	TQAIKGKDIETAL	12	1387.78	SufU and SufS	0	1388.9	0.011537	0	0	0	0
SufU	77	89	TQAIKGKDIETAL	12	1387.78	SufU and SufS	0.25	1390.54	0.065328	1.63237	0.066338	13.603	0.552817
SufU	77	89	TQAIKGKDIETAL	12	1387.78	SufU and SufS	0.5	1390.84	0.017434	1.93655	0.020905	16.1379	0.174208
SufU	77	89	TQAIKGKDIETAL	12	1387.78	SufU and SufS	1	1391.09	0.037017	2.18797	0.038773	18.2331	0.323108
SufU	77	89	TQAIKGKDIETAL	12	1387.78	SufU and SufS	10	1393.17	0	4.26027	0.011537	35.5023	0.0961417
SufU	77	89	TQAIKGKDIETAL	12	1387.78	SufU and SufS/Fra	0	1388.7	0.002975	0	0	0	0
SufU	77	89	TQAIKGKDIETAL	12	1387.78	SufU and SufS/Fra	0.25	1389.26	0.021199	0.562327	0.021407	4.68606	0.178392
SufU	77	89	TQAIKGKDIETAL	12	1387.78	SufU and SufS/Fra	0.5	1389.39	0.011604	0.688536	0.01198	5.7378	0.0998333
SufU	77	89	TQAIKGKDIETAL	12	1387.78	SufU and SufS/Fra	1	1389.62	0.125892	0.920851	0.125927	7.67376	1.04939
SufU	77	89	TQAIKGKDIETAL	12	1387.78	SufU and SufS/Fra	10	1390.98	0	2.28262	0.002975	19.0218	0.0247917
SufU	77	89	TQAIKGKDIETAL	12	1387.78	SufU solo	0	1388.74	0.018105	0	0	0	0
SufU	77	89	TQAIKGKDIETAL	12	1387.78	SufU solo	0.25	1389.32	0.004561	0.574185	0.01867	4.78487	0.155583
SufU	77	89	TQAIKGKDIETAL	12	1387.78	SufU solo	0.5	1389.42	0.001508	0.676231	0.018167	5.63526	0.151392
SufU	77	89	TQAIKGKDIETAL	12	1387.78	SufU solo	1	1389.59	0.048313	0.850178	0.051594	7.08482	0.42995
SufU	77	89	TQAIKGKDIETAL	12	1387.78	SufU solo	10	1392.81	0.02362	4.06429	0.02976	33.8691	0.248
SufU	79	86	AIKGKDIE	7	873.504	SufU and Fra	0	873.944	0.006505	0	0	0	0
SufU	79	86	AIKGKDIE	7	873.504	SufU and Fra	0.25	874.292	0.013321	0.347478	0.014825	4.96397	0.211786
SufU	79	86	AIKGKDIE	7	873.504	SufU and Fra	0.5	874.343	0.013762	0.39847	0.015222	5.69243	0.217457
SufU	79	86	AIKGKDIE	7	873.504	SufU and Fra	1	874.427	0.003114	0.48321	0.007212	6.903	0.103029
SufU	79	86	AIKGKDIE	7	873.504	SufU and Fra	10	874.77	0.018335	0.825597	0.019455	11.7942	0.277929
SufU	79	86	AIKGKDIE	7	873.504	SufU and SufS	0	873.946	0.010299	0	0	0	0
SufU	79	86	AIKGKDIE	7	873.504	SufU and SufS	0.25	874.653	0.034093	0.706987	0.035615	10.0998	0.508786
SufU	79	86	AIKGKDIE	7	873.504	SufU and SufS	0.5	874.696	0.009854	0.749494	0.014254	10.7071	0.203629
SufU	79	86	AIKGKDIE	7	873.504	SufU and SufS	1	874.822	0.001924	0.875472	0.010477	12.5067	0.149671
SufU	79	86	AIKGKDIE	7	873.504	SufU and SufS	10	875.113	0	1.16703	0.010299	16.6719	0.147129
SufU	79	86	AIKGKDIE	7	873.504	SufU and SufS/Fra	0	873.926	0.004431	0	0	0	0
SufU	79	86	AIKGKDIE	7	873.504	SufU and SufS/Fra	0.25	874.317	0.003301	0.39043	0.005525	5.57757	0.0789286
SufU	79	86	AIKGKDIE	7	873.504	SufU and SufS/Fra	0.5	874.361	0.002249	0.434754	0.004969	6.21077	0.0709857
SufU	79	86	AIKGKDIE	7	873.504	SufU and SufS/Fra	1	874.437	0.008713	0.510497	0.009775	7.29281	0.139643
SufU	79	86	AIKGKDIE	7	873.504	SufU and SufS/Fra	10	874.932	0.014824	1.00598	0.015472	14.3712	0.221029
SufU	79	86	AIKGKDIE	7	873.504	SufU solo	0	873.948	0.00952	0	0	0	0
SufU	79	86	AIKGKDIE	7	873.504	SufU solo	0.25	874.311	0.005053	0.36329	0.010778	5.18986	0.153971
SufU	79	86	AIKGKDIE	7	873.504	SufU solo	0.5	874.344	0.01318	0.396062	0.016259	5.65803	0.232271
SufU	79	86	AIKGKDIE	7	873.504	SufU solo	1	874.417	0.009773	0.469113	0.013644	6.70161	0.194914
SufU	79	86	AIKGKDIE	7	873.504	SufU solo	10	874.871	0.010709	0.922964	0.014329	13.1852	0.2047
SufU	80	86	IKGKDIE	6	802.467	SufU and Fra	0	802.833	0.009002	0	0	0	0
SufU	80	86	IKGKDIE	6	802.467	SufU and Fra	0.25	803.049	0.004212	0.215775	0.009939	3.59625	0.16565
SufU	80	86	IKGKDIE	6	802.467	SufU and Fra	0.5	803.082	0.016053	0.248908	0.018405	4.14847	0.30675
SufU	80	86	IKGKDIE	6	802.467	SufU and Fra	1	803.135	0.017735	0.301677	0.019889	5.02795	0.331483
SufU	80	86	IKGKDIE	6	802.467	SufU and Fra	10	803.375	0.047107	0.542188	0.047959	9.03647	0.799317
SufU	80	86	IKGKDIE	6	802.467	SufU and SufS	0	802.851	0.013031	0	0	0	0
SufU	80	86	IKGKDIE	6	802.467	SufU and SufS	0.25	803.186	0.015937	0.334461	0.020587	5.57435	0.343117
SufU	80	86	IKGKDIE	6	802.467	SufU and SufS	0.5	803.211	0.016616	0.359369	0.021116	5.98948	0.351933
SufU	80	86	IKGKDIE	6	802.467	SufU and SufS	1	803.274	0.017181	0.422624	0.021564	7.04373	0.3594
SufU	80	86	IKGKDIE	6	802.467	SufU and SufS	10	803.357	0	0.50598	0.013031	8.433	0.217183
SufU	80	86	IKGKDIE	6	802.467	SufU and SufS/Fra	0	802.835	0.014581	0	0	0	0
SufU	80	86	IKGKDIE	6	802.467	SufU and SufS/Fra	0.25	803.064	0.006488	0.229649	0.01596	3.82748	0.266
SufU	80	86	IKGKDIE	6	802.467	SufU and SufS/Fra	0.5	803.101	0.007997	0.26674	0.01663	4.44567	0.277167
SufU	80	86	IKGKDIE	6	802.467	SufU and SufS/Fra	1	803.138	0.006515	0.302979	0.01597	5.04965	0.266167
SufU	80	86	IKGKDIE	6	802.467	SufU and SufS/Fra	10	803.437	0.003287	0.602487	0.014947	10.0415	0.249117
SufU	80	86	IKGKDIE	6	802.467	SufU solo	0	802.861	0.012276	0	0	0	0
SufU	80	86	IKGKDIE	6	802.467	SufU solo	0.25	803.053	0.006099	0.191698	0.013707	3.19497	0.22845
SufU	80	86	IKGKDIE	6	802.467	SufU solo	0.5	803.078	0.007979	0.217407	0.014641	3.62345	0.244017
SufU	80	86	IKGKDIE	6	802.467	SufU solo	1	803.151	0.006544	0.289785	0.013911	4.82975	0.23185
SufU	80	86	IKGKDIE	6	802.467	SufU solo	10	803.364	0.01626	0.503686	0.020374	8.39477	0.339567
SufU	81	86	KGKDIE	5	689.383	SufU and Fra	0	689.732	0.002573	0	0	0	0
SufU	81	86	KGKDIE	5	689.383	SufU and Fra	0.25	689.959	0.006273	0.227758	0.00678	4.55516	0.1356
SufU	81	86	KGKDIE	5	689.383	SufU and Fra	0.5	689.981	0.019718	0.249523	0.019885	4.99046	0.3977
SufU	81	86	KGKDIE	5	689.383	SufU and Fra	1	690.065	0.005099	0.333314	0.005712	6.66628	0.11424
SufU	81	86	KGKDIE	5	689.383	SufU and Fra	10	690.283	0.004879	0.551356	0.005516	11.0271	0.11032
SufU	81	86	KGKDIE	5	689.383	SufU and SufS	0	689.716	0.008382	0	0	0	0
SufU	81	86	KGKDIE	5	689.383	SufU and SufS	0.25	690.099	0.021389	0.382628	0.022973	7.65256	0.45946
SufU	81	86	KGKDIE	5	689.383	SufU and SufS	0.5	690.115	0.013604	0.398695	0.015979	7.9739	0.31958
SufU	81	86	KGKDIE	5	689.383	SufU and SufS	1	690.176	0.010889	0.459643	0.013741	9.19286	0.27482
SufU	81	86	KGKDIE	5	689.383	SufU and SufS	10	690.379	0	0.663226	0.008382	13.2645	0.16764
SufU	81	86	KGKDIE	5	689.383	SufU and SufS/Fra	0	689.671	0.008704	0	0	0	0
SufU	81	86	KGKDIE	5	689.383	SufU and SufS/Fra	0.25	689.899	0.00028	0.22846	0.008709	4.5692	0.17418
SufU	81	86	KGKDIE	5	689.383	SufU and SufS/Fra	0.5	689.938	0.000418	0.267587	0.008714	5.35174	0.17428
SufU	81	86	KGKDIE	5	689.383	SufU and SufS/Fra	1	689.995	0	0.324213	0.008704	6.48426	0.17408
SufU	81	86	KGKDIE	5	689.383	SufU and SufS/Fra	10	690.328	0	0.657479	0.008704	13.1496	0.17408
SufU	81	86	KGKDIE	5	689.383	SufU solo	0	689.736	0.011787	0	0	0	0
SufU	81	86	KGKDIE	5	689.383	SufU solo	0.25	689.983	0.011456	0.246644	0.016437	4.93288	0.32874
SufU	81	86	KGKDIE	5	689.383	SufU solo	0.5	689.988	0.003196	0.251444	0.012212	5.02888	0.24424
SufU	81	86	KGKDIE	5	689.383	SufU solo	1	690.033	0.003568	0.297216	0.012315	5.94432	0.2463
SufU	81	86	KGKDIE	5	689.383	SufU solo	10	690.374	0.004254	0.637861	0.012531	12.7572	0.25062
SufU	85	90	IETALS	5	633.345	SufU and Fra	0	633.685	0.008501	0	0	0	0
SufU	85	90	IETALS	5	633.345	SufU and Fra	0.25	634.033	0.003399	0.348459	0.009155	6.96918	0.1831
SufU	85	90	IETALS	5	633.345	SufU and Fra	0.5	634.088	0.009923	0.403009	0.013066	8.06018	0.26132
SufU	85	90	IETALS	5	633.345	SufU and Fra	1	634.118	0	0.433168	0.008501	8.66336	0.17002
SufU	85	90	IETALS	5	633.345	SufU and Fra	10	634.402	0.01447	0.717069	0.016783	14.3414	0.33566
SufU	85	90	IETALS	5	633.345	SufU and SufS	0	633.696	0.015259	0	0	0	0
SufU	85	90	IETALS	5	633.345	SufU and SufS	0.25	634.284	0.00225	0.588106	0.015424	11.7621	0.30848
SufU	85	90	IETALS	5	633.345	SufU and SufS	0.5	634.369	0.014443	0.67286	0.02101	13.4572	0.4202
SufU	85	90	IETALS	5	633.345	SufU and SufS	1	634.443	0.02014	0.746741	0.025268	14.9348	0.50536
SufU	85	90	IETALS	5	633.345	SufU and SufS	10	634.744	0.064011	1.04842	0.065804	20.9684	1.31608
SufU	85	90	IETALS	5	633.345	SufU and SufS/Fra	0	633.637	0.011107	0	0	0	0
SufU	85	90	IETALS	5	633.345	SufU and SufS/Fra	0.25	633.972	0.008074	0.335618	0.013732	6.71236	0.27464
SufU	85	90	IETALS	5	633.345	SufU and SufS/Fra	0.5	633.995	0.009843	0.358464	0.014841	7.16928	0.29682
SufU	85	90	IETALS	5	633.345	SufU and SufS/Fra	1	634.062	0.004982	0.424935	0.012174	8.4987	0.24348
SufU	85	90	IETALS	5	633.345	SufU and SufS/Fra	10	634.504	0.002169	0.867629	0.011317	17.3526	0.22634
SufU	85	90	IETALS	5	633.345	SufU solo	0	633.77	0.022363	0	0	0	0
SufU	85	90	IETALS	5	633.345	SufU solo	0.25	634.087	0.008879	0.317064	0.024061	6.34128	0.48122
SufU	85	90	IETALS	5	633.345	SufU solo	0.5	634.127	0.014603	0.356445	0.026709	7.1289	0.53418
SufU	85	90	IETALS	5	633.345	SufU solo	1	634.178	0.017875	0.407833	0.02863	8.15666	0.5726
SufU	85	90	IETALS	5	633.345	SufU solo	10	634.769	0.013242	0.999102	0.02599	19.982	0.5198
SufU	85	91	IETALSM	6	764.386	SufU and Fra	0	765.16	0.030938	0	0	0	0
SufU	85	91	IETALSM	6	764.386	SufU and Fra	0.25	765.558	0.019335	0.398349	0.036483	6.63915	0.60805
SufU	85	91	IETALSM	6	764.386	SufU and Fra	0.5	765.579	0.004489	0.419222	0.031262	6.98703	0.521033
SufU	85	91	IETALSM	6	764.386	SufU and Fra	1	765.655	0.015678	0.495621	0.034683	8.26035	0.57805
SufU	85	91	IETALSM	6	764.386	SufU and Fra	10	765.8	0.016722	0.640496	0.035167	10.6749	0.586117
SufU	85	91	IETALSM	6	764.386	SufU and SufS	0	765.035	0.00959	0	0	0	0
SufU	85	91	IETALSM	6	764.386	SufU and SufS	0.25	765.928	0.009635	0.893488	0.013594	14.8915	0.226567
SufU	85	91	IETALSM	6	764.386	SufU and SufS	0.5	765.981	0.006738	0.946299	0.011721	15.7717	0.19535
SufU	85	91	IETALSM	6	764.386	SufU and SufS	1	766.107	0.018001	1.0727	0.020397	17.8783	0.33995
SufU	85	91	IETALSM	6	764.386	SufU and SufS	10	766.319	0.018059	1.284	0.020447	21.4001	0.340783
SufU	85	91	IETALSM	6	764.386	SufU and SufS/Fra	0	764.949	0.003851	0	0	0	0
SufU	85	91	IETALSM	6	764.386	SufU and SufS/Fra	0.25	765.271	0.023334	0.321532	0.023649	5.35887	0.39415
SufU	85	91	IETALSM	6	764.386	SufU and SufS/Fra	0.5	765.297	0.011819	0.34785	0.01243	5.7975	0.207167
SufU	85	91	IETALSM	6	764.386	SufU and SufS/Fra	1	765.361	0.009327	0.411859	0.010091	6.86432	0.168183
SufU	85	91	IETALSM	6	764.386	SufU and SufS/Fra	10	765.775	0.008331	0.825897	0.009178	13.765	0.152967
SufU	85	91	IETALSM	6	764.386	SufU solo	0	765.175	0.00507	0	0	0	0
SufU	85	91	IETALSM	6	764.386	SufU solo	0.25	765.598	0.014154	0.423254	0.015035	7.05423	0.250583
SufU	85	91	IETALSM	6	764.386	SufU solo	0.5	765.621	0.020303	0.446173	0.020927	7.43622	0.348783
SufU	85	91	IETALSM	6	764.386	SufU solo	1	765.684	0.044039	0.509747	0.04433	8.49578	0.738833
SufU	85	91	IETALSM	6	764.386	SufU solo	10	766.32	0.041578	1.14508	0.041886	19.0847	0.6981
SufU	88	98	ALSMSKIFSDM	10	1229.59	SufU and Fra	0	1230.39	0.004134	0	0	0	0
SufU	88	98	ALSMSKIFSDM	10	1229.59	SufU and Fra	0.25	1230.71	0.01244	0.313704	0.013109	3.13704	0.13109
SufU	88	98	ALSMSKIFSDM	10	1229.59	SufU and Fra	0.5	1230.73	0.031874	0.340046	0.032141	3.40046	0.32141
SufU	88	98	ALSMSKIFSDM	10	1229.59	SufU and Fra	1	1230.78	0.029051	0.387699	0.029343	3.87699	0.29343
SufU	88	98	ALSMSKIFSDM	10	1229.59	SufU and Fra	10	1231.02	0.004344	0.629539	0.005997	6.29539	0.05997
SufU	88	98	ALSMSKIFSDM	10	1229.59	SufU and SufS	0	1230.47	0.023919	0	0	0	0
SufU	88	98	ALSMSKIFSDM	10	1229.59	SufU and SufS	0.25	1231.54	0.079416	1.06341	0.08294	10.6341	0.8294
SufU	88	98	ALSMSKIFSDM	10	1229.59	SufU and SufS	0.5	1231.61	0.040767	1.13266	0.047266	11.3266	0.47266
SufU	88	98	ALSMSKIFSDM	10	1229.59	SufU and SufS	1	1231.75	0.054938	1.27788	0.059919	12.7788	0.59919
SufU	88	98	ALSMSKIFSDM	10	1229.59	SufU and SufS	10	1232.13	0.001512	1.65226	0.023967	16.5226	0.23967
SufU	88	98	ALSMSKIFSDM	10	1229.59	SufU and SufS/Fra	0	1230.39	0.001751	0	0	0	0
SufU	88	98	ALSMSKIFSDM	10	1229.59	SufU and SufS/Fra	0.25	1230.7	0.008741	0.308061	0.008915	3.08061	0.08915
SufU	88	98	ALSMSKIFSDM	10	1229.59	SufU and SufS/Fra	0.5	1230.72	0.018169	0.326644	0.018253	3.26644	0.18253
SufU	88	98	ALSMSKIFSDM	10	1229.59	SufU and SufS/Fra	1	1230.76	0.011709	0.370608	0.011839	3.70608	0.11839
SufU	88	98	ALSMSKIFSDM	10	1229.59	SufU and SufS/Fra	10	1231.28	0.017392	0.886262	0.01748	8.86262	0.1748
SufU	88	98	ALSMSKIFSDM	10	1229.59	SufU solo	0	1230.37	0.007868	0	0	0	0
SufU	88	98	ALSMSKIFSDM	10	1229.59	SufU solo	0.25	1230.74	0.000812	0.369746	0.00791	3.69746	0.0791
SufU	88	98	ALSMSKIFSDM	10	1229.59	SufU solo	0.5	1230.72	0.004027	0.349499	0.008839	3.49499	0.08839
SufU	88	98	ALSMSKIFSDM	10	1229.59	SufU solo	1	1230.8	0.009797	0.425559	0.012565	4.25559	0.12565
SufU	88	98	ALSMSKIFSDM	10	1229.59	SufU solo	10	1231.67	0.011153	1.30132	0.013649	13.0132	0.13649
SufU	89	98	LSMSKIFSDM	9	1158.55	SufU and Fra	0	1159.34	0.01009	0	0	0	0
SufU	89	98	LSMSKIFSDM	9	1158.55	SufU and Fra	0.25	1159.65	0.019572	0.309574	0.02202	3.43971	0.244667
SufU	89	98	LSMSKIFSDM	9	1158.55	SufU and Fra	0.5	1159.68	0.023977	0.339572	0.026014	3.77302	0.289044
SufU	89	98	LSMSKIFSDM	9	1158.55	SufU and Fra	1	1159.73	0.000986	0.391455	0.010139	4.3495	0.112656
SufU	89	98	LSMSKIFSDM	9	1158.55	SufU and Fra	10	1159.95	0.014422	0.615131	0.017602	6.83479	0.195578
SufU	89	98	LSMSKIFSDM	9	1158.55	SufU and SufS	0	1159.41	0.00833	0	0	0	0
SufU	89	98	LSMSKIFSDM	9	1158.55	SufU and SufS	0.25	1160.43	0.027256	1.01848	0.028501	11.3164	0.316678
SufU	89	98	LSMSKIFSDM	9	1158.55	SufU and SufS	0.5	1160.5	0.070653	1.09375	0.071142	12.1528	0.790467
SufU	89	98	LSMSKIFSDM	9	1158.55	SufU and SufS	1	1160.65	0.10421	1.23737	0.104542	13.7486	1.16158
SufU	89	98	LSMSKIFSDM	9	1158.55	SufU and SufS	10	1160.59	0.034963	1.18281	0.035941	13.1423	0.399344
SufU	89	98	LSMSKIFSDM	9	1158.55	SufU and SufS/Fra	0	1159.38	0.006938	0	0	0	0
SufU	89	98	LSMSKIFSDM	9	1158.55	SufU and SufS/Fra	0.25	1159.63	0.015959	0.248591	0.017401	2.76212	0.193344
SufU	89	98	LSMSKIFSDM	9	1158.55	SufU and SufS/Fra	0.5	1159.66	0.01595	0.273811	0.017394	3.04234	0.193267
SufU	89	98	LSMSKIFSDM	9	1158.55	SufU and SufS/Fra	1	1159.73	0.003532	0.343585	0.007785	3.81761	0.0865
SufU	89	98	LSMSKIFSDM	9	1158.55	SufU and SufS/Fra	10	1160.18	0.012743	0.795867	0.014509	8.84297	0.161211
SufU	89	98	LSMSKIFSDM	9	1158.55	SufU solo	0	1159.33	0.011007	0	0	0	0
SufU	89	98	LSMSKIFSDM	9	1158.55	SufU solo	0.25	1159.66	0.007264	0.327346	0.013188	3.63718	0.146533
SufU	89	98	LSMSKIFSDM	9	1158.55	SufU solo	0.5	1159.69	0.003996	0.363673	0.011709	4.04081	0.1301
SufU	89	98	LSMSKIFSDM	9	1158.55	SufU solo	1	1159.77	0.030941	0.435535	0.03284	4.83928	0.364889
SufU	89	98	LSMSKIFSDM	9	1158.55	SufU solo	10	1160.59	0.022428	1.26068	0.024983	14.0075	0.277589
SufU	90	95	SMSKIF	5	712.37	SufU and Fra	0	712.869	0.019573	0	0	0	0
SufU	90	95	SMSKIF	5	712.37	SufU and Fra	0.25	713.126	0.097074	0.256758	0.099028	5.13516	1.98056
SufU	90	95	SMSKIF	5	712.37	SufU and Fra	0.5	713.072	0.040814	0.203139	0.045264	4.06278	0.90528
SufU	90	95	SMSKIF	5	712.37	SufU and Fra	1	713.087	0.016595	0.217783	0.025661	4.35566	0.51322
SufU	90	95	SMSKIF	5	712.37	SufU and Fra	10	713.122	0.020964	0.252668	0.028681	5.05336	0.57362
SufU	90	95	SMSKIF	5	712.37	SufU and SufS	0	712.86	0.016364	0	0	0	0
SufU	90	95	SMSKIF	5	712.37	SufU and SufS	0.25	713.452	0.026514	0.591689	0.031157	11.8338	0.62314
SufU	90	95	SMSKIF	5	712.37	SufU and SufS	0.5	713.417	0.032496	0.556697	0.036383	11.1339	0.72766
SufU	90	95	SMSKIF	5	712.37	SufU and SufS	1	713.533	0.02989	0.672252	0.034076	13.445	0.68152
SufU	90	95	SMSKIF	5	712.37	SufU and SufS	10	713.468	0.086677	0.607506	0.088208	12.1501	1.76416
SufU	90	95	SMSKIF	5	712.37	SufU and SufS/Fra	0	712.814	0.016935	0	0	0	0
SufU	90	95	SMSKIF	5	712.37	SufU and SufS/Fra	0.25	712.957	0.019186	0.143524	0.025591	2.87048	0.51182
SufU	90	95	SMSKIF	5	712.37	SufU and SufS/Fra	0.5	713.033	0.006125	0.219685	0.018008	4.3937	0.36016
SufU	90	95	SMSKIF	5	712.37	SufU and SufS/Fra	1	712.966	0.030276	0.151907	0.03469	3.03814	0.6938
SufU	90	95	SMSKIF	5	712.37	SufU and SufS/Fra	10	713.141	0.041654	0.327159	0.044965	6.54318	0.8993
SufU	90	95	SMSKIF	5	712.37	SufU solo	0	712.866	0.011526	0	0	0	0
SufU	90	95	SMSKIF	5	712.37	SufU solo	0.25	713.066	0.004973	0.199424	0.012553	3.98848	0.25106
SufU	90	95	SMSKIF	5	712.37	SufU solo	0.5	713.094	0.033603	0.227736	0.035525	4.55472	0.7105
SufU	90	95	SMSKIF	5	712.37	SufU solo	1	713.12	0.041892	0.253752	0.043448	5.07504	0.86896
SufU	90	95	SMSKIF	5	712.37	SufU solo	10	713.487	0.018098	0.620689	0.021457	12.4138	0.42914
SufU	90	97	SMSKIFSD	7	914.429	SufU and Fra	0	914.87	0.002672	0	0	0	0
SufU	90	97	SMSKIFSD	7	914.429	SufU and Fra	0.25	915.293	0.024259	0.422978	0.024406	6.04254	0.348657
SufU	90	97	SMSKIFSD	7	914.429	SufU and Fra	0.5	915.334	0.014106	0.463278	0.014357	6.61826	0.2051
SufU	90	97	SMSKIFSD	7	914.429	SufU and Fra	1	915.374	0.003667	0.503426	0.004537	7.1918	0.0648143
SufU	90	97	SMSKIFSD	7	914.429	SufU and Fra	10	915.563	0.015287	0.692678	0.015519	9.8954	0.2217
SufU	90	97	SMSKIFSD	7	914.429	SufU and SufS	0	914.881	0.012219	0	0	0	0
SufU	90	97	SMSKIFSD	7	914.429	SufU and SufS	0.25	915.815	0	0.933996	0.012219	13.3428	0.174557
SufU	90	97	SMSKIFSD	7	914.429	SufU and SufS	0.5	915.823	0	0.941744	0.012219	13.4535	0.174557
SufU	90	97	SMSKIFSD	7	914.429	SufU and SufS	1	915.934	0.007587	1.05241	0.014383	15.0344	0.205471
SufU	90	97	SMSKIFSD	7	914.429	SufU and SufS	10	915.993	0.204227	1.11165	0.204592	15.8807	2.92274
SufU	90	97	SMSKIFSD	7	914.429	SufU and SufS/Fra	0	914.866	0.003748	0	0	0	0
SufU	90	97	SMSKIFSD	7	914.429	SufU and SufS/Fra	0.25	915.071	0.009961	0.205202	0.010643	2.93146	0.152043
SufU	90	97	SMSKIFSD	7	914.429	SufU and SufS/Fra	0.5	915.123	0.062176	0.256955	0.062288	3.67079	0.889829
SufU	90	97	SMSKIFSD	7	914.429	SufU and SufS/Fra	1	915.136	0.05916	0.270101	0.059278	3.85859	0.846829
SufU	90	97	SMSKIFSD	7	914.429	SufU and SufS/Fra	10	915.727	0.074486	0.861187	0.07458	12.3027	1.06543
SufU	90	97	SMSKIFSD	7	914.429	SufU solo	0	914.899	0.023284	0	0	0	0
SufU	90	97	SMSKIFSD	7	914.429	SufU solo	0.25	915.267	0.010231	0.367891	0.025432	5.25559	0.363314
SufU	90	97	SMSKIFSD	7	914.429	SufU solo	0.5	915.309	0.001803	0.409627	0.023353	5.85181	0.333614
SufU	90	97	SMSKIFSD	7	914.429	SufU solo	1	915.345	0.008549	0.445402	0.024803	6.36289	0.354329
SufU	90	97	SMSKIFSD	7	914.429	SufU solo	10	915.885	0.008041	0.985199	0.024633	14.0743	0.3519
SufU	91	98	MSKIFSDM	7	958.437	SufU and Fra	0	959.055	0.006062	0	0	0	0
SufU	91	98	MSKIFSDM	7	958.437	SufU and Fra	0.25	959.26	0.01402	0.205284	0.015275	2.93263	0.218214
SufU	91	98	MSKIFSDM	7	958.437	SufU and Fra	0.5	959.31	0.026559	0.255045	0.027242	3.6435	0.389171
SufU	91	98	MSKIFSDM	7	958.437	SufU and Fra	1	959.284	0.003643	0.229536	0.007072	3.27909	0.101029
SufU	91	98	MSKIFSDM	7	958.437	SufU and Fra	10	959.404	0.073474	0.349327	0.073723	4.99039	1.05319
SufU	91	98	MSKIFSDM	7	958.437	SufU and SufS	0	959.286	0.020971	0	0	0	0
SufU	91	98	MSKIFSDM	7	958.437	SufU and SufS	0.25	959.906	0.020238	0.620503	0.029144	8.86433	0.416343
SufU	91	98	MSKIFSDM	7	958.437	SufU and SufS	0.5	959.989	0.005744	0.703171	0.021744	10.0453	0.310629
SufU	91	98	MSKIFSDM	7	958.437	SufU and SufS	1	960.099	0.009392	0.813219	0.022979	11.6174	0.328271
SufU	91	98	MSKIFSDM	7	958.437	SufU and SufS	10	960.273	1.13687e-13	0.987111	0.020971	14.1016	0.299586
SufU	91	98	MSKIFSDM	7	958.437	SufU and SufS/Fra	0	959.087	0.006441	0	0	0	0
SufU	91	98	MSKIFSDM	7	958.437	SufU and SufS/Fra	0.25	959.271	0.070932	0.183527	0.071223	2.62181	1.01747
SufU	91	98	MSKIFSDM	7	958.437	SufU and SufS/Fra	0.5	959.385	0.005986	0.297833	0.008794	4.25476	0.125629
SufU	91	98	MSKIFSDM	7	958.437	SufU and SufS/Fra	1	959.413	0.050243	0.325932	0.050654	4.65617	0.723629
SufU	91	98	MSKIFSDM	7	958.437	SufU and SufS/Fra	10	959.794	1.13687e-13	0.707124	0.006441	10.1018	0.0920143
SufU	91	98	MSKIFSDM	7	958.437	SufU solo	0	959.442	0.018118	0	0	0	0
SufU	91	98	MSKIFSDM	7	958.437	SufU solo	0.25	959.801	0.013914	0.359423	0.022844	5.13461	0.326343
SufU	91	98	MSKIFSDM	7	958.437	SufU solo	0.5	959.839	0.004041	0.397428	0.018563	5.67754	0.265186
SufU	91	98	MSKIFSDM	7	958.437	SufU solo	1	959.886	0.016872	0.444009	0.024757	6.34299	0.353671
SufU	91	98	MSKIFSDM	7	958.437	SufU solo	10	960.644	0.013978	1.20182	0.022883	17.1689	0.3269
SufU	92	98	SKIFSDM	6	827.397	SufU and Fra	0	828.566	0.035124	0	0	0	0
SufU	92	98	SKIFSDM	6	827.397	SufU and Fra	0.25	828.827	0.017655	0.261611	0.039311	4.36018	0.655183
SufU	92	98	SKIFSDM	6	827.397	SufU and Fra	0.5	828.862	0.002455	0.296164	0.03521	4.93607	0.586833
SufU	92	98	SKIFSDM	6	827.397	SufU and Fra	1	828.906	0.009667	0.339832	0.03643	5.66387	0.607167
SufU	92	98	SKIFSDM	6	827.397	SufU and Fra	10	828.936	0.009704	0.370436	0.03644	6.17393	0.607333
SufU	92	98	SKIFSDM	6	827.397	SufU and SufS	0	828.658	0.027813	0	0	0	0
SufU	92	98	SKIFSDM	6	827.397	SufU and SufS	0.25	829.243	0.010413	0.584979	0.029698	9.74965	0.494967
SufU	92	98	SKIFSDM	6	827.397	SufU and SufS	0.5	829.448	0.026731	0.789697	0.038576	13.1616	0.642933
SufU	92	98	SKIFSDM	6	827.397	SufU and SufS	1	829.508	0.007662	0.849725	0.028849	14.1621	0.480817
SufU	92	98	SKIFSDM	6	827.397	SufU and SufS	10	829.565	0	0.90626	0.027813	15.1043	0.46355
SufU	92	98	SKIFSDM	6	827.397	SufU and SufS/Fra	0	828.418	0.022328	0	0	0	0
SufU	92	98	SKIFSDM	6	827.397	SufU and SufS/Fra	0.25	828.58	0.016425	0.162378	0.027719	2.7063	0.461983
SufU	92	98	SKIFSDM	6	827.397	SufU and SufS/Fra	0.5	828.615	0.024057	0.196716	0.032822	3.2786	0.547033
SufU	92	98	SKIFSDM	6	827.397	SufU and SufS/Fra	1	828.646	0.029179	0.228007	0.036742	3.80012	0.612367
SufU	92	98	SKIFSDM	6	827.397	SufU and SufS/Fra	10	828.882	0.012189	0.464439	0.025439	7.74065	0.423983
SufU	92	98	SKIFSDM	6	827.397	SufU solo	0	828.592	0.016086	0	0	0	0
SufU	92	98	SKIFSDM	6	827.397	SufU solo	0.25	828.902	0.019732	0.309891	0.025458	5.16485	0.4243
SufU	92	98	SKIFSDM	6	827.397	SufU solo	0.5	828.934	0.020358	0.341598	0.025946	5.6933	0.432433
SufU	92	98	SKIFSDM	6	827.397	SufU solo	1	828.969	0.036226	0.376571	0.039637	6.27618	0.660617
SufU	92	98	SKIFSDM	6	827.397	SufU solo	10	829.413	0.193549	0.821157	0.194216	13.686	3.23693
SufU	94	98	IFSDM	4	612.27	SufU and Fra	0	612.756	0.011332	0	0	0	0
SufU	94	98	IFSDM	4	612.27	SufU and Fra	0.25	612.884	0.000889	0.127492	0.011367	3.1873	0.284175
SufU	94	98	IFSDM	4	612.27	SufU and Fra	0.5	612.923	0.009522	0.167124	0.014802	4.1781	0.37005
SufU	94	98	IFSDM	4	612.27	SufU and Fra	1	612.94	0.002904	0.183394	0.011698	4.58485	0.29245
SufU	94	98	IFSDM	4	612.27	SufU and Fra	10	613.009	0.00418	0.252836	0.012079	6.3209	0.301975
SufU	94	98	IFSDM	4	612.27	SufU and SufS	0	612.557	0.007087	0	0	0	0
SufU	94	98	IFSDM	4	612.27	SufU and SufS	0.25	612.897	0.013892	0.339871	0.015595	8.49677	0.389875
SufU	94	98	IFSDM	4	612.27	SufU and SufS	0.5	612.889	0.011135	0.331864	0.013199	8.2966	0.329975
SufU	94	98	IFSDM	4	612.27	SufU and SufS	1	612.935	0.018157	0.377719	0.019491	9.44298	0.487275
SufU	94	98	IFSDM	4	612.27	SufU and SufS	10	613.033	0.039163	0.475944	0.039799	11.8986	0.994975
SufU	94	98	IFSDM	4	612.27	SufU and SufS/Fra	0	612.56	0.009921	0	0	0	0
SufU	94	98	IFSDM	4	612.27	SufU and SufS/Fra	0.25	612.702	0.013712	0.141469	0.016925	3.53673	0.423125
SufU	94	98	IFSDM	4	612.27	SufU and SufS/Fra	0.5	612.728	0.018564	0.16791	0.021049	4.19775	0.526225
SufU	94	98	IFSDM	4	612.27	SufU and SufS/Fra	1	612.724	0.015399	0.163984	0.018318	4.0996	0.45795
SufU	94	98	IFSDM	4	612.27	SufU and SufS/Fra	10	612.858	0.018751	0.298124	0.021214	7.4531	0.53035
SufU	94	98	IFSDM	4	612.27	SufU solo	0	612.837	0.010924	0	0	0	0
SufU	94	98	IFSDM	4	612.27	SufU solo	0.25	613.024	0.023226	0.1868	0.025667	4.67	0.641675
SufU	94	98	IFSDM	4	612.27	SufU solo	0.5	613.047	0.013664	0.210499	0.017494	5.26248	0.43735
SufU	94	98	IFSDM	4	612.27	SufU solo	1	613.055	0.005598	0.217686	0.012275	5.44215	0.306875
SufU	94	98	IFSDM	4	612.27	SufU solo	10	613.335	0.01024	0.498374	0.014973	12.4593	0.374325
SufU	98	107	MMQGKEYDDS	9	1203.47	SufU and Fra	0	1204.21	0.019396	0	0	0	0
SufU	98	107	MMQGKEYDDS	9	1203.47	SufU and Fra	0.25	1207.87	0.033356	3.65481	0.038585	40.609	0.428722
SufU	98	107	MMQGKEYDDS	9	1203.47	SufU and Fra	0.5	1208.1	0.028839	3.88506	0.034755	43.1673	0.386167
SufU	98	107	MMQGKEYDDS	9	1203.47	SufU and Fra	1	1208.21	0.022304	3.99447	0.029558	44.383	0.328422
SufU	98	107	MMQGKEYDDS	9	1203.47	SufU and Fra	10	1208.12	0.029662	3.90789	0.035441	43.421	0.393789
SufU	98	107	MMQGKEYDDS	9	1203.47	SufU and SufS	0	1204.19	0.037895	0	0	0	0
SufU	98	107	MMQGKEYDDS	9	1203.47	SufU and SufS	0.25	1207.8	0.038027	3.60483	0.053685	40.0536	0.5965
SufU	98	107	MMQGKEYDDS	9	1203.47	SufU and SufS	0.5	1208.08	0.012112	3.88926	0.039783	43.214	0.442033
SufU	98	107	MMQGKEYDDS	9	1203.47	SufU and SufS	1	1208.18	0.013461	3.99231	0.040215	44.359	0.446833
SufU	98	107	MMQGKEYDDS	9	1203.47	SufU and SufS	10	1208.15	0.103533	3.95611	0.11025	43.9567	1.225
SufU	98	107	MMQGKEYDDS	9	1203.47	SufU and SufS/Fra	0	1204.13	0.022611	0	0	0	0
SufU	98	107	MMQGKEYDDS	9	1203.47	SufU and SufS/Fra	0.25	1207.86	0.028777	3.73175	0.036598	41.4639	0.406644
SufU	98	107	MMQGKEYDDS	9	1203.47	SufU and SufS/Fra	0.5	1208.1	0.019049	3.97687	0.029565	44.1875	0.3285
SufU	98	107	MMQGKEYDDS	9	1203.47	SufU and SufS/Fra	1	1208.17	0.022736	4.04118	0.032066	44.902	0.356289
SufU	98	107	MMQGKEYDDS	9	1203.47	SufU and SufS/Fra	10	1208.19	0.05649	4.06714	0.060847	45.1904	0.676078
SufU	98	107	MMQGKEYDDS	9	1203.47	SufU solo	0	1204.21	0.019146	0	0	0	0
SufU	98	107	MMQGKEYDDS	9	1203.47	SufU solo	0.25	1207.84	0.028593	3.63185	0.034411	40.3539	0.382344
SufU	98	107	MMQGKEYDDS	9	1203.47	SufU solo	0.5	1208	0.012807	3.79216	0.023034	42.1351	0.255933
SufU	98	107	MMQGKEYDDS	9	1203.47	SufU solo	1	1208.07	0.015904	3.85991	0.02489	42.8878	0.276556
SufU	98	107	MMQGKEYDDS	9	1203.47	SufU solo	10	1208.21	0.032813	4.00117	0.03799	44.4575	0.422111
SufU	99	107	MQGKEYDDS	8	1072.43	SufU and Fra	0	1073.31	0.016181	0	0	0	0
SufU	99	107	MQGKEYDDS	8	1072.43	SufU and Fra	0.25	1076.64	0.000226	3.33527	0.016182	41.6909	0.202275
SufU	99	107	MQGKEYDDS	8	1072.43	SufU and Fra	0.5	1076.82	0.019972	3.51483	0.025704	43.9353	0.3213
SufU	99	107	MQGKEYDDS	8	1072.43	SufU and Fra	1	1076.91	0.023141	3.60285	0.028237	45.0356	0.352963
SufU	99	107	MQGKEYDDS	8	1072.43	SufU and Fra	10	1076.75	0.028289	3.44294	0.032589	43.0367	0.407363
SufU	99	107	MQGKEYDDS	8	1072.43	SufU and SufS	0	1073.37	0.018318	0	0	0	0
SufU	99	107	MQGKEYDDS	8	1072.43	SufU and SufS	0.25	1076.43	0.04092	3.05314	0.044833	38.1643	0.560412
SufU	99	107	MQGKEYDDS	8	1072.43	SufU and SufS	0.5	1076.63	0.03278	3.25793	0.037551	40.7241	0.469388
SufU	99	107	MQGKEYDDS	8	1072.43	SufU and SufS	1	1076.74	0.016038	3.36504	0.024347	42.0631	0.304337
SufU	99	107	MQGKEYDDS	8	1072.43	SufU and SufS	10	1076.57	0.030431	3.19838	0.035519	39.9797	0.443988
SufU	99	107	MQGKEYDDS	8	1072.43	SufU and SufS/Fra	0	1073.26	0.017644	0	0	0	0
SufU	99	107	MQGKEYDDS	8	1072.43	SufU and SufS/Fra	0.25	1076.6	0.024665	3.34048	0.030326	41.756	0.379075
SufU	99	107	MQGKEYDDS	8	1072.43	SufU and SufS/Fra	0.5	1076.8	0.019909	3.54021	0.026602	44.2526	0.332525
SufU	99	107	MQGKEYDDS	8	1072.43	SufU and SufS/Fra	1	1076.86	0.011278	3.60376	0.02094	45.047	0.26175
SufU	99	107	MQGKEYDDS	8	1072.43	SufU and SufS/Fra	10	1076.74	0.038123	3.48076	0.042008	43.5096	0.5251
SufU	99	107	MQGKEYDDS	8	1072.43	SufU solo	0	1073.38	0.016774	0	0	0	0
SufU	99	107	MQGKEYDDS	8	1072.43	SufU solo	0.25	1076.54	0.006683	3.16088	0.018056	39.5111	0.2257
SufU	99	107	MQGKEYDDS	8	1072.43	SufU solo	0.5	1076.67	0.016067	3.29113	0.023227	41.1391	0.290338
SufU	99	107	MQGKEYDDS	8	1072.43	SufU solo	1	1076.72	0.01141	3.34204	0.020287	41.7755	0.253587
SufU	99	107	MQGKEYDDS	8	1072.43	SufU solo	10	1076.6	0.027446	3.2126	0.032166	40.1576	0.402075
SufU	99	109	MQGKEYDDSID	10	1300.54	SufU and Fra	0	1301.63	0.042217	0	0	0	0
SufU	99	109	MQGKEYDDSID	10	1300.54	SufU and Fra	0.25	1305.92	0.015872	4.29807	0.045102	42.9807	0.45102
SufU	99	109	MQGKEYDDSID	10	1300.54	SufU and Fra	0.5	1306.21	0.067787	4.58215	0.079858	45.8215	0.79858
SufU	99	109	MQGKEYDDSID	10	1300.54	SufU and Fra	1	1306.25	0.021796	4.62104	0.047511	46.2104	0.47511
SufU	99	109	MQGKEYDDSID	10	1300.54	SufU and Fra	10	1306.07	0.029157	4.44637	0.051307	44.4637	0.51307
SufU	99	109	MQGKEYDDSID	10	1300.54	SufU and SufS	0	1301.77	0.048436	0	0	0	0
SufU	99	109	MQGKEYDDSID	10	1300.54	SufU and SufS	0.25	1305.72	0.073561	3.94425	0.088075	39.4425	0.88075
SufU	99	109	MQGKEYDDSID	10	1300.54	SufU and SufS	0.5	1306.06	0.062155	4.28701	0.0788	42.8701	0.788
SufU	99	109	MQGKEYDDSID	10	1300.54	SufU and SufS	1	1306.16	0.007713	4.39042	0.049047	43.9042	0.49047
SufU	99	109	MQGKEYDDSID	10	1300.54	SufU and SufS	10	1306.01	0.054653	4.23502	0.073028	42.3502	0.73028
SufU	99	109	MQGKEYDDSID	10	1300.54	SufU and SufS/Fra	0	1301.5	0.009977	0	0	0	0
SufU	99	109	MQGKEYDDSID	10	1300.54	SufU and SufS/Fra	0.25	1305.9	0.031562	4.39304	0.033101	43.9304	0.33101
SufU	99	109	MQGKEYDDSID	10	1300.54	SufU and SufS/Fra	0.5	1306.14	0.026716	4.63442	0.028518	46.3442	0.28518
SufU	99	109	MQGKEYDDSID	10	1300.54	SufU and SufS/Fra	1	1306.2	0.016016	4.69842	0.01887	46.9842	0.1887
SufU	99	109	MQGKEYDDSID	10	1300.54	SufU and SufS/Fra	10	1306.01	0.036839	4.50408	0.038166	45.0408	0.38166
SufU	99	109	MQGKEYDDSID	10	1300.54	SufU solo	0	1301.88	0.016605	0	0	0	0
SufU	99	109	MQGKEYDDSID	10	1300.54	SufU solo	0.25	1305.94	0.026331	4.06	0.03113	40.6	0.3113
SufU	99	109	MQGKEYDDSID	10	1300.54	SufU solo	0.5	1306.1	0.013404	4.21429	0.02134	42.1429	0.2134
SufU	99	109	MQGKEYDDSID	10	1300.54	SufU solo	1	1306.13	0.02057	4.24328	0.026436	42.4328	0.26436
SufU	99	109	MQGKEYDDSID	10	1300.54	SufU solo	10	1305.96	0.010104	4.07367	0.019437	40.7367	0.19437
SufU	99	110	MQGKEYDDSIDL	11	1413.62	SufU and Fra	0	1415.09	0.087251	0	0	0	0
SufU	99	110	MQGKEYDDSIDL	11	1413.62	SufU and Fra	0.25	1419.25	0.00921	4.15929	0.087736	37.8117	0.7976
SufU	99	110	MQGKEYDDSIDL	11	1413.62	SufU and Fra	0.5	1419.63	0.074044	4.53756	0.114434	41.2505	1.04031
SufU	99	110	MQGKEYDDSIDL	11	1413.62	SufU and Fra	1	1419.73	0.035021	4.64245	0.094017	42.2041	0.8547
SufU	99	110	MQGKEYDDSIDL	11	1413.62	SufU and Fra	10	1419.54	0.008265	4.45057	0.087642	40.4597	0.796745
SufU	99	110	MQGKEYDDSIDL	11	1413.62	SufU and SufS	0	1414.98	0.044161	0	0	0	0
SufU	99	110	MQGKEYDDSIDL	11	1413.62	SufU and SufS	0.25	1419.03	0.066233	4.04601	0.079605	36.7819	0.723682
SufU	99	110	MQGKEYDDSIDL	11	1413.62	SufU and SufS	0.5	1419.42	0.030124	4.44196	0.053457	40.3815	0.485973
SufU	99	110	MQGKEYDDSIDL	11	1413.62	SufU and SufS	1	1419.55	0.022872	4.56538	0.049733	41.5034	0.452118
SufU	99	110	MQGKEYDDSIDL	11	1413.62	SufU and SufS	10	1419.33	0.137854	4.34252	0.144754	39.4775	1.31595
SufU	99	110	MQGKEYDDSIDL	11	1413.62	SufU and SufS/Fra	0	1414.82	0.006624	0	0	0	0
SufU	99	110	MQGKEYDDSIDL	11	1413.62	SufU and SufS/Fra	0.25	1419.12	0.027782	4.30211	0.028561	39.1101	0.259645
SufU	99	110	MQGKEYDDSIDL	11	1413.62	SufU and SufS/Fra	0.5	1419.37	0.013881	4.55945	0.01538	41.4496	0.139818
SufU	99	110	MQGKEYDDSIDL	11	1413.62	SufU and SufS/Fra	1	1419.44	0.013778	4.62013	0.015288	42.0012	0.138982
SufU	99	110	MQGKEYDDSIDL	11	1413.62	SufU and SufS/Fra	10	1419.26	0.008971	4.44837	0.011151	40.4397	0.101373
SufU	99	110	MQGKEYDDSIDL	11	1413.62	SufU solo	0	1415.25	0.011528	0	0	0	0
SufU	99	110	MQGKEYDDSIDL	11	1413.62	SufU solo	0.25	1419.27	0.043041	4.02664	0.044558	36.6058	0.405073
SufU	99	110	MQGKEYDDSIDL	11	1413.62	SufU solo	0.5	1419.57	0.004636	4.32651	0.012426	39.3319	0.112964
SufU	99	110	MQGKEYDDSIDL	11	1413.62	SufU solo	1	1419.63	0.025541	4.38271	0.028022	39.8428	0.254745
SufU	99	110	MQGKEYDDSIDL	11	1413.62	SufU solo	10	1419.58	0.008932	4.33394	0.014584	39.3994	0.132582
SufU	100	107	QGKEYDDS	7	941.385	SufU and Fra	0	941.857	0.008884	0	0	0	0
SufU	100	107	QGKEYDDS	7	941.385	SufU and Fra	0.25	945.099	0.008846	3.24119	0.012537	46.3026	0.1791
SufU	100	107	QGKEYDDS	7	941.385	SufU and Fra	0.5	945.267	0.016223	3.40943	0.018497	48.7061	0.264243
SufU	100	107	QGKEYDDS	7	941.385	SufU and Fra	1	945.372	0.01913	3.51455	0.021092	50.2079	0.301314
SufU	100	107	QGKEYDDS	7	941.385	SufU and Fra	10	945.216	0.022735	3.35832	0.024409	47.976	0.3487
SufU	100	107	QGKEYDDS	7	941.385	SufU and SufS	0	941.865	0.011775	0	0	0	0
SufU	100	107	QGKEYDDS	7	941.385	SufU and SufS	0.25	944.901	0.027316	3.03618	0.029746	43.374	0.424943
SufU	100	107	QGKEYDDS	7	941.385	SufU and SufS	0.5	945.127	0.010728	3.26206	0.015929	46.6009	0.227557
SufU	100	107	QGKEYDDS	7	941.385	SufU and SufS	1	945.231	0.011277	3.36567	0.016304	48.081	0.232914
SufU	100	107	QGKEYDDS	7	941.385	SufU and SufS	10	945.148	0	3.28312	0.011775	46.9017	0.168214
SufU	100	107	QGKEYDDS	7	941.385	SufU and SufS/Fra	0	941.844	0.00742	0	0	0	0
SufU	100	107	QGKEYDDS	7	941.385	SufU and SufS/Fra	0.25	945.063	0.035801	3.21929	0.036561	45.9898	0.5223
SufU	100	107	QGKEYDDS	7	941.385	SufU and SufS/Fra	0.5	945.264	0.022566	3.42062	0.023754	48.8661	0.339343
SufU	100	107	QGKEYDDS	7	941.385	SufU and SufS/Fra	1	945.33	0.013211	3.48602	0.015152	49.8003	0.216457
SufU	100	107	QGKEYDDS	7	941.385	SufU and SufS/Fra	10	945.192	0.039225	3.34826	0.03992	47.8323	0.570286
SufU	100	107	QGKEYDDS	7	941.385	SufU solo	0	941.895	0.0249	0	0	0	0
SufU	100	107	QGKEYDDS	7	941.385	SufU solo	0.25	944.978	0.011773	3.08219	0.027543	44.0313	0.393471
SufU	100	107	QGKEYDDS	7	941.385	SufU solo	0.5	945.115	0.009023	3.22016	0.026484	46.0023	0.378343
SufU	100	107	QGKEYDDS	7	941.385	SufU solo	1	945.203	0.032456	3.30726	0.040907	47.2466	0.584386
SufU	100	107	QGKEYDDS	7	941.385	SufU solo	10	945.052	0.014882	3.15632	0.029008	45.0903	0.4144
SufU	101	106	GKEYDD	5	726.294	SufU and Fra	0	726.617	0.003079	0	0	0	0
SufU	101	106	GKEYDD	5	726.294	SufU and Fra	0.25	729.011	0.020619	2.39417	0.020848	47.8834	0.41696
SufU	101	106	GKEYDD	5	726.294	SufU and Fra	0.5	729.167	0.017586	2.55019	0.017853	51.0038	0.35706
SufU	101	106	GKEYDD	5	726.294	SufU and Fra	1	729.231	0.028816	2.61382	0.02898	52.2765	0.5796
SufU	101	106	GKEYDD	5	726.294	SufU and Fra	10	729.12	0.015501	2.50294	0.015804	50.0588	0.31608
SufU	101	106	GKEYDD	5	726.294	SufU and SufS	0	726.609	0.005206	0	0	0	0
SufU	101	106	GKEYDD	5	726.294	SufU and SufS	0.25	728.882	0.002656	2.27239	0.005844	45.4478	0.11688
SufU	101	106	GKEYDD	5	726.294	SufU and SufS	0.5	729.091	0.019823	2.48201	0.020496	49.6401	0.40992
SufU	101	106	GKEYDD	5	726.294	SufU and SufS	1	729.142	0.012219	2.53263	0.013282	50.6526	0.26564
SufU	101	106	GKEYDD	5	726.294	SufU and SufS	10	729.113	0	2.50419	0.005206	50.0838	0.10412
SufU	101	106	GKEYDD	5	726.294	SufU and SufS/Fra	0	726.59	0.014931	0	0	0	0
SufU	101	106	GKEYDD	5	726.294	SufU and SufS/Fra	0.25	729.012	0.016615	2.42179	0.022338	48.4358	0.44676
SufU	101	106	GKEYDD	5	726.294	SufU and SufS/Fra	0.5	729.18	0.040265	2.58964	0.042944	51.7929	0.85888
SufU	101	106	GKEYDD	5	726.294	SufU and SufS/Fra	1	729.249	0.00768	2.65866	0.01679	53.1731	0.3358
SufU	101	106	GKEYDD	5	726.294	SufU and SufS/Fra	10	729.144	0.039427	2.55344	0.042159	51.0688	0.84318
SufU	101	106	GKEYDD	5	726.294	SufU solo	0	726.635	0.003818	0	0	0	0
SufU	101	106	GKEYDD	5	726.294	SufU solo	0.25	728.903	0.037914	2.2684	0.038106	45.3679	0.76212
SufU	101	106	GKEYDD	5	726.294	SufU solo	0.5	729.054	8.35567e-05	2.41903	0.003819	48.3807	0.07638
SufU	101	106	GKEYDD	5	726.294	SufU solo	1	729.077	0.038746	2.44236	0.038933	48.8471	0.77866
SufU	101	106	GKEYDD	5	726.294	SufU solo	10	729.024	0.027289	2.38909	0.027555	47.7817	0.5511
SufU	104	110	YDDSIDL	6	840.362	SufU and Fra	0	841.058	0.023063	0	0	0	0
SufU	104	110	YDDSIDL	6	840.362	SufU and Fra	0.25	843.227	0.00182	2.16834	0.023134	36.1389	0.385567
SufU	104	110	YDDSIDL	6	840.362	SufU and Fra	0.5	843.411	0.042437	2.35303	0.048299	39.2172	0.804983
SufU	104	110	YDDSIDL	6	840.362	SufU and Fra	1	843.443	0.013539	2.3846	0.026743	39.7434	0.445717
SufU	104	110	YDDSIDL	6	840.362	SufU and Fra	10	843.341	0.013841	2.28271	0.026897	38.0452	0.448283
SufU	104	110	YDDSIDL	6	840.362	SufU and SufS	0	841.274	0.032059	0	0	0	0
SufU	104	110	YDDSIDL	6	840.362	SufU and SufS	0.25	843.207	0.026037	1.93293	0.0413	32.2154	0.688333
SufU	104	110	YDDSIDL	6	840.362	SufU and SufS	0.5	843.373	0.006285	2.09887	0.032669	34.9812	0.544483
SufU	104	110	YDDSIDL	6	840.362	SufU and SufS	1	843.386	0.004633	2.11215	0.032392	35.2025	0.539867
SufU	104	110	YDDSIDL	6	840.362	SufU and SufS	10	843.336	0.040782	2.06247	0.051874	34.3745	0.864567
SufU	104	110	YDDSIDL	6	840.362	SufU and SufS/Fra	0	840.989	0.005924	0	0	0	0
SufU	104	110	YDDSIDL	6	840.362	SufU and SufS/Fra	0.25	843.228	0.006602	2.23929	0.00887	37.3215	0.147833
SufU	104	110	YDDSIDL	6	840.362	SufU and SufS/Fra	0.5	843.352	0.007911	2.36287	0.009883	39.3812	0.164717
SufU	104	110	YDDSIDL	6	840.362	SufU and SufS/Fra	1	843.361	0.004603	2.37197	0.007502	39.5328	0.125033
SufU	104	110	YDDSIDL	6	840.362	SufU and SufS/Fra	10	843.266	0.015385	2.27704	0.016486	37.9507	0.274767
SufU	104	110	YDDSIDL	6	840.362	SufU solo	0	841.37	0.008076	0	0	0	0
SufU	104	110	YDDSIDL	6	840.362	SufU solo	0.25	843.266	0.003457	1.89529	0.008785	31.5881	0.146417
SufU	104	110	YDDSIDL	6	840.362	SufU solo	0.5	843.394	0.00626	2.02399	0.010218	33.7332	0.1703
SufU	104	110	YDDSIDL	6	840.362	SufU solo	1	843.434	0.005529	2.06369	0.009787	34.3949	0.163117
SufU	104	110	YDDSIDL	6	840.362	SufU solo	10	843.449	0.009243	2.07886	0.012274	34.6476	0.204567
SufU	104	111	YDDSIDLG	7	897.384	SufU and Fra	0	897.829	0.001172	0	0	0	0
SufU	104	111	YDDSIDLG	7	897.384	SufU and Fra	0.25	900.952	0.005518	3.1238	0.005641	44.6258	0.0805857
SufU	104	111	YDDSIDLG	7	897.384	SufU and Fra	0.5	901.146	0.003881	3.31772	0.004054	47.3961	0.0579143
SufU	104	111	YDDSIDLG	7	897.384	SufU and Fra	1	901.217	0.025292	3.38786	0.025319	48.398	0.3617
SufU	104	111	YDDSIDLG	7	897.384	SufU and Fra	10	901.021	0.030296	3.19201	0.030319	45.6001	0.433129
SufU	104	111	YDDSIDLG	7	897.384	SufU and SufS	0	897.849	0.028504	0	0	0	0
SufU	104	111	YDDSIDLG	7	897.384	SufU and SufS	0.25	900.886	0.031208	3.03698	0.042266	43.3854	0.6038
SufU	104	111	YDDSIDLG	7	897.384	SufU and SufS	0.5	901.121	0.020291	3.27218	0.034988	46.7455	0.499829
SufU	104	111	YDDSIDLG	7	897.384	SufU and SufS	1	901.109	0.015452	3.2603	0.032423	46.5757	0.463186
SufU	104	111	YDDSIDLG	7	897.384	SufU and SufS	10	901.118	0.030326	3.26877	0.041619	46.6967	0.594557
SufU	104	111	YDDSIDLG	7	897.384	SufU and SufS/Fra	0	897.806	0.01371	0	0	0	0
SufU	104	111	YDDSIDLG	7	897.384	SufU and SufS/Fra	0.25	900.935	0.026943	3.12818	0.030231	44.6883	0.431871
SufU	104	111	YDDSIDLG	7	897.384	SufU and SufS/Fra	0.5	901.072	0.009593	3.26552	0.016733	46.6503	0.239043
SufU	104	111	YDDSIDLG	7	897.384	SufU and SufS/Fra	1	901.093	0.010854	3.28619	0.017486	46.9456	0.2498
SufU	104	111	YDDSIDLG	7	897.384	SufU and SufS/Fra	10	901.007	0.035114	3.20028	0.037695	45.7183	0.5385
SufU	104	111	YDDSIDLG	7	897.384	SufU solo	0	897.819	0.007644	0	0	0	0
SufU	104	111	YDDSIDLG	7	897.384	SufU solo	0.25	900.933	0.005013	3.11314	0.009141	44.4734	0.130586
SufU	104	111	YDDSIDLG	7	897.384	SufU solo	0.5	901.127	0.007643	3.30734	0.010809	47.2477	0.154414
SufU	104	111	YDDSIDLG	7	897.384	SufU solo	1	901.155	0.015815	3.33525	0.017565	47.6464	0.250929
SufU	104	111	YDDSIDLG	7	897.384	SufU solo	10	901.09	0.00819	3.27034	0.011203	46.7192	0.160043
SufU	104	112	YDDSIDLGD	8	1012.41	SufU and Fra	0	1013.3	0.003183	0	0	0	0
SufU	104	112	YDDSIDLGD	8	1012.41	SufU and Fra	0.25	1016.14	0.026416	2.83855	0.026607	35.4819	0.332587
SufU	104	112	YDDSIDLGD	8	1012.41	SufU and Fra	0.5	1016.37	0.015398	3.06842	0.015724	38.3552	0.19655
SufU	104	112	YDDSIDLGD	8	1012.41	SufU and Fra	1	1016.42	0.023494	3.12354	0.023709	39.0442	0.296363
SufU	104	112	YDDSIDLGD	8	1012.41	SufU and Fra	10	1016.26	0.026164	2.96357	0.026357	37.0446	0.329462
SufU	104	112	YDDSIDLGD	8	1012.41	SufU and SufS	0	1013.24	0.01526	0	0	0	0
SufU	104	112	YDDSIDLGD	8	1012.41	SufU and SufS	0.25	1016.12	0.045078	2.87344	0.047591	35.9181	0.594888
SufU	104	112	YDDSIDLGD	8	1012.41	SufU and SufS	0.5	1016.37	0.011525	3.12938	0.019123	39.1172	0.239038
SufU	104	112	YDDSIDLGD	8	1012.41	SufU and SufS	1	1016.38	0.013211	3.13921	0.020184	39.2401	0.2523
SufU	104	112	YDDSIDLGD	8	1012.41	SufU and SufS	10	1016.27	0.069153	3.02255	0.070817	37.7818	0.885213
SufU	104	112	YDDSIDLGD	8	1012.41	SufU and SufS/Fra	0	1013.13	0.01608	0	0	0	0
SufU	104	112	YDDSIDLGD	8	1012.41	SufU and SufS/Fra	0.25	1016.17	0.015311	3.03701	0.022203	37.9626	0.277537
SufU	104	112	YDDSIDLGD	8	1012.41	SufU and SufS/Fra	0.5	1016.34	0.01004	3.20899	0.018957	40.1123	0.236963
SufU	104	112	YDDSIDLGD	8	1012.41	SufU and SufS/Fra	1	1016.34	0.005246	3.21171	0.016914	40.1464	0.211425
SufU	104	112	YDDSIDLGD	8	1012.41	SufU and SufS/Fra	10	1016.22	0.033359	3.09084	0.037032	38.6354	0.4629
SufU	104	112	YDDSIDLGD	8	1012.41	SufU solo	0	1013.3	0.034592	0	0	0	0
SufU	104	112	YDDSIDLGD	8	1012.41	SufU solo	0.25	1016.15	0.035453	2.84701	0.049533	35.5877	0.619163
SufU	104	112	YDDSIDLGD	8	1012.41	SufU solo	0.5	1016.33	0.000558	3.024	0.034596	37.8	0.43245
SufU	104	112	YDDSIDLGD	8	1012.41	SufU solo	1	1016.36	0.005884	3.05386	0.035089	38.1733	0.438613
SufU	104	112	YDDSIDLGD	8	1012.41	SufU solo	10	1016.3	0.004113	3.00222	0.034835	37.5278	0.435437
SufU	104	113	YDDSIDLGDI	9	1125.49	SufU and Fra	0	1126.05	0.003041	0	0	0	0
SufU	104	113	YDDSIDLGDI	9	1125.49	SufU and Fra	0.25	1129.31	0.013572	3.25713	0.013908	36.1903	0.154533
SufU	104	113	YDDSIDLGDI	9	1125.49	SufU and Fra	0.5	1129.56	0.069769	3.50516	0.069836	38.9462	0.775956
SufU	104	113	YDDSIDLGDI	9	1125.49	SufU and Fra	1	1129.6	0.023602	3.5462	0.023797	39.4022	0.264411
SufU	104	113	YDDSIDLGDI	9	1125.49	SufU and Fra	10	1129.59	0.000951	3.539	0.003186	39.3223	0.0354
SufU	104	113	YDDSIDLGDI	9	1125.49	SufU and SufS	0	1126.06	0.010577	0	0	0	0
SufU	104	113	YDDSIDLGDI	9	1125.49	SufU and SufS	0.25	1129.37	0.048411	3.30669	0.049553	36.741	0.550589
SufU	104	113	YDDSIDLGDI	9	1125.49	SufU and SufS	0.5	1129.58	0.036259	3.51402	0.03777	39.0447	0.419667
SufU	104	113	YDDSIDLGDI	9	1125.49	SufU and SufS	1	1129.65	0.019014	3.58682	0.021758	39.8536	0.241756
SufU	104	113	YDDSIDLGDI	9	1125.49	SufU and SufS	10	1129.63	0.082675	3.56726	0.083348	39.6362	0.926089
SufU	104	113	YDDSIDLGDI	9	1125.49	SufU and SufS/Fra	0	1126.05	0.006048	0	0	0	0
SufU	104	113	YDDSIDLGDI	9	1125.49	SufU and SufS/Fra	0.25	1129.29	0.005199	3.2361	0.007976	35.9566	0.0886222
SufU	104	113	YDDSIDLGDI	9	1125.49	SufU and SufS/Fra	0.5	1129.47	0.023875	3.41365	0.024629	37.9295	0.273656
SufU	104	113	YDDSIDLGDI	9	1125.49	SufU and SufS/Fra	1	1129.49	0.011552	3.43266	0.013039	38.1406	0.144878
SufU	104	113	YDDSIDLGDI	9	1125.49	SufU and SufS/Fra	10	1129.61	0.026438	3.55169	0.027121	39.4632	0.301344
SufU	104	113	YDDSIDLGDI	9	1125.49	SufU solo	0	1126.07	0.014885	0	0	0	0
SufU	104	113	YDDSIDLGDI	9	1125.49	SufU solo	0.25	1129.32	0.013032	3.25103	0.019784	36.1225	0.219822
SufU	104	113	YDDSIDLGDI	9	1125.49	SufU solo	0.5	1129.5	0.006513	3.43029	0.016248	38.1143	0.180533
SufU	104	113	YDDSIDLGDI	9	1125.49	SufU solo	1	1129.55	0.007614	3.48343	0.016719	38.7047	0.185767
SufU	104	113	YDDSIDLGDI	9	1125.49	SufU solo	10	1129.71	0.013375	3.64111	0.020012	40.4568	0.222356
SufU	104	116	YDDSIDLGDIEAL	12	1438.66	SufU and Fra	0	1439.73	0.026227	0	0	0	0
SufU	104	116	YDDSIDLGDIEAL	12	1438.66	SufU and Fra	0.25	1442.4	0.025769	2.66853	0.036768	22.2377	0.3064
SufU	104	116	YDDSIDLGDIEAL	12	1438.66	SufU and Fra	0.5	1442.65	0.019782	2.91947	0.032851	24.3289	0.273758
SufU	104	116	YDDSIDLGDIEAL	12	1438.66	SufU and Fra	1	1442.8	0.004203	3.06938	0.026561	25.5782	0.221342
SufU	104	116	YDDSIDLGDIEAL	12	1438.66	SufU and Fra	10	1443.33	0.008528	3.59904	0.027578	29.992	0.229817
SufU	104	116	YDDSIDLGDIEAL	12	1438.66	SufU and SufS	0	1439.68	0.026201	0	0	0	0
SufU	104	116	YDDSIDLGDIEAL	12	1438.66	SufU and SufS	0.25	1442.98	0.044508	3.29952	0.051647	27.496	0.430392
SufU	104	116	YDDSIDLGDIEAL	12	1438.66	SufU and SufS	0.5	1443.2	0.018412	3.51831	0.032023	29.3193	0.266858
SufU	104	116	YDDSIDLGDIEAL	12	1438.66	SufU and SufS	1	1443.28	0.011397	3.59877	0.028573	29.9898	0.238108
SufU	104	116	YDDSIDLGDIEAL	12	1438.66	SufU and SufS	10	1443.95	0	4.26665	0.026201	35.5554	0.218342
SufU	104	116	YDDSIDLGDIEAL	12	1438.66	SufU and SufS/Fra	0	1439.57	0.027728	0	0	0	0
SufU	104	116	YDDSIDLGDIEAL	12	1438.66	SufU and SufS/Fra	0.25	1442.36	0.011524	2.78953	0.030028	23.2461	0.250233
SufU	104	116	YDDSIDLGDIEAL	12	1438.66	SufU and SufS/Fra	0.5	1442.57	0.014143	3.00854	0.031127	25.0712	0.259392
SufU	104	116	YDDSIDLGDIEAL	12	1438.66	SufU and SufS/Fra	1	1442.73	0.014612	3.16385	0.031343	26.3654	0.261192
SufU	104	116	YDDSIDLGDIEAL	12	1438.66	SufU and SufS/Fra	10	1443.64	0.154068	4.07379	0.156543	33.9483	1.30452
SufU	104	116	YDDSIDLGDIEAL	12	1438.66	SufU solo	0	1439.77	0.018329	0	0	0	0
SufU	104	116	YDDSIDLGDIEAL	12	1438.66	SufU solo	0.25	1442.41	0.029713	2.63749	0.034912	21.9791	0.290933
SufU	104	116	YDDSIDLGDIEAL	12	1438.66	SufU solo	0.5	1442.67	0.024106	2.89438	0.030283	24.1199	0.252358
SufU	104	116	YDDSIDLGDIEAL	12	1438.66	SufU solo	1	1442.99	0.029613	3.22187	0.034826	26.8489	0.290217
SufU	104	116	YDDSIDLGDIEAL	12	1438.66	SufU solo	10	1444.23	0.021286	4.46113	0.02809	37.1761	0.234083
SufU	106	116	DSIDLGDIEAL	10	1160.57	SufU and Fra	0	1161.15	0.006036	0	0	0	0
SufU	106	116	DSIDLGDIEAL	10	1160.57	SufU and Fra	0.25	1163.89	0.008767	2.74381	0.010644	27.4381	0.10644
SufU	106	116	DSIDLGDIEAL	10	1160.57	SufU and Fra	0.5	1164.21	0.02955	3.05788	0.030161	30.5788	0.30161
SufU	106	116	DSIDLGDIEAL	10	1160.57	SufU and Fra	1	1164.41	0.016864	3.26298	0.017911	32.6298	0.17911
SufU	106	116	DSIDLGDIEAL	10	1160.57	SufU and Fra	10	1165.09	0.023091	3.94218	0.023867	39.4218	0.23867
SufU	106	116	DSIDLGDIEAL	10	1160.57	SufU and SufS	0	1161.19	0.00613	0	0	0	0
SufU	106	116	DSIDLGDIEAL	10	1160.57	SufU and SufS	0.25	1164.38	0.027397	3.197	0.028074	31.9701	0.28074
SufU	106	116	DSIDLGDIEAL	10	1160.57	SufU and SufS	0.5	1164.57	0.019298	3.37905	0.020249	33.7904	0.20249
SufU	106	116	DSIDLGDIEAL	10	1160.57	SufU and SufS	1	1164.71	0.009049	3.52206	0.01093	35.2206	0.1093
SufU	106	116	DSIDLGDIEAL	10	1160.57	SufU and SufS	10	1165.31	0	4.11962	0.00613	41.1962	0.0613
SufU	106	116	DSIDLGDIEAL	10	1160.57	SufU and SufS/Fra	0	1161.16	0.00941	0	0	0	0
SufU	106	116	DSIDLGDIEAL	10	1160.57	SufU and SufS/Fra	0.25	1163.93	0.008743	2.77259	0.012845	27.7259	0.12845
SufU	106	116	DSIDLGDIEAL	10	1160.57	SufU and SufS/Fra	0.5	1164.15	0.014894	2.99797	0.017617	29.9797	0.17617
SufU	106	116	DSIDLGDIEAL	10	1160.57	SufU and SufS/Fra	1	1164.31	0.010369	3.15349	0.014002	31.5349	0.14002
SufU	106	116	DSIDLGDIEAL	10	1160.57	SufU and SufS/Fra	10	1165.33	0.023208	4.17124	0.025043	41.7124	0.25043
SufU	106	116	DSIDLGDIEAL	10	1160.57	SufU solo	0	1161.15	0.01186	0	0	0	0
SufU	106	116	DSIDLGDIEAL	10	1160.57	SufU solo	0.25	1163.9	0.013019	2.74928	0.017612	27.4928	0.17612
SufU	106	116	DSIDLGDIEAL	10	1160.57	SufU solo	0.5	1164.17	0.012026	3.02454	0.01689	30.2454	0.1689
SufU	106	116	DSIDLGDIEAL	10	1160.57	SufU solo	1	1164.36	0.012346	3.21448	0.01712	32.1448	0.1712
SufU	106	116	DSIDLGDIEAL	10	1160.57	SufU solo	10	1165.59	0.205154	4.44585	0.205497	44.4585	2.05497
SufU	107	113	SIDLGDI	6	732.377	SufU and Fra	0	732.713	0.008705	0	0	0	0
SufU	107	113	SIDLGDI	6	732.377	SufU and Fra	0.25	734.762	0.002775	2.04893	0.009137	34.1488	0.152283
SufU	107	113	SIDLGDI	6	732.377	SufU and Fra	0.5	734.906	0.031385	2.19285	0.032569	36.5475	0.542817
SufU	107	113	SIDLGDI	6	732.377	SufU and Fra	1	734.962	0.011245	2.24869	0.014221	37.4782	0.237017
SufU	107	113	SIDLGDI	6	732.377	SufU and Fra	10	734.887	0.053378	2.17418	0.054083	36.2364	0.901383
SufU	107	113	SIDLGDI	6	732.377	SufU and SufS	0	732.737	0.025218	0	0	0	0
SufU	107	113	SIDLGDI	6	732.377	SufU and SufS	0.25	734.9	0.021445	2.16285	0.033103	36.0476	0.551717
SufU	107	113	SIDLGDI	6	732.377	SufU and SufS	0.5	735.069	0.012305	2.33189	0.028059	38.8648	0.46765
SufU	107	113	SIDLGDI	6	732.377	SufU and SufS	1	735.112	0.008815	2.37516	0.026714	39.586	0.445233
SufU	107	113	SIDLGDI	6	732.377	SufU and SufS	10	735.154	0.036797	2.41689	0.044609	40.2815	0.743483
SufU	107	113	SIDLGDI	6	732.377	SufU and SufS/Fra	0	732.729	0.015227	0	0	0	0
SufU	107	113	SIDLGDI	6	732.377	SufU and SufS/Fra	0.25	734.841	0	2.11175	0.015227	35.1959	0.253783
SufU	107	113	SIDLGDI	6	732.377	SufU and SufS/Fra	0.5	734.941	0.003978	2.21214	0.015737	36.869	0.262283
SufU	107	113	SIDLGDI	6	732.377	SufU and SufS/Fra	1	734.971	0.019208	2.24162	0.024511	37.3603	0.408517
SufU	107	113	SIDLGDI	6	732.377	SufU and SufS/Fra	10	735.058	0.088704	2.32957	0.090001	38.8262	1.50002
SufU	107	113	SIDLGDI	6	732.377	SufU solo	0	732.749	0.006312	0	0	0	0
SufU	107	113	SIDLGDI	6	732.377	SufU solo	0.25	734.747	0.024743	1.99775	0.025536	33.2958	0.4256
SufU	107	113	SIDLGDI	6	732.377	SufU solo	0.5	734.917	0	2.16824	0.006312	36.1373	0.1052
SufU	107	113	SIDLGDI	6	732.377	SufU solo	1	734.971	0.003554	2.22159	0.007244	37.0266	0.120733
SufU	107	113	SIDLGDI	6	732.377	SufU solo	10	735.208	0.018252	2.45881	0.019312	40.9801	0.321867
SufU	107	115	SIDLGDIEA	8	932.457	SufU and Fra	0	933.117	0.011161	0	0	0	0
SufU	107	115	SIDLGDIEA	8	932.457	SufU and Fra	0.25	935.209	0.005636	2.09235	0.012503	26.1543	0.156287
SufU	107	115	SIDLGDIEA	8	932.457	SufU and Fra	0.5	935.441	0.018856	2.32357	0.021912	29.0446	0.2739
SufU	107	115	SIDLGDIEA	8	932.457	SufU and Fra	1	935.612	0.012322	2.49537	0.016625	31.1921	0.207813
SufU	107	115	SIDLGDIEA	8	932.457	SufU and Fra	10	936.143	0.019028	3.02632	0.02206	37.829	0.27575
SufU	107	115	SIDLGDIEA	8	932.457	SufU and SufS	0	933.218	0.007972	0	0	0	0
SufU	107	115	SIDLGDIEA	8	932.457	SufU and SufS	0.25	935.632	0.009534	2.41381	0.012427	30.1726	0.155338
SufU	107	115	SIDLGDIEA	8	932.457	SufU and SufS	0.5	935.748	0.022076	2.53063	0.023471	31.6329	0.293387
SufU	107	115	SIDLGDIEA	8	932.457	SufU and SufS	1	935.882	0.009032	2.66473	0.012047	33.3091	0.150588
SufU	107	115	SIDLGDIEA	8	932.457	SufU and SufS	10	936.372	0.008295	3.15417	0.011504	39.4271	0.1438
SufU	107	115	SIDLGDIEA	8	932.457	SufU and SufS/Fra	0	933.111	0.004997	0	0	0	0
SufU	107	115	SIDLGDIEA	8	932.457	SufU and SufS/Fra	0.25	935.22	0.016185	2.10841	0.016938	26.3551	0.211725
SufU	107	115	SIDLGDIEA	8	932.457	SufU and SufS/Fra	0.5	935.4	0.011054	2.28837	0.012131	28.6046	0.151637
SufU	107	115	SIDLGDIEA	8	932.457	SufU and SufS/Fra	1	935.519	0.02165	2.40785	0.022219	30.0981	0.277737
SufU	107	115	SIDLGDIEA	8	932.457	SufU and SufS/Fra	10	936.333	0.01779	3.22139	0.018478	40.2674	0.230975
SufU	107	115	SIDLGDIEA	8	932.457	SufU solo	0	933.138	0.003137	0	0	0	0
SufU	107	115	SIDLGDIEA	8	932.457	SufU solo	0.25	935.212	0.008246	2.07341	0.008823	25.9177	0.110287
SufU	107	115	SIDLGDIEA	8	932.457	SufU solo	0.5	935.405	0.002659	2.26703	0.004112	28.3378	0.0514
SufU	107	115	SIDLGDIEA	8	932.457	SufU solo	1	935.595	0.012724	2.45666	0.013105	30.7083	0.163812
SufU	107	115	SIDLGDIEA	8	932.457	SufU solo	10	936.471	0.106108	3.33312	0.106155	41.6641	1.32694
SufU	107	116	SIDLGDIEAL	9	1045.54	SufU and Fra	0	1046.21	0.013654	0	0	0	0
SufU	107	116	SIDLGDIEAL	9	1045.54	SufU and Fra	0.25	1048.37	0.011037	2.16194	0.017557	24.0215	0.195078
SufU	107	116	SIDLGDIEAL	9	1045.54	SufU and Fra	0.5	1048.61	0.019339	2.40538	0.023673	26.7264	0.263033
SufU	107	116	SIDLGDIEAL	9	1045.54	SufU and Fra	1	1048.81	0.003299	2.60895	0.014047	28.9883	0.156078
SufU	107	116	SIDLGDIEAL	9	1045.54	SufU and Fra	10	1049.48	0.017628	3.27132	0.022297	36.348	0.247744
SufU	107	116	SIDLGDIEAL	9	1045.54	SufU and SufS	0	1046.27	0.025463	0	0	0	0
SufU	107	116	SIDLGDIEAL	9	1045.54	SufU and SufS	0.25	1049.05	0.029134	2.77437	0.038694	30.8263	0.429933
SufU	107	116	SIDLGDIEAL	9	1045.54	SufU and SufS	0.5	1049.17	0	2.89634	0.025463	32.1815	0.282922
SufU	107	116	SIDLGDIEAL	9	1045.54	SufU and SufS	1	1049.29	0.018359	3.01729	0.031392	33.5254	0.3488
SufU	107	116	SIDLGDIEAL	9	1045.54	SufU and SufS	10	1049.87	0.012751	3.59087	0.028478	39.8985	0.316422
SufU	107	116	SIDLGDIEAL	9	1045.54	SufU and SufS/Fra	0	1046.24	0.002453	0	0	0	0
SufU	107	116	SIDLGDIEAL	9	1045.54	SufU and SufS/Fra	0.25	1048.39	0.021651	2.14698	0.021789	23.8554	0.2421
SufU	107	116	SIDLGDIEAL	9	1045.54	SufU and SufS/Fra	0.5	1048.57	0.009834	2.335	0.010135	25.9445	0.112611
SufU	107	116	SIDLGDIEAL	9	1045.54	SufU and SufS/Fra	1	1048.76	0.010189	2.5186	0.01048	27.9844	0.116444
SufU	107	116	SIDLGDIEAL	9	1045.54	SufU and SufS/Fra	10	1049.71	0.026328	3.47312	0.026442	38.5903	0.2938
SufU	107	116	SIDLGDIEAL	9	1045.54	SufU solo	0	1046.21	0.019507	0	0	0	0
SufU	107	116	SIDLGDIEAL	9	1045.54	SufU solo	0.25	1048.37	0.013703	2.16261	0.023839	24.029	0.264878
SufU	107	116	SIDLGDIEAL	9	1045.54	SufU solo	0.5	1048.57	0.001209	2.35739	0.019544	26.1932	0.217156
SufU	107	116	SIDLGDIEAL	9	1045.54	SufU solo	1	1048.77	0.019701	2.55517	0.027725	28.3908	0.308056
SufU	107	116	SIDLGDIEAL	9	1045.54	SufU solo	10	1050.1	0.004117	3.88596	0.019936	43.1773	0.221511
SufU	108	113	IDLGDI	5	645.345	SufU and Fra	0	645.817	0.011876	0	0	0	0
SufU	108	113	IDLGDI	5	645.345	SufU and Fra	0.25	647.268	0.001428	1.4508	0.011961	29.016	0.23922
SufU	108	113	IDLGDI	5	645.345	SufU and Fra	0.5	647.422	0.009039	1.60473	0.014925	32.0945	0.2985
SufU	108	113	IDLGDI	5	645.345	SufU and Fra	1	647.466	0.007671	1.64905	0.014138	32.9811	0.28276
SufU	108	113	IDLGDI	5	645.345	SufU and Fra	10	647.509	0.004059	1.69171	0.01255	33.8341	0.251
SufU	108	113	IDLGDI	5	645.345	SufU and SufS	0	645.733	0.012228	0	0	0	0
SufU	108	113	IDLGDI	5	645.345	SufU and SufS	0.25	647.453	0.009167	1.72018	0.015283	34.4035	0.30566
SufU	108	113	IDLGDI	5	645.345	SufU and SufS	0.5	647.561	0.013611	1.82827	0.018297	36.5655	0.36594
SufU	108	113	IDLGDI	5	645.345	SufU and SufS	1	647.596	0.008289	1.86299	0.014773	37.2598	0.29546
SufU	108	113	IDLGDI	5	645.345	SufU and SufS	10	647.658	0.013397	1.92559	0.018139	38.5117	0.36278
SufU	108	113	IDLGDI	5	645.345	SufU and SufS/Fra	0	645.71	0.002833	0	0	0	0
SufU	108	113	IDLGDI	5	645.345	SufU and SufS/Fra	0.25	647.299	0.006203	1.58852	0.006819	31.7703	0.13638
SufU	108	113	IDLGDI	5	645.345	SufU and SufS/Fra	0.5	647.401	0.010747	1.69048	0.011114	33.8095	0.22228
SufU	108	113	IDLGDI	5	645.345	SufU and SufS/Fra	1	647.417	0.000425	1.70652	0.002864	34.1304	0.05728
SufU	108	113	IDLGDI	5	645.345	SufU and SufS/Fra	10	647.566	0.000299	1.85523	0.002848	37.1046	0.05696
SufU	108	113	IDLGDI	5	645.345	SufU solo	0	645.876	0.006619	0	0	0	0
SufU	108	113	IDLGDI	5	645.345	SufU solo	0.25	647.27	0.008344	1.3932	0.010651	27.8639	0.21302
SufU	108	113	IDLGDI	5	645.345	SufU solo	0.5	647.408	0.005157	1.53211	0.008391	30.6422	0.16782
SufU	108	113	IDLGDI	5	645.345	SufU solo	1	647.467	0.003101	1.59025	0.00731	31.8051	0.1462
SufU	108	113	IDLGDI	5	645.345	SufU solo	10	647.77	0.003099	1.89362	0.007309	37.8725	0.14618
SufU	108	114	IDLGDIE	6	774.388	SufU and Fra	0	775.255	0.015228	0	0	0	0
SufU	108	114	IDLGDIE	6	774.388	SufU and Fra	0.25	776.578	0.008004	1.32231	0.017203	22.0385	0.286717
SufU	108	114	IDLGDIE	6	774.388	SufU and Fra	0.5	776.745	0.002604	1.48979	0.015449	24.8298	0.257483
SufU	108	114	IDLGDIE	6	774.388	SufU and Fra	1	776.859	0.003775	1.60391	0.015689	26.7318	0.261483
SufU	108	114	IDLGDIE	6	774.388	SufU and Fra	10	777.254	0.178351	1.99867	0.179	33.3111	2.98333
SufU	108	114	IDLGDIE	6	774.388	SufU and SufS	0	775.265	0.034651	0	0	0	0
SufU	108	114	IDLGDIE	6	774.388	SufU and SufS	0.25	776.878	0.008112	1.61291	0.035587	26.8819	0.593117
SufU	108	114	IDLGDIE	6	774.388	SufU and SufS	0.5	776.973	0.00669	1.70823	0.03529	28.4704	0.588167
SufU	108	114	IDLGDIE	6	774.388	SufU and SufS	1	777.026	0.004443	1.76068	0.034934	29.3447	0.582233
SufU	108	114	IDLGDIE	6	774.388	SufU and SufS	10	777.241	0.052508	1.97623	0.062911	32.9371	1.04852
SufU	108	114	IDLGDIE	6	774.388	SufU and SufS/Fra	0	775.066	0.015158	0	0	0	0
SufU	108	114	IDLGDIE	6	774.388	SufU and SufS/Fra	0.25	776.566	0.003141	1.4996	0.01548	24.9933	0.258
SufU	108	114	IDLGDIE	6	774.388	SufU and SufS/Fra	0.5	776.694	0.006946	1.62713	0.016674	27.1188	0.2779
SufU	108	114	IDLGDIE	6	774.388	SufU and SufS/Fra	1	776.76	0.002461	1.69371	0.015357	28.2285	0.25595
SufU	108	114	IDLGDIE	6	774.388	SufU and SufS/Fra	10	777.206	0.009697	2.13964	0.017995	35.6606	0.299917
SufU	108	114	IDLGDIE	6	774.388	SufU solo	0	775.449	0.010677	0	0	0	0
SufU	108	114	IDLGDIE	6	774.388	SufU solo	0.25	776.587	0.0043	1.1384	0.011511	18.9733	0.19185
SufU	108	114	IDLGDIE	6	774.388	SufU solo	0.5	776.736	0.006532	1.28742	0.012517	21.457	0.208617
SufU	108	114	IDLGDIE	6	774.388	SufU solo	1	776.848	0.006022	1.3996	0.012258	23.3267	0.2043
SufU	108	114	IDLGDIE	6	774.388	SufU solo	10	777.425	0.003281	1.97608	0.01117	32.9347	0.186167
SufU	108	115	IDLGDIEA	7	845.425	SufU and Fra	0	846.363	0.010757	0	0	0	0
SufU	108	115	IDLGDIEA	7	845.425	SufU and Fra	0.25	847.82	0.009026	1.45656	0.014042	20.808	0.2006
SufU	108	115	IDLGDIEA	7	845.425	SufU and Fra	0.5	848.037	0.020093	1.67387	0.022792	23.9125	0.3256
SufU	108	115	IDLGDIEA	7	845.425	SufU and Fra	1	848.201	0.007163	1.83827	0.012924	26.261	0.184629
SufU	108	115	IDLGDIEA	7	845.425	SufU and Fra	10	848.72	0.044698	2.35633	0.045974	33.6618	0.656771
SufU	108	115	IDLGDIEA	7	845.425	SufU and SufS	0	846.487	0.027976	0	0	0	0
SufU	108	115	IDLGDIEA	7	845.425	SufU and SufS	0.25	848.257	0.017584	1.77005	0.033043	25.2864	0.472043
SufU	108	115	IDLGDIEA	7	845.425	SufU and SufS	0.5	848.376	0.009043	1.88971	0.029401	26.9958	0.420014
SufU	108	115	IDLGDIEA	7	845.425	SufU and SufS	1	848.464	0.009685	1.97742	0.029604	28.2488	0.422914
SufU	108	115	IDLGDIEA	7	845.425	SufU and SufS	10	848.863	0.066532	2.37606	0.072175	33.9438	1.03107
SufU	108	115	IDLGDIEA	7	845.425	SufU and SufS/Fra	0	846.301	0.006827	0	0	0	0
SufU	108	115	IDLGDIEA	7	845.425	SufU and SufS/Fra	0.25	847.81	0.00939	1.50892	0.01161	21.556	0.165857
SufU	108	115	IDLGDIEA	7	845.425	SufU and SufS/Fra	0.5	848.004	0.007271	1.70294	0.009973	24.3278	0.142471
SufU	108	115	IDLGDIEA	7	845.425	SufU and SufS/Fra	1	848.117	0.01205	1.81613	0.01385	25.9447	0.197857
SufU	108	115	IDLGDIEA	7	845.425	SufU and SufS/Fra	10	848.891	0.008927	2.59009	0.011238	37.0013	0.160543
SufU	108	115	IDLGDIEA	7	845.425	SufU solo	0	846.412	0.01338	0	0	0	0
SufU	108	115	IDLGDIEA	7	845.425	SufU solo	0.25	847.839	0.008707	1.42762	0.015963	20.3946	0.228043
SufU	108	115	IDLGDIEA	7	845.425	SufU solo	0.5	848.043	0.001683	1.63125	0.013485	23.3036	0.192643
SufU	108	115	IDLGDIEA	7	845.425	SufU solo	1	848.215	0.005266	1.80345	0.014379	25.7636	0.205414
SufU	108	115	IDLGDIEA	7	845.425	SufU solo	10	849.122	0.007467	2.71002	0.015322	38.7146	0.218886
SufU	108	116	IDLGDIEAL	8	958.509	SufU and Fra	0	959.383	0.00751	0	0	0	0
SufU	108	116	IDLGDIEAL	8	958.509	SufU and Fra	0.25	960.648	0.004742	1.26537	0.008882	15.8172	0.111025
SufU	108	116	IDLGDIEAL	8	958.509	SufU and Fra	0.5	960.799	0.036148	1.41657	0.03692	17.7071	0.4615
SufU	108	116	IDLGDIEAL	8	958.509	SufU and Fra	1	960.985	0.013189	1.60265	0.015177	20.0331	0.189713
SufU	108	116	IDLGDIEAL	8	958.509	SufU and Fra	10	961.405	0.028923	2.02272	0.029882	25.284	0.373525
SufU	108	116	IDLGDIEAL	8	958.509	SufU and SufS	0	959.345	0.021994	0	0	0	0
SufU	108	116	IDLGDIEAL	8	958.509	SufU and SufS	0.25	960.97	0.042043	1.62503	0.047448	20.3128	0.5931
SufU	108	116	IDLGDIEAL	8	958.509	SufU and SufS	0.5	961.091	0.016605	1.74597	0.027559	21.8247	0.344488
SufU	108	116	IDLGDIEAL	8	958.509	SufU and SufS	1	961.148	0.021134	1.80289	0.030502	22.5362	0.381275
SufU	108	116	IDLGDIEAL	8	958.509	SufU and SufS	10	961.484	0.118515	2.13832	0.120539	26.729	1.50674
SufU	108	116	IDLGDIEAL	8	958.509	SufU and SufS/Fra	0	959.264	0.024722	0	0	0	0
SufU	108	116	IDLGDIEAL	8	958.509	SufU and SufS/Fra	0.25	960.592	0.007914	1.3288	0.025958	16.61	0.324475
SufU	108	116	IDLGDIEAL	8	958.509	SufU and SufS/Fra	0.5	960.75	0.013514	1.48633	0.028174	18.5791	0.352175
SufU	108	116	IDLGDIEAL	8	958.509	SufU and SufS/Fra	1	960.843	0.013885	1.57918	0.028354	19.7398	0.354425
SufU	108	116	IDLGDIEAL	8	958.509	SufU and SufS/Fra	10	961.534	0.007167	2.2702	0.02574	28.3774	0.32175
SufU	108	116	IDLGDIEAL	8	958.509	SufU solo	0	959.441	0.00405	0	0	0	0
SufU	108	116	IDLGDIEAL	8	958.509	SufU solo	0.25	960.735	0.000534	1.29352	0.004085	16.169	0.0510625
SufU	108	116	IDLGDIEAL	8	958.509	SufU solo	0.5	960.854	0.01703	1.41321	0.017505	17.6651	0.218812
SufU	108	116	IDLGDIEAL	8	958.509	SufU solo	1	960.934	0.013835	1.49303	0.014416	18.6628	0.1802
SufU	108	116	IDLGDIEAL	8	958.509	SufU solo	10	961.646	0.024419	2.20529	0.024753	27.5661	0.309413
SufU	109	116	DLGDIEAL	7	845.425	SufU and Fra	0	845.808	0.031426	0	0	0	0
SufU	109	116	DLGDIEAL	7	845.425	SufU and Fra	0.25	846.982	0.015383	1.17395	0.034989	16.7707	0.499843
SufU	109	116	DLGDIEAL	7	845.425	SufU and Fra	0.5	847.124	0.013022	1.31624	0.034017	18.8035	0.485957
SufU	109	116	DLGDIEAL	7	845.425	SufU and Fra	1	847.198	0.007337	1.39052	0.032271	19.8646	0.461014
SufU	109	116	DLGDIEAL	7	845.425	SufU and Fra	10	847.54	0.009142	1.73272	0.032728	24.7532	0.467543
SufU	109	116	DLGDIEAL	7	845.425	SufU and SufS	0	845.823	0.008314	0	0	0	0
SufU	109	116	DLGDIEAL	7	845.425	SufU and SufS	0.25	847.201	0.021511	1.37811	0.023062	19.6872	0.329457
SufU	109	116	DLGDIEAL	7	845.425	SufU and SufS	0.5	847.288	0	1.46463	0.008314	20.9233	0.118771
SufU	109	116	DLGDIEAL	7	845.425	SufU and SufS	1	847.297	0.012206	1.47377	0.014769	21.0538	0.210986
SufU	109	116	DLGDIEAL	7	845.425	SufU and SufS	10	848.443	0	2.61973	0.008314	37.4248	0.118771
SufU	109	116	DLGDIEAL	7	845.425	SufU and SufS/Fra	0	845.822	0.01165	0	0	0	0
SufU	109	116	DLGDIEAL	7	845.425	SufU and SufS/Fra	0.25	847.027	0.009074	1.20533	0.014767	17.219	0.210957
SufU	109	116	DLGDIEAL	7	845.425	SufU and SufS/Fra	0.5	847.126	0.008114	1.30464	0.014197	18.6377	0.202814
SufU	109	116	DLGDIEAL	7	845.425	SufU and SufS/Fra	1	847.151	0.040231	1.3293	0.041884	18.9901	0.598343
SufU	109	116	DLGDIEAL	7	845.425	SufU and SufS/Fra	10	848.232	0.032521	2.41036	0.034545	34.4337	0.4935
SufU	109	116	DLGDIEAL	7	845.425	SufU solo	0	845.838	0.013981	0	0	0	0
SufU	109	116	DLGDIEAL	7	845.425	SufU solo	0.25	846.979	0.018592	1.14126	0.023262	16.3037	0.332314
SufU	109	116	DLGDIEAL	7	845.425	SufU solo	0.5	847.032	0.003522	1.19369	0.014418	17.0527	0.205971
SufU	109	116	DLGDIEAL	7	845.425	SufU solo	1	847.128	0.026271	1.29048	0.029759	18.4355	0.425129
SufU	109	116	DLGDIEAL	7	845.425	SufU solo	10	847.589	0.058061	1.75053	0.05972	25.0076	0.853143
SufU	110	116	LGDIEAL	6	730.398	SufU and Fra	0	730.757	0.015575	0	0	0	0
SufU	110	116	LGDIEAL	6	730.398	SufU and Fra	0.25	731.816	0.006802	1.05977	0.016995	17.6628	0.28325
SufU	110	116	LGDIEAL	6	730.398	SufU and Fra	0.5	731.959	0.024576	1.202	0.029095	20.0333	0.484917
SufU	110	116	LGDIEAL	6	730.398	SufU and Fra	1	732.039	0.009859	1.28276	0.018433	21.3793	0.307217
SufU	110	116	LGDIEAL	6	730.398	SufU and Fra	10	732.398	0.041504	1.64143	0.04433	27.3572	0.738833
SufU	110	116	LGDIEAL	6	730.398	SufU and SufS	0	730.813	0.027445	0	0	0	0
SufU	110	116	LGDIEAL	6	730.398	SufU and SufS	0.25	732.216	0.009782	1.40307	0.029136	23.3845	0.4856
SufU	110	116	LGDIEAL	6	730.398	SufU and SufS	0.5	732.301	0.02683	1.48818	0.03838	24.803	0.639667
SufU	110	116	LGDIEAL	6	730.398	SufU and SufS	1	732.281	0.052782	1.46874	0.059491	24.4791	0.991517
SufU	110	116	LGDIEAL	6	730.398	SufU and SufS	10	732.639	0.07114	1.82619	0.07625	30.4366	1.27083
SufU	110	116	LGDIEAL	6	730.398	SufU and SufS/Fra	0	730.863	0.006282	0	0	0	0
SufU	110	116	LGDIEAL	6	730.398	SufU and SufS/Fra	0.25	732.01	0.007561	1.14716	0.00983	19.1194	0.163833
SufU	110	116	LGDIEAL	6	730.398	SufU and SufS/Fra	0.5	732.1	0.009406	1.23707	0.011311	20.6178	0.188517
SufU	110	116	LGDIEAL	6	730.398	SufU and SufS/Fra	1	732.162	0.005629	1.29884	0.008435	21.6473	0.140583
SufU	110	116	LGDIEAL	6	730.398	SufU and SufS/Fra	10	732.625	0.032615	1.76179	0.033214	29.3631	0.553567
SufU	110	116	LGDIEAL	6	730.398	SufU solo	0	730.755	0.006103	0	0	0	0
SufU	110	116	LGDIEAL	6	730.398	SufU solo	0.25	731.824	0.024078	1.06906	0.024839	17.8176	0.413983
SufU	110	116	LGDIEAL	6	730.398	SufU solo	0.5	731.962	0.018965	1.20709	0.019923	20.1181	0.33205
SufU	110	116	LGDIEAL	6	730.398	SufU solo	1	732.069	0.007669	1.31467	0.009801	21.9112	0.16335
SufU	110	116	LGDIEAL	6	730.398	SufU solo	10	732.643	0.073124	1.88807	0.073378	31.4678	1.22297
SufU	111	116	GDIEAL	5	617.314	SufU and Fra	0	617.882	0.026546	0	0	0	0
SufU	111	116	GDIEAL	5	617.314	SufU and Fra	0.25	618.464	0.013341	0.581975	0.02971	11.6395	0.5942
SufU	111	116	GDIEAL	5	617.314	SufU and Fra	0.5	618.508	0.03176	0.625631	0.041394	12.5126	0.82788
SufU	111	116	GDIEAL	5	617.314	SufU and Fra	1	618.639	0.008934	0.756896	0.028009	15.1379	0.56018
SufU	111	116	GDIEAL	5	617.314	SufU and Fra	10	619.177	0.011139	1.29456	0.028789	25.8913	0.57578
SufU	111	116	GDIEAL	5	617.314	SufU and SufS	0	617.798	0.004695	0	0	0	0
SufU	111	116	GDIEAL	5	617.314	SufU and SufS	0.25	618.719	0.024744	0.920868	0.025185	18.4174	0.5037
SufU	111	116	GDIEAL	5	617.314	SufU and SufS	0.5	618.666	0.009669	0.867935	0.010748	17.3587	0.21496
SufU	111	116	GDIEAL	5	617.314	SufU and SufS	1	618.73	0.022367	0.931732	0.022855	18.6346	0.4571
SufU	111	116	GDIEAL	5	617.314	SufU and SufS	10	619.361	0.074511	1.56271	0.074658	31.2543	1.49316
SufU	111	116	GDIEAL	5	617.314	SufU and SufS/Fra	0	617.711	0.004457	0	0	0	0
SufU	111	116	GDIEAL	5	617.314	SufU and SufS/Fra	0.25	618.109	0.034126	0.397681	0.034415	7.95362	0.6883
SufU	111	116	GDIEAL	5	617.314	SufU and SufS/Fra	0.5	618.146	0.003947	0.434387	0.005953	8.68774	0.11906
SufU	111	116	GDIEAL	5	617.314	SufU and SufS/Fra	1	618.25	0.005897	0.539063	0.007392	10.7813	0.14784
SufU	111	116	GDIEAL	5	617.314	SufU and SufS/Fra	10	619.214	0.010884	1.50315	0.011761	30.063	0.23522
SufU	111	116	GDIEAL	5	617.314	SufU solo	0	617.948	0.009852	0	0	0	0
SufU	111	116	GDIEAL	5	617.314	SufU solo	0.25	618.572	0.006841	0.623669	0.011995	12.4734	0.2399
SufU	111	116	GDIEAL	5	617.314	SufU solo	0.5	618.613	0.016145	0.665315	0.018914	13.3063	0.37828
SufU	111	116	GDIEAL	5	617.314	SufU solo	1	618.705	0.008255	0.756669	0.012854	15.1334	0.25708
SufU	111	116	GDIEAL	5	617.314	SufU solo	10	619.625	0.008561	1.67674	0.013052	33.5349	0.26104
SufU	113	128	IEALQGVSKFPARIKC	14	1759.99	SufU and Fra	0	1761.49	0.04863	0	0	0	0
SufU	113	128	IEALQGVSKFPARIKC	14	1759.99	SufU and Fra	0.25	1766.83	0.008998	5.33821	0.049455	38.1301	0.35325
SufU	113	128	IEALQGVSKFPARIKC	14	1759.99	SufU and Fra	0.5	1767.51	0	6.01569	0.04863	42.9692	0.347357
SufU	113	128	IEALQGVSKFPARIKC	14	1759.99	SufU and Fra	1	1768.02	0.026332	6.53118	0.055301	46.6513	0.395007
SufU	113	128	IEALQGVSKFPARIKC	14	1759.99	SufU and Fra	10	1768.6	0.066022	7.10604	0.081999	50.7575	0.585707
SufU	113	128	IEALQGVSKFPARIKC	14	1759.99	SufU and SufS	0	1761.63	0.02274	0	0	0	0
SufU	113	128	IEALQGVSKFPARIKC	14	1759.99	SufU and SufS	0.25	1765.14	0.045597	3.50161	0.050953	25.0115	0.36395
SufU	113	128	IEALQGVSKFPARIKC	14	1759.99	SufU and SufS	0.5	1765.46	0.0051	3.82589	0.023305	27.3278	0.166464
SufU	113	128	IEALQGVSKFPARIKC	14	1759.99	SufU and SufS	1	1765.82	0.039981	4.18406	0.045996	29.8862	0.328543
SufU	113	128	IEALQGVSKFPARIKC	14	1759.99	SufU and SufS	10	1767.82	0.066414	6.18515	0.0702	44.1796	0.501429
SufU	113	128	IEALQGVSKFPARIKC	14	1759.99	SufU and SufS/Fra	0	1761.33	0.011574	0	0	0	0
SufU	113	128	IEALQGVSKFPARIKC	14	1759.99	SufU and SufS/Fra	0.25	1765.9	0.030241	4.56279	0.03238	32.5913	0.231286
SufU	113	128	IEALQGVSKFPARIKC	14	1759.99	SufU and SufS/Fra	0.5	1766.53	0.024765	5.19697	0.027336	37.1212	0.195257
SufU	113	128	IEALQGVSKFPARIKC	14	1759.99	SufU and SufS/Fra	1	1767.14	0.005878	5.80982	0.012981	41.4987	0.0927214
SufU	113	128	IEALQGVSKFPARIKC	14	1759.99	SufU and SufS/Fra	10	1768.46	0.045622	7.129	0.047068	50.9214	0.3362
SufU	113	128	IEALQGVSKFPARIKC	14	1759.99	SufU solo	0	1761.59	0.059801	0	0	0	0
SufU	113	128	IEALQGVSKFPARIKC	14	1759.99	SufU solo	0.25	1766.8	0.003677	5.21703	0.059914	37.2645	0.427957
SufU	113	128	IEALQGVSKFPARIKC	14	1759.99	SufU solo	0.5	1767.33	0.052527	5.74148	0.079595	41.0106	0.568536
SufU	113	128	IEALQGVSKFPARIKC	14	1759.99	SufU solo	1	1767.77	0.036459	6.18313	0.070039	44.1652	0.500279
SufU	113	128	IEALQGVSKFPARIKC	14	1759.99	SufU solo	10	1768.89	0.019705	7.3074	0.062964	52.1957	0.449743
SufU	113	130	IEALQGVSKFPARIKCAT	16	1932.07	SufU and Fra	0	1933.52	0.01695	0	0	0	0
SufU	113	130	IEALQGVSKFPARIKCAT	16	1932.07	SufU and Fra	0.25	1938.96	0.024822	5.4414	0.030058	34.0087	0.187863
SufU	113	130	IEALQGVSKFPARIKCAT	16	1932.07	SufU and Fra	0.5	1939.61	0.037478	6.08912	0.041133	38.057	0.257081
SufU	113	130	IEALQGVSKFPARIKCAT	16	1932.07	SufU and Fra	1	1940.12	0.033989	6.60324	0.037981	41.2702	0.237381
SufU	113	130	IEALQGVSKFPARIKCAT	16	1932.07	SufU and Fra	10	1940.97	0.027746	7.44656	0.032514	46.541	0.203213
SufU	113	130	IEALQGVSKFPARIKCAT	16	1932.07	SufU and SufS	0	1933.35	0.003777	0	0	0	0
SufU	113	130	IEALQGVSKFPARIKCAT	16	1932.07	SufU and SufS	0.25	1937.14	0.017814	3.78703	0.01821	23.6689	0.113812
SufU	113	130	IEALQGVSKFPARIKCAT	16	1932.07	SufU and SufS	0.5	1937.41	0.009632	4.06524	0.010346	25.4077	0.0646625
SufU	113	130	IEALQGVSKFPARIKCAT	16	1932.07	SufU and SufS	1	1937.93	0.008617	4.57777	0.009408	28.6111	0.0588
SufU	113	130	IEALQGVSKFPARIKCAT	16	1932.07	SufU and SufS	10	1940.74	0.006105	7.39555	0.007179	46.2222	0.0448687
SufU	113	130	IEALQGVSKFPARIKCAT	16	1932.07	SufU and SufS/Fra	0	1933.23	0.012541	0	0	0	0
SufU	113	130	IEALQGVSKFPARIKCAT	16	1932.07	SufU and SufS/Fra	0.25	1938.08	0.031385	4.85174	0.033798	30.3234	0.211238
SufU	113	130	IEALQGVSKFPARIKCAT	16	1932.07	SufU and SufS/Fra	0.5	1938.77	0.011057	5.54382	0.01672	34.6489	0.1045
SufU	113	130	IEALQGVSKFPARIKCAT	16	1932.07	SufU and SufS/Fra	1	1939.38	0.019164	6.14795	0.022903	38.4247	0.143144
SufU	113	130	IEALQGVSKFPARIKCAT	16	1932.07	SufU and SufS/Fra	10	1940.92	0.001027	7.68789	0.012583	48.0493	0.0786437
SufU	113	130	IEALQGVSKFPARIKCAT	16	1932.07	SufU solo	0	1933.56	0.018254	0	0	0	0
SufU	113	130	IEALQGVSKFPARIKCAT	16	1932.07	SufU solo	0.25	1939.11	0.067953	5.5554	0.070362	34.7212	0.439762
SufU	113	130	IEALQGVSKFPARIKCAT	16	1932.07	SufU solo	0.5	1939.72	0.052119	6.16045	0.055223	38.5028	0.345144
SufU	113	130	IEALQGVSKFPARIKCAT	16	1932.07	SufU solo	1	1940.19	0.057233	6.62854	0.060073	41.4284	0.375456
SufU	113	130	IEALQGVSKFPARIKCAT	16	1932.07	SufU solo	10	1941.97	0.117733	8.41282	0.11914	52.5802	0.744625
SufU	113	131	IEALQGVSKFPARIKCATL	17	2045.16	SufU and Fra	0	2046.91	0.058037	0	0	0	0
SufU	113	131	IEALQGVSKFPARIKCATL	17	2045.16	SufU and Fra	0.25	2052.15	0.033087	5.23556	0.066806	30.7974	0.392976
SufU	113	131	IEALQGVSKFPARIKCATL	17	2045.16	SufU and Fra	0.5	2052.8	0.040557	5.89426	0.070804	34.6721	0.416494
SufU	113	131	IEALQGVSKFPARIKCATL	17	2045.16	SufU and Fra	1	2053.36	0.030983	6.44865	0.065789	37.9332	0.386994
SufU	113	131	IEALQGVSKFPARIKCATL	17	2045.16	SufU and Fra	10	2054.16	0.047471	7.25396	0.074979	42.6703	0.441053
SufU	113	131	IEALQGVSKFPARIKCATL	17	2045.16	SufU and SufS	0	2046.69	0.040142	0	0	0	0
SufU	113	131	IEALQGVSKFPARIKCATL	17	2045.16	SufU and SufS	0.25	2050.62	0.073812	3.92784	0.084022	23.1049	0.494247
SufU	113	131	IEALQGVSKFPARIKCATL	17	2045.16	SufU and SufS	0.5	2050.97	0.02506	4.27889	0.047322	25.1699	0.278365
SufU	113	131	IEALQGVSKFPARIKCATL	17	2045.16	SufU and SufS	1	2051.42	0.027352	4.72758	0.048575	27.8093	0.285735
SufU	113	131	IEALQGVSKFPARIKCATL	17	2045.16	SufU and SufS	10	2053.44	0	6.75465	0.040142	39.7332	0.236129
SufU	113	131	IEALQGVSKFPARIKCATL	17	2045.16	SufU and SufS/Fra	0	2046.66	0.009264	0	0	0	0
SufU	113	131	IEALQGVSKFPARIKCATL	17	2045.16	SufU and SufS/Fra	0.25	2051.17	0.003061	4.50898	0.009756	26.5234	0.0573882
SufU	113	131	IEALQGVSKFPARIKCATL	17	2045.16	SufU and SufS/Fra	0.5	2051.84	0.040961	5.18168	0.041996	30.4804	0.247035
SufU	113	131	IEALQGVSKFPARIKCATL	17	2045.16	SufU and SufS/Fra	1	2052.41	0.01294	5.75653	0.015914	33.8619	0.0936118
SufU	113	131	IEALQGVSKFPARIKCATL	17	2045.16	SufU and SufS/Fra	10	2054	0.041954	7.34672	0.042965	43.216	0.252735
SufU	113	131	IEALQGVSKFPARIKCATL	17	2045.16	SufU solo	0	2046.95	0.02206	0	0	0	0
SufU	113	131	IEALQGVSKFPARIKCATL	17	2045.16	SufU solo	0.25	2052.41	0.039927	5.46269	0.045616	32.1335	0.268329
SufU	113	131	IEALQGVSKFPARIKCATL	17	2045.16	SufU solo	0.5	2052.95	0.015297	6.00917	0.026845	35.3481	0.157912
SufU	113	131	IEALQGVSKFPARIKCATL	17	2045.16	SufU solo	1	2053.34	0.017132	6.39286	0.027932	37.6051	0.164306
SufU	113	131	IEALQGVSKFPARIKCATL	17	2045.16	SufU solo	10	2055.61	0.007488	8.66938	0.023297	50.9963	0.137041
SufU	115	131	ALQGVSKFPARIKCATL	15	1803.03	SufU and Fra	0	1804.51	0.014264	0	0	0	0
SufU	115	131	ALQGVSKFPARIKCATL	15	1803.03	SufU and Fra	0.25	1809.53	0.016851	5.01331	0.022077	33.4221	0.14718
SufU	115	131	ALQGVSKFPARIKCATL	15	1803.03	SufU and Fra	0.5	1810.13	0.03309	5.61431	0.036033	37.4287	0.24022
SufU	115	131	ALQGVSKFPARIKCATL	15	1803.03	SufU and Fra	1	1810.57	0.042083	6.0553	0.044434	40.3687	0.296227
SufU	115	131	ALQGVSKFPARIKCATL	15	1803.03	SufU and Fra	10	1811.2	0.028405	6.68568	0.031786	44.5712	0.211907
SufU	115	131	ALQGVSKFPARIKCATL	15	1803.03	SufU and SufS	0	1804.61	0.091774	0	0	0	0
SufU	115	131	ALQGVSKFPARIKCATL	15	1803.03	SufU and SufS	0.25	1807.64	0.069388	3.02986	0.115053	20.1991	0.76702
SufU	115	131	ALQGVSKFPARIKCATL	15	1803.03	SufU and SufS	0.5	1808.06	0.081799	3.44777	0.122937	22.9851	0.81958
SufU	115	131	ALQGVSKFPARIKCATL	15	1803.03	SufU and SufS	1	1808.61	0.103946	4.00526	0.138663	26.7017	0.92442
SufU	115	131	ALQGVSKFPARIKCATL	15	1803.03	SufU and SufS	10	1810.37	0.209287	5.76538	0.228525	38.4359	1.5235
SufU	115	131	ALQGVSKFPARIKCATL	15	1803.03	SufU and SufS/Fra	0	1804.42	0.044412	0	0	0	0
SufU	115	131	ALQGVSKFPARIKCATL	15	1803.03	SufU and SufS/Fra	0.25	1808.53	0.024012	4.11554	0.050488	27.437	0.336587
SufU	115	131	ALQGVSKFPARIKCATL	15	1803.03	SufU and SufS/Fra	0.5	1809.13	0.039307	4.71438	0.059308	31.4292	0.395387
SufU	115	131	ALQGVSKFPARIKCATL	15	1803.03	SufU and SufS/Fra	1	1809.52	0.016974	5.10679	0.047545	34.0452	0.316967
SufU	115	131	ALQGVSKFPARIKCATL	15	1803.03	SufU and SufS/Fra	10	1810.86	0.013215	6.44732	0.046336	42.9822	0.308907
SufU	115	131	ALQGVSKFPARIKCATL	15	1803.03	SufU solo	0	1804.59	0.009523	0	0	0	0
SufU	115	131	ALQGVSKFPARIKCATL	15	1803.03	SufU solo	0.25	1809.73	0.045077	5.14712	0.046072	34.3141	0.307147
SufU	115	131	ALQGVSKFPARIKCATL	15	1803.03	SufU solo	0.5	1810.31	0.023482	5.72401	0.025339	38.1601	0.168927
SufU	115	131	ALQGVSKFPARIKCATL	15	1803.03	SufU solo	1	1810.71	0.025462	6.12346	0.027185	40.8231	0.181233
SufU	115	131	ALQGVSKFPARIKCATL	15	1803.03	SufU solo	10	1811.86	0.042585	7.26979	0.043636	48.4653	0.290907
SufU	116	122	LQGVSKF	6	778.446	SufU and Fra	0	778.819	0.006926	0	0	0	0
SufU	116	122	LQGVSKF	6	778.446	SufU and Fra	0.25	781.545	0.00529	2.72577	0.008716	45.4294	0.145267
SufU	116	122	LQGVSKF	6	778.446	SufU and Fra	0.5	781.752	0.049713	2.93264	0.050193	48.8774	0.83655
SufU	116	122	LQGVSKF	6	778.446	SufU and Fra	1	782.049	0.069376	3.22906	0.069721	53.8177	1.16202
SufU	116	122	LQGVSKF	6	778.446	SufU and Fra	10	782.071	0.067489	3.25112	0.067844	54.1854	1.13073
SufU	116	122	LQGVSKF	6	778.446	SufU and SufS	0	778.941	0.0132	0	0	0	0
SufU	116	122	LQGVSKF	6	778.446	SufU and SufS	0.25	780.574	0.048755	1.63278	0.050511	27.2131	0.84185
SufU	116	122	LQGVSKF	6	778.446	SufU and SufS	0.5	780.772	0.008073	1.83062	0.015473	30.5104	0.257883
SufU	116	122	LQGVSKF	6	778.446	SufU and SufS	1	780.955	0.001312	2.01356	0.013265	33.5593	0.221083
SufU	116	122	LQGVSKF	6	778.446	SufU and SufS	10	781.379	0.042885	2.43766	0.044871	40.6277	0.74785
SufU	116	122	LQGVSKF	6	778.446	SufU and SufS/Fra	0	778.837	0.010008	0	0	0	0
SufU	116	122	LQGVSKF	6	778.446	SufU and SufS/Fra	0.25	781.242	0.023412	2.40516	0.025461	40.0859	0.42435
SufU	116	122	LQGVSKF	6	778.446	SufU and SufS/Fra	0.5	781.48	0.003411	2.64353	0.010574	44.0588	0.176233
SufU	116	122	LQGVSKF	6	778.446	SufU and SufS/Fra	1	781.679	0.006095	2.84261	0.011718	47.3769	0.1953
SufU	116	122	LQGVSKF	6	778.446	SufU and SufS/Fra	10	781.921	0.029948	3.08418	0.031576	51.403	0.526267
SufU	116	122	LQGVSKF	6	778.446	SufU solo	0	778.874	0.01381	0	0	0	0
SufU	116	122	LQGVSKF	6	778.446	SufU solo	0.25	781.561	0.004818	2.6867	0.014626	44.7784	0.243767
SufU	116	122	LQGVSKF	6	778.446	SufU solo	0.5	781.726	0.005363	2.85235	0.014815	47.5392	0.246917
SufU	116	122	LQGVSKF	6	778.446	SufU solo	1	781.909	0.000191	3.03507	0.013811	50.5846	0.230183
SufU	116	122	LQGVSKF	6	778.446	SufU solo	10	781.934	0.028321	3.06015	0.031509	51.0025	0.52515
SufU	116	128	LQGVSKFPARIKC	11	1446.83	SufU and Fra	0	1448.22	0.014528	0	0	0	0
SufU	116	128	LQGVSKFPARIKC	11	1446.83	SufU and Fra	0.25	1452.47	0.026134	4.25358	0.029901	38.6689	0.271827
SufU	116	128	LQGVSKFPARIKC	11	1446.83	SufU and Fra	0.5	1452.92	0.010309	4.7048	0.017814	42.7709	0.161945
SufU	116	128	LQGVSKFPARIKC	11	1446.83	SufU and Fra	1	1453.38	0.027695	5.16482	0.031274	46.9529	0.284309
SufU	116	128	LQGVSKFPARIKC	11	1446.83	SufU and Fra	10	1453.52	0.025847	5.30944	0.02965	48.2676	0.269545
SufU	116	128	LQGVSKFPARIKC	11	1446.83	SufU and SufS	0	1448.42	0.012485	0	0	0	0
SufU	116	128	LQGVSKFPARIKC	11	1446.83	SufU and SufS	0.25	1450.72	0.018986	2.3016	0.022723	20.9236	0.206573
SufU	116	128	LQGVSKFPARIKC	11	1446.83	SufU and SufS	0.5	1450.9	0.060514	2.47954	0.061789	22.5413	0.561718
SufU	116	128	LQGVSKFPARIKC	11	1446.83	SufU and SufS	1	1451.26	0.05067	2.83757	0.052186	25.7961	0.474418
SufU	116	128	LQGVSKFPARIKC	11	1446.83	SufU and SufS	10	1452.46	0	4.03602	0.012485	36.6911	0.1135
SufU	116	128	LQGVSKFPARIKC	11	1446.83	SufU and SufS/Fra	0	1448.18	0.004318	0	0	0	0
SufU	116	128	LQGVSKFPARIKC	11	1446.83	SufU and SufS/Fra	0.25	1451.9	0.027073	3.71204	0.027415	33.7458	0.249227
SufU	116	128	LQGVSKFPARIKC	11	1446.83	SufU and SufS/Fra	0.5	1452.41	0	4.22925	0.004318	38.4477	0.0392545
SufU	116	128	LQGVSKFPARIKC	11	1446.83	SufU and SufS/Fra	1	1452.8	0.009623	4.6129	0.010547	41.9354	0.0958818
SufU	116	128	LQGVSKFPARIKC	11	1446.83	SufU and SufS/Fra	10	1453.43	0.037743	5.24585	0.03799	47.6896	0.345364
SufU	116	128	LQGVSKFPARIKC	11	1446.83	SufU solo	0	1448.19	0.017408	0	0	0	0
SufU	116	128	LQGVSKFPARIKC	11	1446.83	SufU solo	0.25	1452.34	0.066657	4.1502	0.068892	37.7291	0.626291
SufU	116	128	LQGVSKFPARIKC	11	1446.83	SufU solo	0.5	1452.69	0.022719	4.49969	0.028621	40.9063	0.260191
SufU	116	128	LQGVSKFPARIKC	11	1446.83	SufU solo	1	1453.09	0.022023	4.89908	0.028072	44.5371	0.2552
SufU	116	128	LQGVSKFPARIKC	11	1446.83	SufU solo	10	1452.66	0.00017	4.46618	0.017409	40.6016	0.158264
SufU	116	130	LQGVSKFPARIKCAT	13	1618.91	SufU and Fra	0	1620.3	0.023144	0	0	0	0
SufU	116	130	LQGVSKFPARIKCAT	13	1618.91	SufU and Fra	0.25	1625.15	0.006811	4.84698	0.024125	37.2845	0.185577
SufU	116	130	LQGVSKFPARIKCAT	13	1618.91	SufU and Fra	0.5	1625.71	0.025148	5.40773	0.034176	41.5979	0.262892
SufU	116	130	LQGVSKFPARIKCAT	13	1618.91	SufU and Fra	1	1626.12	0.034669	5.82264	0.041684	44.7896	0.320646
SufU	116	130	LQGVSKFPARIKCAT	13	1618.91	SufU and Fra	10	1626.51	0.043079	6.20916	0.048903	47.7628	0.376177
SufU	116	130	LQGVSKFPARIKCAT	13	1618.91	SufU and SufS	0	1620.36	0.032889	0	0	0	0
SufU	116	130	LQGVSKFPARIKCAT	13	1618.91	SufU and SufS	0.25	1623.49	0.038242	3.12383	0.050439	24.0295	0.387992
SufU	116	130	LQGVSKFPARIKCAT	13	1618.91	SufU and SufS	0.5	1623.89	0.026627	3.52782	0.042316	27.1371	0.325508
SufU	116	130	LQGVSKFPARIKCAT	13	1618.91	SufU and SufS	1	1624.25	0.00791	3.88961	0.033826	29.9201	0.2602
SufU	116	130	LQGVSKFPARIKCAT	13	1618.91	SufU and SufS	10	1625.89	0.068275	5.52454	0.075783	42.4965	0.582946
SufU	116	130	LQGVSKFPARIKCAT	13	1618.91	SufU and SufS/Fra	0	1620.24	0.015305	0	0	0	0
SufU	116	130	LQGVSKFPARIKCAT	13	1618.91	SufU and SufS/Fra	0.25	1623.82	0.016601	3.58729	0.02258	27.5945	0.173692
SufU	116	130	LQGVSKFPARIKCAT	13	1618.91	SufU and SufS/Fra	0.5	1624.95	0.016306	4.71038	0.022363	36.2337	0.172023
SufU	116	130	LQGVSKFPARIKCAT	13	1618.91	SufU and SufS/Fra	1	1625.38	0.004082	5.14548	0.01584	39.5806	0.121846
SufU	116	130	LQGVSKFPARIKCAT	13	1618.91	SufU and SufS/Fra	10	1626.41	0.051258	6.17693	0.053494	47.5148	0.411492
SufU	116	130	LQGVSKFPARIKCAT	13	1618.91	SufU solo	0	1620.41	0.01439	0	0	0	0
SufU	116	130	LQGVSKFPARIKCAT	13	1618.91	SufU solo	0.25	1625.34	0.044584	4.93469	0.046848	37.9592	0.360369
SufU	116	130	LQGVSKFPARIKCAT	13	1618.91	SufU solo	0.5	1625.88	0.011119	5.4689	0.018185	42.0684	0.139885
SufU	116	130	LQGVSKFPARIKCAT	13	1618.91	SufU solo	1	1626.26	0.00647	5.84956	0.015777	44.9966	0.121362
SufU	116	130	LQGVSKFPARIKCAT	13	1618.91	SufU solo	10	1626.97	0.013635	6.56038	0.019824	50.4644	0.152492
SufU	117	128	QGVSKFPARIKC	10	1333.74	SufU and Fra	0	1334.95	0.003676	0	0	0	0
SufU	117	128	QGVSKFPARIKC	10	1333.74	SufU and Fra	0.25	1339.32	0.007403	4.37391	0.008266	43.7391	0.08266
SufU	117	128	QGVSKFPARIKC	10	1333.74	SufU and Fra	0.5	1339.75	0.021114	4.79648	0.021431	47.9648	0.21431
SufU	117	128	QGVSKFPARIKC	10	1333.74	SufU and Fra	1	1340.09	0.029879	5.13717	0.030104	51.3717	0.30104
SufU	117	128	QGVSKFPARIKC	10	1333.74	SufU and Fra	10	1340.22	0.095793	5.27287	0.095864	52.7287	0.95864
SufU	117	128	QGVSKFPARIKC	10	1333.74	SufU and SufS	0	1335.28	0.03045	0	0	0	0
SufU	117	128	QGVSKFPARIKC	10	1333.74	SufU and SufS	0.25	1337.87	0.025687	2.59052	0.039838	25.9052	0.39838
SufU	117	128	QGVSKFPARIKC	10	1333.74	SufU and SufS	0.5	1338.15	0.032985	2.87316	0.044891	28.7316	0.44891
SufU	117	128	QGVSKFPARIKC	10	1333.74	SufU and SufS	1	1338.5	0.018066	3.22081	0.035406	32.2081	0.35406
SufU	117	128	QGVSKFPARIKC	10	1333.74	SufU and SufS	10	1339.92	0.152878	4.64084	0.155881	46.4084	1.55881
SufU	117	128	QGVSKFPARIKC	10	1333.74	SufU and SufS/Fra	0	1334.96	0.016598	0	0	0	0
SufU	117	128	QGVSKFPARIKC	10	1333.74	SufU and SufS/Fra	0.25	1338.53	0.011919	3.56982	0.020434	35.6982	0.20434
SufU	117	128	QGVSKFPARIKC	10	1333.74	SufU and SufS/Fra	0.5	1339.03	0.003088	4.07708	0.016883	40.7708	0.16883
SufU	117	128	QGVSKFPARIKC	10	1333.74	SufU and SufS/Fra	1	1339.48	0.057557	4.52539	0.059902	45.2539	0.59902
SufU	117	128	QGVSKFPARIKC	10	1333.74	SufU and SufS/Fra	10	1340.29	0.153751	5.33168	0.154644	53.3168	1.54644
SufU	117	128	QGVSKFPARIKC	10	1333.74	SufU solo	0	1334.81	0.006464	0	0	0	0
SufU	117	128	QGVSKFPARIKC	10	1333.74	SufU solo	0.25	1339.34	0.025385	4.53436	0.026195	45.3436	0.26195
SufU	117	128	QGVSKFPARIKC	10	1333.74	SufU solo	0.5	1339.71	0.015382	4.89843	0.016685	48.9843	0.16685
SufU	117	128	QGVSKFPARIKC	10	1333.74	SufU solo	1	1339.97	0.006512	5.15722	0.009176	51.5722	0.09176
SufU	117	128	QGVSKFPARIKC	10	1333.74	SufU solo	10	1340.9	0.097913	6.08658	0.098127	60.8658	0.98127
SufU	117	130	QGVSKFPARIKCAT	12	1505.83	SufU and Fra	0	1506.82	0.025116	0	0	0	0
SufU	117	130	QGVSKFPARIKCAT	12	1505.83	SufU and Fra	0.25	1511.41	0.026621	4.58886	0.036599	38.2405	0.304992
SufU	117	130	QGVSKFPARIKCAT	12	1505.83	SufU and Fra	0.5	1512.02	0.048462	5.19892	0.054584	43.3243	0.454867
SufU	117	130	QGVSKFPARIKCAT	12	1505.83	SufU and Fra	1	1512.44	0.015643	5.6145	0.029589	46.7875	0.246575
SufU	117	130	QGVSKFPARIKCAT	12	1505.83	SufU and Fra	10	1512.93	0.030866	6.10614	0.039794	50.8845	0.331617
SufU	117	130	QGVSKFPARIKCAT	12	1505.83	SufU and SufS	0	1506.57	0.015106	0	0	0	0
SufU	117	130	QGVSKFPARIKCAT	12	1505.83	SufU and SufS	0.25	1510.01	0.098507	3.43754	0.099659	28.6461	0.830492
SufU	117	130	QGVSKFPARIKCAT	12	1505.83	SufU and SufS	0.5	1510.31	0.068179	3.73504	0.069832	31.1253	0.581933
SufU	117	130	QGVSKFPARIKCAT	12	1505.83	SufU and SufS	1	1510.7	0.037782	4.13059	0.04069	34.4216	0.339083
SufU	117	130	QGVSKFPARIKCAT	12	1505.83	SufU and SufS	10	1512.37	0.04158	5.7937	0.044239	48.2808	0.368658
SufU	117	130	QGVSKFPARIKCAT	12	1505.83	SufU and SufS/Fra	0	1506.75	0.012536	0	0	0	0
SufU	117	130	QGVSKFPARIKCAT	12	1505.83	SufU and SufS/Fra	0.25	1510.68	0.074559	3.93328	0.075606	32.7773	0.63005
SufU	117	130	QGVSKFPARIKCAT	12	1505.83	SufU and SufS/Fra	0.5	1511.41	0.056249	4.6569	0.057629	38.8075	0.480242
SufU	117	130	QGVSKFPARIKCAT	12	1505.83	SufU and SufS/Fra	1	1511.89	0.044108	5.13501	0.045855	42.7918	0.382125
SufU	117	130	QGVSKFPARIKCAT	12	1505.83	SufU and SufS/Fra	10	1512.89	0.019356	6.13718	0.023061	51.1432	0.192175
SufU	117	130	QGVSKFPARIKCAT	12	1505.83	SufU solo	0	1507.09	0.022402	0	0	0	0
SufU	117	130	QGVSKFPARIKCAT	12	1505.83	SufU solo	0.25	1511.72	0.029095	4.63078	0.03672	38.5898	0.306
SufU	117	130	QGVSKFPARIKCAT	12	1505.83	SufU solo	0.5	1512.23	0.02058	5.13314	0.03042	42.7762	0.2535
SufU	117	130	QGVSKFPARIKCAT	12	1505.83	SufU solo	1	1512.54	0.022394	5.44437	0.031676	45.3697	0.263967
SufU	117	130	QGVSKFPARIKCAT	12	1505.83	SufU solo	10	1513.41	0.029336	6.31596	0.036911	52.633	0.307592
SufU	129	133	ATLSW	4	577.298	SufU and Fra	0	577.797	0.004299	0	0	0	0
SufU	129	133	ATLSW	4	577.298	SufU and Fra	0.25	578.03	0.001444	0.233676	0.004536	5.8419	0.1134
SufU	129	133	ATLSW	4	577.298	SufU and Fra	0.5	578.071	0.002167	0.274851	0.004815	6.87128	0.120375
SufU	129	133	ATLSW	4	577.298	SufU and Fra	1	578.109	0.001919	0.31253	0.004708	7.81325	0.1177
SufU	129	133	ATLSW	4	577.298	SufU and Fra	10	578.239	0.010243	0.442725	0.011108	11.0681	0.2777
SufU	129	133	ATLSW	4	577.298	SufU and SufS	0	577.666	0.00813	0	0	0	0
SufU	129	133	ATLSW	4	577.298	SufU and SufS	0.25	578.11	0.02017	0.443772	0.021747	11.0943	0.543675
SufU	129	133	ATLSW	4	577.298	SufU and SufS	0.5	578.094	0.009418	0.427927	0.012442	10.6982	0.31105
SufU	129	133	ATLSW	4	577.298	SufU and SufS	1	578.071	0.022314	0.404491	0.023749	10.1123	0.593725
SufU	129	133	ATLSW	4	577.298	SufU and SufS	10	578.139	0.081798	0.472889	0.082201	11.8222	2.05503
SufU	129	133	ATLSW	4	577.298	SufU and SufS/Fra	0	577.484	0.018184	0	0	0	0
SufU	129	133	ATLSW	4	577.298	SufU and SufS/Fra	0.25	577.546	0.000983	0.061779	0.018211	1.54448	0.455275
SufU	129	133	ATLSW	4	577.298	SufU and SufS/Fra	0.5	577.558	0.000912	0.073866	0.018207	1.84665	0.455175
SufU	129	133	ATLSW	4	577.298	SufU and SufS/Fra	1	577.563	0.002622	0.07936	0.018372	1.984	0.4593
SufU	129	133	ATLSW	4	577.298	SufU and SufS/Fra	10	577.69	0.006452	0.20599	0.019295	5.14975	0.482375
SufU	129	133	ATLSW	4	577.298	SufU solo	0	577.86	0.011009	0	0	0	0
SufU	129	133	ATLSW	4	577.298	SufU solo	0.25	578.227	0.012246	0.366947	0.016467	9.17368	0.411675
SufU	129	133	ATLSW	4	577.298	SufU solo	0.5	578.238	0.000129	0.378576	0.01101	9.4644	0.27525
SufU	129	133	ATLSW	4	577.298	SufU solo	1	578.261	0.012189	0.400836	0.016425	10.0209	0.410625
SufU	129	133	ATLSW	4	577.298	SufU solo	10	578.733	0.011857	0.873759	0.01618	21.844	0.4045
SufU	129	141	ATLSWKALEKGVA	12	1373.78	SufU and Fra	0	1374.71	0.016133	0	0	0	0
SufU	129	141	ATLSWKALEKGVA	12	1373.78	SufU and Fra	0.25	1375.41	0.03995	0.69736	0.043084	5.81133	0.359033
SufU	129	141	ATLSWKALEKGVA	12	1373.78	SufU and Fra	0.5	1375.59	0.029588	0.876422	0.033701	7.30352	0.280842
SufU	129	141	ATLSWKALEKGVA	12	1373.78	SufU and Fra	1	1375.89	0.014085	1.1831	0.021417	9.85916	0.178475
SufU	129	141	ATLSWKALEKGVA	12	1373.78	SufU and Fra	10	1376.97	0.048279	2.25724	0.050903	18.8103	0.424192
SufU	129	141	ATLSWKALEKGVA	12	1373.78	SufU and SufS	0	1374.8	0.017907	0	0	0	0
SufU	129	141	ATLSWKALEKGVA	12	1373.78	SufU and SufS	0.25	1376.5	0.033665	1.70063	0.038132	14.1719	0.317767
SufU	129	141	ATLSWKALEKGVA	12	1373.78	SufU and SufS	0.5	1376.61	0.050472	1.80909	0.053554	15.0758	0.446283
SufU	129	141	ATLSWKALEKGVA	12	1373.78	SufU and SufS	1	1376.76	0.03084	1.95623	0.035662	16.3019	0.297183
SufU	129	141	ATLSWKALEKGVA	12	1373.78	SufU and SufS	10	1377.68	0.214147	2.87651	0.214894	23.9709	1.79078
SufU	129	141	ATLSWKALEKGVA	12	1373.78	SufU and SufS/Fra	0	1374.62	0.015324	0	0	0	0
SufU	129	141	ATLSWKALEKGVA	12	1373.78	SufU and SufS/Fra	0.25	1375.34	0.03015	0.720183	0.033821	6.00152	0.281842
SufU	129	141	ATLSWKALEKGVA	12	1373.78	SufU and SufS/Fra	0.5	1375.53	0.046597	0.904037	0.049052	7.53364	0.408767
SufU	129	141	ATLSWKALEKGVA	12	1373.78	SufU and SufS/Fra	1	1375.75	0.049413	1.12997	0.051735	9.41639	0.431125
SufU	129	141	ATLSWKALEKGVA	12	1373.78	SufU and SufS/Fra	10	1377.06	0.012181	2.44131	0.019576	20.3442	0.163133
SufU	129	141	ATLSWKALEKGVA	12	1373.78	SufU solo	0	1374.78	0.021421	0	0	0	0
SufU	129	141	ATLSWKALEKGVA	12	1373.78	SufU solo	0.25	1376.07	0.043999	1.28578	0.048937	10.7148	0.407808
SufU	129	141	ATLSWKALEKGVA	12	1373.78	SufU solo	0.5	1376.29	0.032582	1.50627	0.038993	12.5523	0.324942
SufU	129	141	ATLSWKALEKGVA	12	1373.78	SufU solo	1	1376.63	0.030396	1.85036	0.037186	15.4196	0.309883
SufU	129	141	ATLSWKALEKGVA	12	1373.78	SufU solo	10	1378.81	0.033104	4.0277	0.03943	33.5642	0.328583
SufU	131	137	LSWKALE	6	846.472	SufU and Fra	0	847.022	0.020761	0	0	0	0
SufU	131	137	LSWKALE	6	846.472	SufU and Fra	0.25	847.288	0.010211	0.265697	0.023136	4.42828	0.3856
SufU	131	137	LSWKALE	6	846.472	SufU and Fra	0.5	847.317	0.003399	0.294461	0.021038	4.90768	0.350633
SufU	131	137	LSWKALE	6	846.472	SufU and Fra	1	847.312	0.017268	0.289736	0.027004	4.82893	0.450067
SufU	131	137	LSWKALE	6	846.472	SufU and Fra	10	847.469	0.013339	0.446694	0.024677	7.4449	0.411283
SufU	131	137	LSWKALE	6	846.472	SufU and SufS	0	846.996	0.014065	0	0	0	0
SufU	131	137	LSWKALE	6	846.472	SufU and SufS	0.25	847.434	0.006306	0.437743	0.015414	7.29572	0.2569
SufU	131	137	LSWKALE	6	846.472	SufU and SufS	0.5	847.419	0.010469	0.422963	0.017534	7.04938	0.292233
SufU	131	137	LSWKALE	6	846.472	SufU and SufS	1	847.402	0.008203	0.406203	0.016282	6.77005	0.271367
SufU	131	137	LSWKALE	6	846.472	SufU and SufS	10	847.558	0.064431	0.561788	0.065949	9.36313	1.09915
SufU	131	137	LSWKALE	6	846.472	SufU and SufS/Fra	0	846.954	0.009036	0	0	0	0
SufU	131	137	LSWKALE	6	846.472	SufU and SufS/Fra	0.25	847.195	0.014117	0.24157	0.016761	4.02617	0.27935
SufU	131	137	LSWKALE	6	846.472	SufU and SufS/Fra	0.5	847.213	0.024696	0.258725	0.026297	4.31208	0.438283
SufU	131	137	LSWKALE	6	846.472	SufU and SufS/Fra	1	847.207	0.023234	0.253169	0.024929	4.21948	0.415483
SufU	131	137	LSWKALE	6	846.472	SufU and SufS/Fra	10	847.397	0.009478	0.443387	0.013095	7.38978	0.21825
SufU	131	137	LSWKALE	6	846.472	SufU solo	0	847.098	0.010795	0	0	0	0
SufU	131	137	LSWKALE	6	846.472	SufU solo	0.25	847.584	0.018008	0.485882	0.020996	8.09803	0.349933
SufU	131	137	LSWKALE	6	846.472	SufU solo	0.5	847.6	0.010294	0.502441	0.014917	8.37402	0.248617
SufU	131	137	LSWKALE	6	846.472	SufU solo	1	847.675	0.023049	0.577451	0.025452	9.62418	0.4242
SufU	131	137	LSWKALE	6	846.472	SufU solo	10	848.316	0.009575	1.21876	0.01443	20.3126	0.2405
SufU	131	141	LSWKALEKGVA	10	1201.69	SufU and Fra	0	1202.66	0.03322	0	0	0	0
SufU	131	141	LSWKALEKGVA	10	1201.69	SufU and Fra	0.25	1203.44	0.016856	0.772005	0.037252	7.72005	0.37252
SufU	131	141	LSWKALEKGVA	10	1201.69	SufU and Fra	0.5	1203.58	0.030913	0.918342	0.045379	9.18342	0.45379
SufU	131	141	LSWKALEKGVA	10	1201.69	SufU and Fra	1	1203.86	0.008514	1.19367	0.034294	11.9367	0.34294
SufU	131	141	LSWKALEKGVA	10	1201.69	SufU and Fra	10	1204.61	0.055266	1.94185	0.064482	19.4185	0.64482
SufU	131	141	LSWKALEKGVA	10	1201.69	SufU and SufS	0	1202.53	0.008437	0	0	0	0
SufU	131	141	LSWKALEKGVA	10	1201.69	SufU and SufS	0.25	1203.65	0.027793	1.11258	0.029046	11.1258	0.29046
SufU	131	141	LSWKALEKGVA	10	1201.69	SufU and SufS	0.5	1203.83	0.021183	1.29844	0.022801	12.9844	0.22801
SufU	131	141	LSWKALEKGVA	10	1201.69	SufU and SufS	1	1204.08	0.00995	1.54191	0.013046	15.4191	0.13046
SufU	131	141	LSWKALEKGVA	10	1201.69	SufU and SufS	10	1205	0	2.47153	0.008437	24.7153	0.08437
SufU	131	141	LSWKALEKGVA	10	1201.69	SufU and SufS/Fra	0	1202.44	0.015312	0	0	0	0
SufU	131	141	LSWKALEKGVA	10	1201.69	SufU and SufS/Fra	0.25	1203.24	0.023293	0.800612	0.027875	8.00612	0.27875
SufU	131	141	LSWKALEKGVA	10	1201.69	SufU and SufS/Fra	0.5	1203.41	0.020532	0.965039	0.025612	9.65039	0.25612
SufU	131	141	LSWKALEKGVA	10	1201.69	SufU and SufS/Fra	1	1203.61	0.000246	1.16836	0.015314	11.6836	0.15314
SufU	131	141	LSWKALEKGVA	10	1201.69	SufU and SufS/Fra	10	1204.72	0.022219	2.28022	0.026984	22.8022	0.26984
SufU	131	141	LSWKALEKGVA	10	1201.69	SufU solo	0	1202.57	0.015281	0	0	0	0
SufU	131	141	LSWKALEKGVA	10	1201.69	SufU solo	0.25	1203.7	0.029972	1.12452	0.033642	11.2452	0.33642
SufU	131	141	LSWKALEKGVA	10	1201.69	SufU solo	0.5	1203.84	0.010155	1.26249	0.018347	12.6249	0.18347
SufU	131	141	LSWKALEKGVA	10	1201.69	SufU solo	1	1204.11	0.033978	1.53464	0.037256	15.3464	0.37256
SufU	131	141	LSWKALEKGVA	10	1201.69	SufU solo	10	1205.9	0.024582	3.32188	0.028945	33.2189	0.28945
SufU	132	141	SWKALEKGVA	9	1088.61	SufU and Fra	0	1089.6	0.007429	0	0	0	0
SufU	132	141	SWKALEKGVA	9	1088.61	SufU and Fra	0.25	1090.59	9.58819e-05	0.998431	0.007429	11.0937	0.0825444
SufU	132	141	SWKALEKGVA	9	1088.61	SufU and Fra	0.5	1090.64	0.006828	1.04362	0.01009	11.5958	0.112111
SufU	132	141	SWKALEKGVA	9	1088.61	SufU and Fra	1	1090.85	0.020053	1.25636	0.021385	13.9596	0.237611
SufU	132	141	SWKALEKGVA	9	1088.61	SufU and Fra	10	1091.66	0.064672	2.06113	0.065097	22.9014	0.7233
SufU	132	141	SWKALEKGVA	9	1088.61	SufU and SufS	0	1089.52	0.010747	0	0	0	0
SufU	132	141	SWKALEKGVA	9	1088.61	SufU and SufS	0.25	1091.67	0.105186	2.14731	0.105734	23.859	1.17482
SufU	132	141	SWKALEKGVA	9	1088.61	SufU and SufS	0.5	1091.86	0.012983	2.33302	0.016854	25.9224	0.187267
SufU	132	141	SWKALEKGVA	9	1088.61	SufU and SufS	1	1092.05	0	2.52248	0.010747	28.0276	0.119411
SufU	132	141	SWKALEKGVA	9	1088.61	SufU and SufS	10	1092.56	0	3.03891	0.010747	33.7656	0.119411
SufU	132	141	SWKALEKGVA	9	1088.61	SufU and SufS/Fra	0	1089.47	0.007667	0	0	0	0
SufU	132	141	SWKALEKGVA	9	1088.61	SufU and SufS/Fra	0.25	1090.41	0.051139	0.938891	0.05171	10.4321	0.574556
SufU	132	141	SWKALEKGVA	9	1088.61	SufU and SufS/Fra	0.5	1090.52	0.003449	1.05097	0.008407	11.6774	0.0934111
SufU	132	141	SWKALEKGVA	9	1088.61	SufU and SufS/Fra	1	1090.66	0.033119	1.19238	0.033995	13.2486	0.377722
SufU	132	141	SWKALEKGVA	9	1088.61	SufU and SufS/Fra	10	1091.66	0.0294	2.19575	0.030383	24.3973	0.337589
SufU	132	141	SWKALEKGVA	9	1088.61	SufU solo	0	1089.58	0.004665	0	0	0	0
SufU	132	141	SWKALEKGVA	9	1088.61	SufU solo	0.25	1090.84	0.018501	1.25819	0.01908	13.9799	0.212
SufU	132	141	SWKALEKGVA	9	1088.61	SufU solo	0.5	1090.92	0	1.33739	0.004665	14.8599	0.0518333
SufU	132	141	SWKALEKGVA	9	1088.61	SufU solo	1	1091.11	0.006007	1.53018	0.007606	17.002	0.0845111
SufU	132	141	SWKALEKGVA	9	1088.61	SufU solo	10	1092.62	0.027699	3.03946	0.028089	33.7718	0.3121

## Sheet: HDX BsSufS
Protein	Start	End	Sequence	MaxUptake	MHP	State	Exposure	Center	Center SD	Uptake (Da)	Uptake SD (Da)	Uptake (%)	Uptake SD (%)
SufS	1	7	MENITDI	6	835.387	SufS and Fra	0	835.645	0.013369	0	0	0	0
SufS	1	7	MENITDI	6	835.387	SufS and Fra	0.25	839.263	0.063663	3.61805	0.065051	60.3009	1.08418
SufS	1	7	MENITDI	6	835.387	SufS and Fra	0.5	839.211	0.009168	3.56641	0.016211	59.4401	0.270183
SufS	1	7	MENITDI	6	835.387	SufS and Fra	1	839.228	0	3.58334	0.013369	59.7223	0.222817
SufS	1	7	MENITDI	6	835.387	SufS and Fra	10	838.964	0.030552	3.31937	0.033349	55.3228	0.555817
SufS	1	7	MENITDI	6	835.387	SufS and SufU	0	835.67	0.037409	0	0	0	0
SufS	1	7	MENITDI	6	835.387	SufS and SufU	0.25	838.693	0	3.02273	0.037409	50.3788	0.623483
SufS	1	7	MENITDI	6	835.387	SufS and SufU	0.5	838.759	0.026158	3.08875	0.045648	51.4792	0.7608
SufS	1	7	MENITDI	6	835.387	SufS and SufU	1	838.719	0.018128	3.04906	0.04157	50.8177	0.692833
SufS	1	7	MENITDI	6	835.387	SufS and SufU	10	838.69	0.130461	3.01984	0.135718	50.3306	2.26197
SufS	1	7	MENITDI	6	835.387	SufS and SufU/Fra	0	835.656	0.006659	0	0	0	0
SufS	1	7	MENITDI	6	835.387	SufS and SufU/Fra	0.25	838.712	0	3.05574	0.006659	50.929	0.110983
SufS	1	7	MENITDI	6	835.387	SufS and SufU/Fra	0.5	838.82	0	3.16375	0.006659	52.7292	0.110983
SufS	1	7	MENITDI	6	835.387	SufS and SufU/Fra	1	838.79	0.009272	3.13432	0.011415	52.2387	0.19025
SufS	1	7	MENITDI	6	835.387	SufS and SufU/Fra	10	838.689	0.041276	3.03316	0.041809	50.5527	0.696817
SufS	1	7	MENITDI	6	835.387	SufS solo	0	835.65	0.019928	0	0	0	0
SufS	1	7	MENITDI	6	835.387	SufS solo	0.25	839.022	0.066431	3.37117	0.069356	56.1862	1.15593
SufS	1	7	MENITDI	6	835.387	SufS solo	0.5	839.272	0.120788	3.62128	0.12242	60.3546	2.04033
SufS	1	7	MENITDI	6	835.387	SufS solo	1	839.119	0.009699	3.46844	0.022163	57.8073	0.369383
SufS	1	7	MENITDI	6	835.387	SufS solo	10	839.141	0.055169	3.49028	0.058657	58.1712	0.977617
SufS	7	14	IREQFPIL	6	1015.59	SufS and Fra	0	1016.04	0.04326	0	0	0	0
SufS	7	14	IREQFPIL	6	1015.59	SufS and Fra	0.25	1016.94	0.043145	0.905052	0.061098	15.0842	1.0183
SufS	7	14	IREQFPIL	6	1015.59	SufS and Fra	0.5	1016.75	0.196206	0.710694	0.200918	11.8449	3.34863
SufS	7	14	IREQFPIL	6	1015.59	SufS and Fra	1	1016.87	0.069576	0.830607	0.081928	13.8434	1.36547
SufS	7	14	IREQFPIL	6	1015.59	SufS and Fra	10	1017.62	0.017708	1.57867	0.046744	26.3111	0.779067
SufS	7	14	IREQFPIL	6	1015.59	SufS and SufU	0	1016.28	0.222939	0	0	0	0
SufS	7	14	IREQFPIL	6	1015.59	SufS and SufU	0.25	1016.44	0	0.153742	0.222939	2.56237	3.71565
SufS	7	14	IREQFPIL	6	1015.59	SufS and SufU	0.5	1016.51	0.059039	0.226366	0.230624	3.77277	3.84373
SufS	7	14	IREQFPIL	6	1015.59	SufS and SufU	1	1016.51	0.136926	0.223308	0.26163	3.7218	4.3605
SufS	7	14	IREQFPIL	6	1015.59	SufS and SufU	10	1017.25	0	0.965419	0.222939	16.0903	3.71565
SufS	7	14	IREQFPIL	6	1015.59	SufS and SufU/Fra	0	1016.16	0.037968	0	0	0	0
SufS	7	14	IREQFPIL	6	1015.59	SufS and SufU/Fra	0.25	1016.95	0.038387	0.791904	0.053992	13.1984	0.899867
SufS	7	14	IREQFPIL	6	1015.59	SufS and SufU/Fra	0.5	1016.55	0	0.391804	0.037968	6.53007	0.6328
SufS	7	14	IREQFPIL	6	1015.59	SufS and SufU/Fra	1	1016.85	0.229472	0.690529	0.232591	11.5088	3.87652
SufS	7	14	IREQFPIL	6	1015.59	SufS and SufU/Fra	10	1017.83	0.301935	1.66873	0.304312	27.8121	5.07187
SufS	7	14	IREQFPIL	6	1015.59	SufS solo	0	1016.05	0.031796	0	0	0	0
SufS	7	14	IREQFPIL	6	1015.59	SufS solo	0.25	1016.75	0	0.698403	0.031796	11.6401	0.529933
SufS	7	14	IREQFPIL	6	1015.59	SufS solo	0.5	1016.84	0.090311	0.790264	0.095745	13.1711	1.59575
SufS	7	14	IREQFPIL	6	1015.59	SufS solo	1	1016.81	0.039173	0.762183	0.050453	12.7031	0.840883
SufS	7	14	IREQFPIL	6	1015.59	SufS solo	10	1016.84	0.069647	0.791233	0.076562	13.1872	1.27603
SufS	7	22	IREQFPILHQQVNGHD	14	1930.99	SufS and Fra	0	1932.35	0.068462	0	0	0	0
SufS	7	22	IREQFPILHQQVNGHD	14	1930.99	SufS and Fra	0.25	1935.57	0.024005	3.22131	0.072548	23.0094	0.5182
SufS	7	22	IREQFPILHQQVNGHD	14	1930.99	SufS and Fra	0.5	1935.75	0	3.39824	0.068462	24.2731	0.489014
SufS	7	22	IREQFPILHQQVNGHD	14	1930.99	SufS and Fra	1	1935.89	0.021054	3.5398	0.071626	25.2843	0.511614
SufS	7	22	IREQFPILHQQVNGHD	14	1930.99	SufS and Fra	10	1936.86	0.002657	4.51124	0.068513	32.2232	0.489379
SufS	7	22	IREQFPILHQQVNGHD	14	1930.99	SufS and SufU	0	1932.3	0.014565	0	0	0	0
SufS	7	22	IREQFPILHQQVNGHD	14	1930.99	SufS and SufU	0.25	1936.64	0.047625	4.33952	0.049803	30.9966	0.355736
SufS	7	22	IREQFPILHQQVNGHD	14	1930.99	SufS and SufU	0.5	1936.52	0.011624	4.22409	0.018635	30.172	0.133107
SufS	7	22	IREQFPILHQQVNGHD	14	1930.99	SufS and SufU	1	1936.64	0.026051	4.34252	0.029846	31.018	0.213186
SufS	7	22	IREQFPILHQQVNGHD	14	1930.99	SufS and SufU	10	1936.68	0.045333	4.38016	0.047615	31.2869	0.340107
SufS	7	22	IREQFPILHQQVNGHD	14	1930.99	SufS and SufU/Fra	0	1932.34	0.032753	0	0	0	0
SufS	7	22	IREQFPILHQQVNGHD	14	1930.99	SufS and SufU/Fra	0.25	1935.6	0.010744	3.25339	0.03447	23.2385	0.246214
SufS	7	22	IREQFPILHQQVNGHD	14	1930.99	SufS and SufU/Fra	0.5	1935.71	0.115044	3.36101	0.119615	24.0072	0.854393
SufS	7	22	IREQFPILHQQVNGHD	14	1930.99	SufS and SufU/Fra	1	1935.9	0.140783	3.55493	0.144543	25.3924	1.03245
SufS	7	22	IREQFPILHQQVNGHD	14	1930.99	SufS and SufU/Fra	10	1936.98	0.010356	4.63816	0.034351	33.1297	0.245364
SufS	7	22	IREQFPILHQQVNGHD	14	1930.99	SufS solo	0	1932.3	0.012869	0	0	0	0
SufS	7	22	IREQFPILHQQVNGHD	14	1930.99	SufS solo	0.25	1935.69	2.27374e-13	3.38598	0.012869	24.1856	0.0919214
SufS	7	22	IREQFPILHQQVNGHD	14	1930.99	SufS solo	0.5	1935.87	0.045506	3.56689	0.047291	25.4778	0.337793
SufS	7	22	IREQFPILHQQVNGHD	14	1930.99	SufS solo	1	1936.07	0.021666	3.76992	0.025199	26.928	0.179993
SufS	7	22	IREQFPILHQQVNGHD	14	1930.99	SufS solo	10	1936.31	0.015108	4.00345	0.019846	28.596	0.141757
SufS	12	23	PILHQQVNGHDL	10	1370.72	SufS and Fra	0	1371.66	0.020636	0	0	0	0
SufS	12	23	PILHQQVNGHDL	10	1370.72	SufS and Fra	0.25	1376.5	0.071638	4.84098	0.074551	48.4098	0.74551
SufS	12	23	PILHQQVNGHDL	10	1370.72	SufS and Fra	0.5	1376.76	0.004278	5.09178	0.021074	50.9178	0.21074
SufS	12	23	PILHQQVNGHDL	10	1370.72	SufS and Fra	1	1376.94	0.016044	5.277	0.026139	52.7701	0.26139
SufS	12	23	PILHQQVNGHDL	10	1370.72	SufS and Fra	10	1376.98	0.081108	5.31526	0.083692	53.1526	0.83692
SufS	12	23	PILHQQVNGHDL	10	1370.72	SufS and SufU	0	1371.64	0.007003	0	0	0	0
SufS	12	23	PILHQQVNGHDL	10	1370.72	SufS and SufU	0.25	1374.68	0.145506	3.0315	0.145675	30.315	1.45675
SufS	12	23	PILHQQVNGHDL	10	1370.72	SufS and SufU	0.5	1375.2	0.050483	3.55706	0.050966	35.5706	0.50966
SufS	12	23	PILHQQVNGHDL	10	1370.72	SufS and SufU	1	1375.63	0.023082	3.98317	0.024121	39.8317	0.24121
SufS	12	23	PILHQQVNGHDL	10	1370.72	SufS and SufU	10	1376.7	0	5.05817	0.007003	50.5817	0.07003
SufS	12	23	PILHQQVNGHDL	10	1370.72	SufS and SufU/Fra	0	1371.47	0.012855	0	0	0	0
SufS	12	23	PILHQQVNGHDL	10	1370.72	SufS and SufU/Fra	0.25	1374.23	0.012397	2.75949	0.017858	27.5949	0.17858
SufS	12	23	PILHQQVNGHDL	10	1370.72	SufS and SufU/Fra	0.5	1374.29	0.032301	2.82419	0.034765	28.2419	0.34765
SufS	12	23	PILHQQVNGHDL	10	1370.72	SufS and SufU/Fra	1	1375.81	0.006677	4.33998	0.014485	43.3998	0.14485
SufS	12	23	PILHQQVNGHDL	10	1370.72	SufS and SufU/Fra	10	1376.74	0.015453	5.27441	0.020101	52.7441	0.20101
SufS	12	23	PILHQQVNGHDL	10	1370.72	SufS solo	0	1371.58	0.022179	0	0	0	0
SufS	12	23	PILHQQVNGHDL	10	1370.72	SufS solo	0.25	1376.42	0.120119	4.83288	0.12215	48.3288	1.2215
SufS	12	23	PILHQQVNGHDL	10	1370.72	SufS solo	0.5	1376.76	0.005989	5.17837	0.022973	51.7837	0.22973
SufS	12	23	PILHQQVNGHDL	10	1370.72	SufS solo	1	1376.93	0.014638	5.34275	0.026574	53.4275	0.26574
SufS	12	23	PILHQQVNGHDL	10	1370.72	SufS solo	10	1376.69	0.073416	5.10425	0.076693	51.0425	0.76693
SufS	12	26	PILHQQVNGHDLVYL	13	1745.93	SufS and Fra	0	1747.06	0.014802	0	0	0	0
SufS	12	26	PILHQQVNGHDLVYL	13	1745.93	SufS and Fra	0.25	1749.25	0.21866	2.19329	0.21916	16.8714	1.68585
SufS	12	26	PILHQQVNGHDLVYL	13	1745.93	SufS and Fra	0.5	1749.55	0.023224	2.49046	0.02754	19.1574	0.211846
SufS	12	26	PILHQQVNGHDLVYL	13	1745.93	SufS and Fra	1	1749.63	0.052782	2.57267	0.054818	19.7898	0.421677
SufS	12	26	PILHQQVNGHDLVYL	13	1745.93	SufS and Fra	10	1750.2	0.004099	3.14531	0.015359	24.1947	0.118146
SufS	12	26	PILHQQVNGHDLVYL	13	1745.93	SufS and SufU	0	1747.2	0.013424	0	0	0	0
SufS	12	26	PILHQQVNGHDLVYL	13	1745.93	SufS and SufU	0.25	1751.22	0.064889	4.02571	0.066263	30.967	0.509715
SufS	12	26	PILHQQVNGHDLVYL	13	1745.93	SufS and SufU	0.5	1751.02	0.03337	3.82643	0.035969	29.4341	0.276685
SufS	12	26	PILHQQVNGHDLVYL	13	1745.93	SufS and SufU	1	1751.2	0.021918	4.00549	0.025703	30.8114	0.197715
SufS	12	26	PILHQQVNGHDLVYL	13	1745.93	SufS and SufU	10	1750.89	0	3.69374	0.013424	28.4134	0.103262
SufS	12	26	PILHQQVNGHDLVYL	13	1745.93	SufS and SufU/Fra	0	1747.07	0.061675	0	0	0	0
SufS	12	26	PILHQQVNGHDLVYL	13	1745.93	SufS and SufU/Fra	0.25	1749.13	0.083539	2.05548	0.103839	15.8114	0.798762
SufS	12	26	PILHQQVNGHDLVYL	13	1745.93	SufS and SufU/Fra	0.5	1749.42	0.109095	2.34697	0.125321	18.0536	0.964008
SufS	12	26	PILHQQVNGHDLVYL	13	1745.93	SufS and SufU/Fra	1	1749.59	0.03905	2.52192	0.072998	19.3994	0.561523
SufS	12	26	PILHQQVNGHDLVYL	13	1745.93	SufS and SufU/Fra	10	1750.26	0.11414	3.19199	0.129737	24.5538	0.997977
SufS	12	26	PILHQQVNGHDLVYL	13	1745.93	SufS solo	0	1747.17	0.016871	0	0	0	0
SufS	12	26	PILHQQVNGHDLVYL	13	1745.93	SufS solo	0.25	1749.4	2.27374e-13	2.23077	0.016871	17.1598	0.129777
SufS	12	26	PILHQQVNGHDLVYL	13	1745.93	SufS solo	0.5	1749.94	0.025444	2.76984	0.030529	21.3065	0.234838
SufS	12	26	PILHQQVNGHDLVYL	13	1745.93	SufS solo	1	1750.32	0.014661	3.15238	0.022351	24.2491	0.171931
SufS	12	26	PILHQQVNGHDLVYL	13	1745.93	SufS solo	10	1750.55	0.005695	3.38474	0.017806	26.0365	0.136969
SufS	15	23	HQQVNGHDL	8	1047.5	SufS and Fra	0	1048.07	0.005582	0	0	0	0
SufS	15	23	HQQVNGHDL	8	1047.5	SufS and Fra	0.25	1050.04	0.030561	1.97354	0.031067	24.6693	0.388338
SufS	15	23	HQQVNGHDL	8	1047.5	SufS and Fra	0.5	1050.09	0.008406	2.02067	0.01009	25.2584	0.126125
SufS	15	23	HQQVNGHDL	8	1047.5	SufS and Fra	1	1050.18	0.031444	2.11146	0.031936	26.3933	0.3992
SufS	15	23	HQQVNGHDL	8	1047.5	SufS and Fra	10	1050.52	0.031044	2.45183	0.031542	30.6479	0.394275
SufS	15	23	HQQVNGHDL	8	1047.5	SufS and SufU	0	1048.08	0.0079	0	0	0	0
SufS	15	23	HQQVNGHDL	8	1047.5	SufS and SufU	0.25	1050.14	0.062355	2.06257	0.062853	25.7822	0.785663
SufS	15	23	HQQVNGHDL	8	1047.5	SufS and SufU	0.5	1050.07	0.035582	1.99089	0.036448	24.8861	0.4556
SufS	15	23	HQQVNGHDL	8	1047.5	SufS and SufU	1	1050.16	0.014751	2.08039	0.016733	26.0049	0.209163
SufS	15	23	HQQVNGHDL	8	1047.5	SufS and SufU	10	1050.05	0	1.97142	0.0079	24.6427	0.09875
SufS	15	23	HQQVNGHDL	8	1047.5	SufS and SufU/Fra	0	1048.02	0.006104	0	0	0	0
SufS	15	23	HQQVNGHDL	8	1047.5	SufS and SufU/Fra	0.25	1050.06	0.015937	2.03178	0.017066	25.3973	0.213325
SufS	15	23	HQQVNGHDL	8	1047.5	SufS and SufU/Fra	0.5	1050.13	0.016153	2.11005	0.017267	26.3756	0.215838
SufS	15	23	HQQVNGHDL	8	1047.5	SufS and SufU/Fra	1	1050.23	0.0093	2.20233	0.011124	27.5292	0.13905
SufS	15	23	HQQVNGHDL	8	1047.5	SufS and SufU/Fra	10	1050.62	0.028	2.59251	0.028657	32.4064	0.358212
SufS	15	23	HQQVNGHDL	8	1047.5	SufS solo	0	1048.07	0.009671	0	0	0	0
SufS	15	23	HQQVNGHDL	8	1047.5	SufS solo	0.25	1050.04	0	1.97185	0.009671	24.6481	0.120888
SufS	15	23	HQQVNGHDL	8	1047.5	SufS solo	0.5	1050.1	0.018855	2.0347	0.021191	25.4337	0.264887
SufS	15	23	HQQVNGHDL	8	1047.5	SufS solo	1	1050.2	0.001398	2.13005	0.009772	26.6256	0.12215
SufS	15	23	HQQVNGHDL	8	1047.5	SufS solo	10	1049.99	0.007897	1.92213	0.012486	24.0266	0.156075
SufS	15	25	HQQVNGHDLVY	10	1309.63	SufS and Fra	0	1310.73	0.061633	0	0	0	0
SufS	15	25	HQQVNGHDLVY	10	1309.63	SufS and Fra	0.25	1312.57	0.021342	1.83588	0.065223	18.3588	0.65223
SufS	15	25	HQQVNGHDLVY	10	1309.63	SufS and Fra	0.5	1312.61	0.031242	1.87473	0.069099	18.7473	0.69099
SufS	15	25	HQQVNGHDLVY	10	1309.63	SufS and Fra	1	1312.71	0.019721	1.97414	0.064711	19.7414	0.64711
SufS	15	25	HQQVNGHDLVY	10	1309.63	SufS and Fra	10	1313.13	0.036851	2.4003	0.071809	24.003	0.71809
SufS	15	25	HQQVNGHDLVY	10	1309.63	SufS and SufU	0	1310.79	0.018933	0	0	0	0
SufS	15	25	HQQVNGHDLVY	10	1309.63	SufS and SufU	0.25	1313.42	0.031984	2.62181	0.037168	26.2181	0.37168
SufS	15	25	HQQVNGHDLVY	10	1309.63	SufS and SufU	0.5	1313.33	0.035742	2.53858	0.040447	25.3858	0.40447
SufS	15	25	HQQVNGHDLVY	10	1309.63	SufS and SufU	1	1313.3	0.00224	2.50916	0.019065	25.0916	0.19065
SufS	15	25	HQQVNGHDLVY	10	1309.63	SufS and SufU	10	1313.28	0	2.4844	0.018933	24.844	0.18933
SufS	15	25	HQQVNGHDLVY	10	1309.63	SufS and SufU/Fra	0	1310.66	0.005347	0	0	0	0
SufS	15	25	HQQVNGHDLVY	10	1309.63	SufS and SufU/Fra	0.25	1312.57	0.010192	1.91029	0.011509	19.1029	0.11509
SufS	15	25	HQQVNGHDLVY	10	1309.63	SufS and SufU/Fra	0.5	1312.68	0.036452	2.02338	0.036842	20.2338	0.36842
SufS	15	25	HQQVNGHDLVY	10	1309.63	SufS and SufU/Fra	1	1312.73	0.019476	2.0696	0.020197	20.696	0.20197
SufS	15	25	HQQVNGHDLVY	10	1309.63	SufS and SufU/Fra	10	1313.25	0.028681	2.59418	0.029175	25.9418	0.29175
SufS	15	25	HQQVNGHDLVY	10	1309.63	SufS solo	0	1310.89	0.033278	0	0	0	0
SufS	15	25	HQQVNGHDLVY	10	1309.63	SufS solo	0.25	1312.57	0.240565	1.68734	0.242856	16.8734	2.42856
SufS	15	25	HQQVNGHDLVY	10	1309.63	SufS solo	0.5	1312.8	0.003957	1.91299	0.033512	19.1299	0.33512
SufS	15	25	HQQVNGHDLVY	10	1309.63	SufS solo	1	1312.89	0.007765	2.00563	0.034172	20.0563	0.34172
SufS	15	25	HQQVNGHDLVY	10	1309.63	SufS solo	10	1312.78	0.017366	1.89272	0.037537	18.9272	0.37537
SufS	15	26	HQQVNGHDLVYL	11	1422.71	SufS and Fra	0	1423.85	0.062736	0	0	0	0
SufS	15	26	HQQVNGHDLVYL	11	1422.71	SufS and Fra	0.25	1425.32	0.014508	1.4711	0.064391	13.3736	0.585373
SufS	15	26	HQQVNGHDLVYL	11	1422.71	SufS and Fra	0.5	1425.33	0.071192	1.48184	0.094889	13.4713	0.862627
SufS	15	26	HQQVNGHDLVYL	11	1422.71	SufS and Fra	1	1425.42	0.0041	1.57032	0.062869	14.2756	0.571536
SufS	15	26	HQQVNGHDLVYL	11	1422.71	SufS and Fra	10	1425.77	0.074196	1.92503	0.097164	17.5003	0.883309
SufS	15	26	HQQVNGHDLVYL	11	1422.71	SufS and SufU	0	1423.94	0.017224	0	0	0	0
SufS	15	26	HQQVNGHDLVYL	11	1422.71	SufS and SufU	0.25	1426.36	0.052695	2.41594	0.055439	21.9631	0.503991
SufS	15	26	HQQVNGHDLVYL	11	1422.71	SufS and SufU	0.5	1426.24	0.035402	2.29818	0.03937	20.8925	0.357909
SufS	15	26	HQQVNGHDLVYL	11	1422.71	SufS and SufU	1	1426.33	0.01565	2.38845	0.023272	21.7132	0.211564
SufS	15	26	HQQVNGHDLVYL	11	1422.71	SufS and SufU	10	1426.19	0	2.24201	0.017224	20.3819	0.156582
SufS	15	26	HQQVNGHDLVYL	11	1422.71	SufS and SufU/Fra	0	1423.8	0.012159	0	0	0	0
SufS	15	26	HQQVNGHDLVYL	11	1422.71	SufS and SufU/Fra	0.25	1425.21	0.06308	1.4086	0.064241	12.8055	0.584009
SufS	15	26	HQQVNGHDLVYL	11	1422.71	SufS and SufU/Fra	0.5	1425.27	0.062671	1.47323	0.063839	13.393	0.580355
SufS	15	26	HQQVNGHDLVYL	11	1422.71	SufS and SufU/Fra	1	1425.45	0.027981	1.65216	0.030508	15.0196	0.277345
SufS	15	26	HQQVNGHDLVYL	11	1422.71	SufS and SufU/Fra	10	1425.99	0.029991	2.19008	0.032361	19.9098	0.294191
SufS	15	26	HQQVNGHDLVYL	11	1422.71	SufS solo	0	1423.83	0.079443	0	0	0	0
SufS	15	26	HQQVNGHDLVYL	11	1422.71	SufS solo	0.25	1425.36	0.166326	1.52869	0.184325	13.8971	1.67568
SufS	15	26	HQQVNGHDLVYL	11	1422.71	SufS solo	0.5	1425.56	0.028728	1.73341	0.084478	15.7583	0.767982
SufS	15	26	HQQVNGHDLVYL	11	1422.71	SufS solo	1	1425.67	0.043988	1.83876	0.090808	16.716	0.825527
SufS	15	26	HQQVNGHDLVYL	11	1422.71	SufS solo	10	1425.8	0.012234	1.96667	0.080379	17.8788	0.730718
SufS	23	28	LVYLDS	5	709.377	SufS and Fra	0	710.106	0.048538	0	0	0	0
SufS	23	28	LVYLDS	5	709.377	SufS and Fra	0.25	710.749	0.025673	0.643253	0.05491	12.8651	1.0982
SufS	23	28	LVYLDS	5	709.377	SufS and Fra	0.5	710.805	0.012923	0.6995	0.050229	13.99	1.00458
SufS	23	28	LVYLDS	5	709.377	SufS and Fra	1	710.864	0.000733	0.758011	0.048544	15.1602	0.97088
SufS	23	28	LVYLDS	5	709.377	SufS and Fra	10	710.974	0.004544	0.868072	0.048751	17.3614	0.97502
SufS	23	28	LVYLDS	5	709.377	SufS and SufU	0	710.103	0.021756	0	0	0	0
SufS	23	28	LVYLDS	5	709.377	SufS and SufU	0.25	711.317	0.007721	1.21354	0.023085	24.2709	0.4617
SufS	23	28	LVYLDS	5	709.377	SufS and SufU	0.5	711.186	0.013647	1.08295	0.025682	21.6589	0.51364
SufS	23	28	LVYLDS	5	709.377	SufS and SufU	1	711.256	0.010643	1.15329	0.02422	23.0658	0.4844
SufS	23	28	LVYLDS	5	709.377	SufS and SufU	10	711.177	0	1.07413	0.021756	21.4825	0.43512
SufS	23	28	LVYLDS	5	709.377	SufS and SufU/Fra	0	710.036	0.003034	0	0	0	0
SufS	23	28	LVYLDS	5	709.377	SufS and SufU/Fra	0.25	710.739	0.016533	0.703093	0.016809	14.0619	0.33618
SufS	23	28	LVYLDS	5	709.377	SufS and SufU/Fra	0.5	710.788	0.005964	0.752245	0.006692	15.0449	0.13384
SufS	23	28	LVYLDS	5	709.377	SufS and SufU/Fra	1	710.84	0.008428	0.80449	0.008958	16.0898	0.17916
SufS	23	28	LVYLDS	5	709.377	SufS and SufU/Fra	10	710.953	0.01229	0.917778	0.012659	18.3556	0.25318
SufS	23	28	LVYLDS	5	709.377	SufS solo	0	710.156	0.090029	0	0	0	0
SufS	23	28	LVYLDS	5	709.377	SufS solo	0.25	710.843	0.067872	0.68728	0.112747	13.7456	2.25494
SufS	23	28	LVYLDS	5	709.377	SufS solo	0.5	710.907	0.009056	0.751036	0.090484	15.0207	1.80968
SufS	23	28	LVYLDS	5	709.377	SufS solo	1	710.977	0.01094	0.821815	0.090692	16.4363	1.81384
SufS	23	28	LVYLDS	5	709.377	SufS solo	10	711.026	0.004442	0.870796	0.090139	17.4159	1.80278
SufS	23	41	LVYLDSAATSQKPRAVIET	17	2062.12	SufS and Fra	0	2063.54	0.060227	0	0	0	0
SufS	23	41	LVYLDSAATSQKPRAVIET	17	2062.12	SufS and Fra	0.25	2066.16	0.126991	2.61979	0.140549	15.4105	0.826759
SufS	23	41	LVYLDSAATSQKPRAVIET	17	2062.12	SufS and Fra	0.5	2066.46	0.028067	2.91217	0.066446	17.1304	0.390859
SufS	23	41	LVYLDSAATSQKPRAVIET	17	2062.12	SufS and Fra	1	2066.67	0.03268	3.12193	0.068522	18.3643	0.403071
SufS	23	41	LVYLDSAATSQKPRAVIET	17	2062.12	SufS and Fra	10	2067.61	0.001543	4.06444	0.060247	23.9085	0.354394
SufS	23	41	LVYLDSAATSQKPRAVIET	17	2062.12	SufS and SufU	0	2063.54	0.015318	0	0	0	0
SufS	23	41	LVYLDSAATSQKPRAVIET	17	2062.12	SufS and SufU	0.25	2068.69	0.238231	5.15947	0.238723	30.3498	1.40425
SufS	23	41	LVYLDSAATSQKPRAVIET	17	2062.12	SufS and SufU	0.5	2068.23	0.030419	4.69578	0.034058	27.6223	0.200341
SufS	23	41	LVYLDSAATSQKPRAVIET	17	2062.12	SufS and SufU	1	2068.79	0.018147	5.25877	0.023748	30.934	0.139694
SufS	23	41	LVYLDSAATSQKPRAVIET	17	2062.12	SufS and SufU	10	2068.65	0	5.11484	0.015318	30.0873	0.0901059
SufS	23	41	LVYLDSAATSQKPRAVIET	17	2062.12	SufS and SufU/Fra	0	2063.49	0.027586	0	0	0	0
SufS	23	41	LVYLDSAATSQKPRAVIET	17	2062.12	SufS and SufU/Fra	0.25	2065.58	0.030408	2.09458	0.041056	12.3211	0.241506
SufS	23	41	LVYLDSAATSQKPRAVIET	17	2062.12	SufS and SufU/Fra	0.5	2065.88	0.01999	2.39085	0.034067	14.0638	0.200394
SufS	23	41	LVYLDSAATSQKPRAVIET	17	2062.12	SufS and SufU/Fra	1	2066.1	0.05333	2.60893	0.060042	15.3466	0.353188
SufS	23	41	LVYLDSAATSQKPRAVIET	17	2062.12	SufS and SufU/Fra	10	2067.7	0.043867	4.2095	0.051819	24.7618	0.304818
SufS	23	41	LVYLDSAATSQKPRAVIET	17	2062.12	SufS solo	0	2063.56	0.076914	0	0	0	0
SufS	23	41	LVYLDSAATSQKPRAVIET	17	2062.12	SufS solo	0.25	2066.43	0.31486	2.86446	0.324118	16.8498	1.90658
SufS	23	41	LVYLDSAATSQKPRAVIET	17	2062.12	SufS solo	0.5	2066.94	0.021261	3.37756	0.079798	19.868	0.4694
SufS	23	41	LVYLDSAATSQKPRAVIET	17	2062.12	SufS solo	1	2067.23	0.02473	3.66999	0.080792	21.5882	0.475247
SufS	23	41	LVYLDSAATSQKPRAVIET	17	2062.12	SufS solo	10	2067.5	0.016366	3.94079	0.078636	23.1811	0.462565
SufS	23	42	LVYLDSAATSQKPRAVIETL	18	2175.2	SufS and Fra	0	2176.42	0.00567	0	0	0	0
SufS	23	42	LVYLDSAATSQKPRAVIETL	18	2175.2	SufS and Fra	0.25	2178.62	0.032995	2.19253	0.033478	12.1807	0.185989
SufS	23	42	LVYLDSAATSQKPRAVIETL	18	2175.2	SufS and Fra	0.5	2178.85	0.007446	2.42309	0.009359	13.4616	0.0519944
SufS	23	42	LVYLDSAATSQKPRAVIETL	18	2175.2	SufS and Fra	1	2179.14	0.015336	2.71253	0.016351	15.0696	0.0908389
SufS	23	42	LVYLDSAATSQKPRAVIETL	18	2175.2	SufS and Fra	10	2180.69	0.071046	4.27013	0.071272	23.7229	0.395956
SufS	23	42	LVYLDSAATSQKPRAVIETL	18	2175.2	SufS and SufU	0	2176.43	0.008474	0	0	0	0
SufS	23	42	LVYLDSAATSQKPRAVIETL	18	2175.2	SufS and SufU	0.25	2177.8	0.024968	1.37099	0.026367	7.61661	0.146483
SufS	23	42	LVYLDSAATSQKPRAVIETL	18	2175.2	SufS and SufU	0.5	2177.99	0.030142	1.56151	0.03131	8.67506	0.173944
SufS	23	42	LVYLDSAATSQKPRAVIETL	18	2175.2	SufS and SufU	1	2178.06	0.019791	1.63469	0.021529	9.08159	0.119606
SufS	23	42	LVYLDSAATSQKPRAVIETL	18	2175.2	SufS and SufU	10	2179.57	4.54747e-13	3.14575	0.008474	17.4764	0.0470778
SufS	23	42	LVYLDSAATSQKPRAVIETL	18	2175.2	SufS and SufU/Fra	0	2176.4	0.009594	0	0	0	0
SufS	23	42	LVYLDSAATSQKPRAVIETL	18	2175.2	SufS and SufU/Fra	0.25	2178.57	0.031991	2.1665	0.033399	12.0361	0.18555
SufS	23	42	LVYLDSAATSQKPRAVIETL	18	2175.2	SufS and SufU/Fra	0.5	2178.78	0.020648	2.37839	0.022768	13.2133	0.126489
SufS	23	42	LVYLDSAATSQKPRAVIETL	18	2175.2	SufS and SufU/Fra	1	2179.21	0.043185	2.80392	0.044238	15.5774	0.245767
SufS	23	42	LVYLDSAATSQKPRAVIETL	18	2175.2	SufS and SufU/Fra	10	2180.98	0.050512	4.57497	0.051415	25.4165	0.285639
SufS	23	42	LVYLDSAATSQKPRAVIETL	18	2175.2	SufS solo	0	2176.4	0.022578	0	0	0	0
SufS	23	42	LVYLDSAATSQKPRAVIETL	18	2175.2	SufS solo	0.25	2178.87	0.158141	2.46481	0.159744	13.6934	0.887467
SufS	23	42	LVYLDSAATSQKPRAVIETL	18	2175.2	SufS solo	0.5	2178.89	0.016088	2.48527	0.027723	13.807	0.154017
SufS	23	42	LVYLDSAATSQKPRAVIETL	18	2175.2	SufS solo	1	2179.15	0.031368	2.74422	0.038649	15.2457	0.214717
SufS	23	42	LVYLDSAATSQKPRAVIETL	18	2175.2	SufS solo	10	2179.59	0.047739	3.18551	0.052809	17.6973	0.293383
SufS	24	28	VYLDS	4	596.293	SufS and Fra	0	596.597	0.025592	0	0	0	0
SufS	24	28	VYLDS	4	596.293	SufS and Fra	0.25	597.596	0.022305	0.999744	0.033948	24.9936	0.8487
SufS	24	28	VYLDS	4	596.293	SufS and Fra	0.5	597.669	0.007927	1.07217	0.026791	26.8043	0.669775
SufS	24	28	VYLDS	4	596.293	SufS and Fra	1	597.748	0.033905	1.15117	0.042479	28.7793	1.06198
SufS	24	28	VYLDS	4	596.293	SufS and Fra	10	597.78	0.026347	1.18345	0.03673	29.5862	0.91825
SufS	24	28	VYLDS	4	596.293	SufS and SufU	0	596.636	0.009731	0	0	0	0
SufS	24	28	VYLDS	4	596.293	SufS and SufU	0.25	597.625	0.055923	0.989678	0.056763	24.7419	1.41908
SufS	24	28	VYLDS	4	596.293	SufS and SufU	0.5	597.549	0.009566	0.913962	0.013645	22.8491	0.341125
SufS	24	28	VYLDS	4	596.293	SufS and SufU	1	597.585	0.044876	0.949412	0.045919	23.7353	1.14797
SufS	24	28	VYLDS	4	596.293	SufS and SufU	10	597.536	0	0.900025	0.009731	22.5006	0.243275
SufS	24	28	VYLDS	4	596.293	SufS and SufU/Fra	0	596.566	0.008942	0	0	0	0
SufS	24	28	VYLDS	4	596.293	SufS and SufU/Fra	0.25	597.757	0.015985	1.19107	0.018316	29.7768	0.4579
SufS	24	28	VYLDS	4	596.293	SufS and SufU/Fra	0.5	597.886	0.064542	1.31993	0.065158	32.9981	1.62895
SufS	24	28	VYLDS	4	596.293	SufS and SufU/Fra	1	597.986	0.016309	1.4205	0.0186	35.5125	0.465
SufS	24	28	VYLDS	4	596.293	SufS and SufU/Fra	10	597.901	0.012658	1.33538	0.015498	33.3844	0.38745
SufS	24	28	VYLDS	4	596.293	SufS solo	0	596.69	0.010555	0	0	0	0
SufS	24	28	VYLDS	4	596.293	SufS solo	0.25	597.576	0.040132	0.886194	0.041497	22.1548	1.03743
SufS	24	28	VYLDS	4	596.293	SufS solo	0.5	597.692	0.018821	1.00231	0.021578	25.0577	0.53945
SufS	24	28	VYLDS	4	596.293	SufS solo	1	597.727	0.008057	1.03671	0.013279	25.9178	0.331975
SufS	24	28	VYLDS	4	596.293	SufS solo	10	597.671	0.008658	0.980933	0.013651	24.5233	0.341275
SufS	24	41	VYLDSAATSQKPRAVIET	16	1949.03	SufS and Fra	0	1950.19	0.026312	0	0	0	0
SufS	24	41	VYLDSAATSQKPRAVIET	16	1949.03	SufS and Fra	0.25	1952.57	0.012678	2.37868	0.029207	14.8668	0.182544
SufS	24	41	VYLDSAATSQKPRAVIET	16	1949.03	SufS and Fra	0.5	1952.94	0.15564	2.75632	0.157849	17.227	0.986556
SufS	24	41	VYLDSAATSQKPRAVIET	16	1949.03	SufS and Fra	1	1953.09	0.012114	2.90741	0.028967	18.1713	0.181044
SufS	24	41	VYLDSAATSQKPRAVIET	16	1949.03	SufS and Fra	10	1954.35	0.006325	4.1636	0.027062	26.0225	0.169137
SufS	24	41	VYLDSAATSQKPRAVIET	16	1949.03	SufS and SufU	0	1950.22	0.013509	0	0	0	0
SufS	24	41	VYLDSAATSQKPRAVIET	16	1949.03	SufS and SufU	0.25	1952.11	0.012497	1.89081	0.018402	11.8176	0.115013
SufS	24	41	VYLDSAATSQKPRAVIET	16	1949.03	SufS and SufU	0.5	1952.19	0.00529	1.96896	0.014507	12.306	0.0906688
SufS	24	41	VYLDSAATSQKPRAVIET	16	1949.03	SufS and SufU	1	1952.36	0.005902	2.14414	0.014742	13.4009	0.0921375
SufS	24	41	VYLDSAATSQKPRAVIET	16	1949.03	SufS and SufU	10	1953.43	0	3.2117	0.013509	20.0731	0.0844312
SufS	24	41	VYLDSAATSQKPRAVIET	16	1949.03	SufS and SufU/Fra	0	1950.18	0.011353	0	0	0	0
SufS	24	41	VYLDSAATSQKPRAVIET	16	1949.03	SufS and SufU/Fra	0.25	1952.49	0.036898	2.30761	0.038605	14.4226	0.241281
SufS	24	41	VYLDSAATSQKPRAVIET	16	1949.03	SufS and SufU/Fra	0.5	1952.82	0.008789	2.64206	0.014358	16.5129	0.0897375
SufS	24	41	VYLDSAATSQKPRAVIET	16	1949.03	SufS and SufU/Fra	1	1953.07	0.003337	2.88695	0.011834	18.0434	0.0739625
SufS	24	41	VYLDSAATSQKPRAVIET	16	1949.03	SufS and SufU/Fra	10	1954.33	0.037727	4.15351	0.039398	25.9594	0.246238
SufS	24	41	VYLDSAATSQKPRAVIET	16	1949.03	SufS solo	0	1950.22	0.042958	0	0	0	0
SufS	24	41	VYLDSAATSQKPRAVIET	16	1949.03	SufS solo	0.25	1952.45	0.228954	2.22907	0.232949	13.9317	1.45593
SufS	24	41	VYLDSAATSQKPRAVIET	16	1949.03	SufS solo	0.5	1952.9	0.014398	2.68349	0.045306	16.7718	0.283162
SufS	24	41	VYLDSAATSQKPRAVIET	16	1949.03	SufS solo	1	1953.12	0.009784	2.89889	0.044058	18.1181	0.275363
SufS	24	41	VYLDSAATSQKPRAVIET	16	1949.03	SufS solo	10	1954.01	0.051041	3.79725	0.066713	23.7328	0.416956
SufS	26	37	LDSAATSQKPRA	10	1244.66	SufS and Fra	0	1245.45	0.032123	0	0	0	0
SufS	26	37	LDSAATSQKPRA	10	1244.66	SufS and Fra	0.25	1247.92	0.044348	2.47428	0.05476	24.7428	0.5476
SufS	26	37	LDSAATSQKPRA	10	1244.66	SufS and Fra	0.5	1248.13	0.01286	2.67911	0.034602	26.7911	0.34602
SufS	26	37	LDSAATSQKPRA	10	1244.66	SufS and Fra	1	1248.37	0.013667	2.91952	0.03491	29.1952	0.3491
SufS	26	37	LDSAATSQKPRA	10	1244.66	SufS and Fra	10	1248.99	0.057171	3.539	0.065578	35.39	0.65578
SufS	26	37	LDSAATSQKPRA	10	1244.66	SufS and SufU	0	1245.46	0.020188	0	0	0	0
SufS	26	37	LDSAATSQKPRA	10	1244.66	SufS and SufU	0.25	1248.27	0.110156	2.81316	0.11199	28.1316	1.1199
SufS	26	37	LDSAATSQKPRA	10	1244.66	SufS and SufU	0.5	1248.03	0.063044	2.57228	0.066198	25.7228	0.66198
SufS	26	37	LDSAATSQKPRA	10	1244.66	SufS and SufU	1	1248.49	0.014477	3.03615	0.024842	30.3615	0.24842
SufS	26	37	LDSAATSQKPRA	10	1244.66	SufS and SufU	10	1248.53	0	3.07537	0.020188	30.7537	0.20188
SufS	26	37	LDSAATSQKPRA	10	1244.66	SufS and SufU/Fra	0	1245.39	0.025142	0	0	0	0
SufS	26	37	LDSAATSQKPRA	10	1244.66	SufS and SufU/Fra	0.25	1248.04	0.042383	2.65745	0.049279	26.5745	0.49279
SufS	26	37	LDSAATSQKPRA	10	1244.66	SufS and SufU/Fra	0.5	1248.27	0.040778	2.87863	0.047906	28.7863	0.47906
SufS	26	37	LDSAATSQKPRA	10	1244.66	SufS and SufU/Fra	1	1248.52	0.023399	3.13077	0.034346	31.3077	0.34346
SufS	26	37	LDSAATSQKPRA	10	1244.66	SufS and SufU/Fra	10	1249.22	0.053606	3.83004	0.059209	38.3004	0.59209
SufS	26	37	LDSAATSQKPRA	10	1244.66	SufS solo	0	1245.45	0.022884	0	0	0	0
SufS	26	37	LDSAATSQKPRA	10	1244.66	SufS solo	0.25	1248.08	0	2.63453	0.022884	26.3453	0.22884
SufS	26	37	LDSAATSQKPRA	10	1244.66	SufS solo	0.5	1248.27	0.029695	2.82611	0.03749	28.261	0.3749
SufS	26	37	LDSAATSQKPRA	10	1244.66	SufS solo	1	1248.55	0.043747	3.10271	0.049371	31.0271	0.49371
SufS	26	37	LDSAATSQKPRA	10	1244.66	SufS solo	10	1248.32	0.053028	2.87567	0.057755	28.7567	0.57755
SufS	26	41	LDSAATSQKPRAVIET	14	1686.9	SufS and Fra	0	1688.04	0.070328	0	0	0	0
SufS	26	41	LDSAATSQKPRAVIET	14	1686.9	SufS and Fra	0.25	1690.71	0.028746	2.67308	0.075975	19.0934	0.542679
SufS	26	41	LDSAATSQKPRAVIET	14	1686.9	SufS and Fra	0.5	1690.87	0.01719	2.83368	0.072398	20.2406	0.517129
SufS	26	41	LDSAATSQKPRAVIET	14	1686.9	SufS and Fra	1	1691.08	0.02137	3.04812	0.073503	21.7723	0.525021
SufS	26	41	LDSAATSQKPRAVIET	14	1686.9	SufS and Fra	10	1692.01	0.069886	3.96976	0.099146	28.3554	0.708186
SufS	26	41	LDSAATSQKPRAVIET	14	1686.9	SufS and SufU	0	1688.31	0.017144	0	0	0	0
SufS	26	41	LDSAATSQKPRAVIET	14	1686.9	SufS and SufU	0.25	1692.73	0.052148	4.41621	0.054894	31.5444	0.3921
SufS	26	41	LDSAATSQKPRAVIET	14	1686.9	SufS and SufU	0.5	1692.49	0.003856	4.18358	0.017572	29.8827	0.125514
SufS	26	41	LDSAATSQKPRAVIET	14	1686.9	SufS and SufU	1	1692.78	0.034514	4.46612	0.038537	31.9009	0.275264
SufS	26	41	LDSAATSQKPRAVIET	14	1686.9	SufS and SufU	10	1692.67	0	4.36034	0.017144	31.1453	0.122457
SufS	26	41	LDSAATSQKPRAVIET	14	1686.9	SufS and SufU/Fra	0	1687.93	0.018282	0	0	0	0
SufS	26	41	LDSAATSQKPRAVIET	14	1686.9	SufS and SufU/Fra	0.25	1690.61	0.027554	2.68126	0.033068	19.1519	0.2362
SufS	26	41	LDSAATSQKPRAVIET	14	1686.9	SufS and SufU/Fra	0.5	1690.86	0.016886	2.92443	0.024887	20.8888	0.177764
SufS	26	41	LDSAATSQKPRAVIET	14	1686.9	SufS and SufU/Fra	1	1691.08	0.017786	3.14433	0.025506	22.4595	0.182186
SufS	26	41	LDSAATSQKPRAVIET	14	1686.9	SufS and SufU/Fra	10	1692.04	0.028831	4.11183	0.034139	29.3702	0.24385
SufS	26	41	LDSAATSQKPRAVIET	14	1686.9	SufS solo	0	1688.27	0.075591	0	0	0	0
SufS	26	41	LDSAATSQKPRAVIET	14	1686.9	SufS solo	0.25	1691.09	0.34076	2.81656	0.349044	20.1183	2.49317
SufS	26	41	LDSAATSQKPRAVIET	14	1686.9	SufS solo	0.5	1691.48	0.0155	3.20441	0.077164	22.8886	0.551171
SufS	26	41	LDSAATSQKPRAVIET	14	1686.9	SufS solo	1	1691.71	0.02727	3.43388	0.08036	24.5277	0.574
SufS	26	41	LDSAATSQKPRAVIET	14	1686.9	SufS solo	10	1691.92	0.035071	3.64979	0.083331	26.0699	0.595221
SufS	27	37	DSAATSQKPRA	9	1131.58	SufS and Fra	0	1132.24	0.043359	0	0	0	0
SufS	27	37	DSAATSQKPRA	9	1131.58	SufS and Fra	0.25	1134.47	0.028271	2.23378	0.051762	24.8198	0.575133
SufS	27	37	DSAATSQKPRA	9	1131.58	SufS and Fra	0.5	1134.6	0.008214	2.36494	0.044131	26.2771	0.490344
SufS	27	37	DSAATSQKPRA	9	1131.58	SufS and Fra	1	1134.78	0.016441	2.54024	0.046372	28.2249	0.515244
SufS	27	37	DSAATSQKPRA	9	1131.58	SufS and Fra	10	1135.34	0.130407	3.10127	0.137426	34.4586	1.52696
SufS	27	37	DSAATSQKPRA	9	1131.58	SufS and SufU	0	1132.22	0.020171	0	0	0	0
SufS	27	37	DSAATSQKPRA	9	1131.58	SufS and SufU	0.25	1134.96	0.077615	2.742	0.080193	30.4666	0.891033
SufS	27	37	DSAATSQKPRA	9	1131.58	SufS and SufU	0.5	1134.83	0.001284	2.61048	0.020212	29.0053	0.224578
SufS	27	37	DSAATSQKPRA	9	1131.58	SufS and SufU	1	1135.12	0.036755	2.90338	0.041926	32.2598	0.465844
SufS	27	37	DSAATSQKPRA	9	1131.58	SufS and SufU	10	1135.37	2.27374e-13	3.14844	0.020171	34.9827	0.224122
SufS	27	37	DSAATSQKPRA	9	1131.58	SufS and SufU/Fra	0	1132.15	0.010332	0	0	0	0
SufS	27	37	DSAATSQKPRA	9	1131.58	SufS and SufU/Fra	0.25	1134.51	0.027625	2.35881	0.029494	26.209	0.327711
SufS	27	37	DSAATSQKPRA	9	1131.58	SufS and SufU/Fra	0.5	1134.69	0.003706	2.53688	0.010977	28.1875	0.121967
SufS	27	37	DSAATSQKPRA	9	1131.58	SufS and SufU/Fra	1	1134.84	0.010108	2.69289	0.014454	29.921	0.1606
SufS	27	37	DSAATSQKPRA	9	1131.58	SufS and SufU/Fra	10	1135.47	0.018252	3.31592	0.020974	36.8435	0.233044
SufS	27	37	DSAATSQKPRA	9	1131.58	SufS solo	0	1132.26	0.038712	0	0	0	0
SufS	27	37	DSAATSQKPRA	9	1131.58	SufS solo	0.25	1134.4	0.275764	2.13178	0.278468	23.6864	3.09409
SufS	27	37	DSAATSQKPRA	9	1131.58	SufS solo	0.5	1134.73	0.010352	2.46423	0.040072	27.3803	0.445244
SufS	27	37	DSAATSQKPRA	9	1131.58	SufS solo	1	1134.95	0.018184	2.68339	0.04277	29.8154	0.475222
SufS	27	37	DSAATSQKPRA	9	1131.58	SufS solo	10	1134.65	0.052452	2.38747	0.065191	26.5275	0.724344
SufS	27	40	DSAATSQKPRAVIE	12	1472.77	SufS and Fra	0	1473.87	0.040517	0	0	0	0
SufS	27	40	DSAATSQKPRAVIE	12	1472.77	SufS and Fra	0.25	1476.1	0.041786	2.23374	0.058204	18.6145	0.485033
SufS	27	40	DSAATSQKPRAVIE	12	1472.77	SufS and Fra	0.5	1476.26	0.024459	2.39279	0.047327	19.9399	0.394392
SufS	27	40	DSAATSQKPRAVIE	12	1472.77	SufS and Fra	1	1476.35	0.029459	2.4859	0.050094	20.7158	0.41745
SufS	27	40	DSAATSQKPRAVIE	12	1472.77	SufS and Fra	10	1476.97	0.023316	3.09896	0.046747	25.8247	0.389558
SufS	27	40	DSAATSQKPRAVIE	12	1472.77	SufS and SufU	0	1473.74	0.025254	0	0	0	0
SufS	27	40	DSAATSQKPRAVIE	12	1472.77	SufS and SufU	0.25	1477.76	0.038063	4.02856	0.045679	33.5714	0.380658
SufS	27	40	DSAATSQKPRAVIE	12	1472.77	SufS and SufU	0.5	1477.43	0.14361	3.69454	0.145813	30.7878	1.21511
SufS	27	40	DSAATSQKPRAVIE	12	1472.77	SufS and SufU	1	1477.81	0.122694	4.06899	0.125266	33.9083	1.04388
SufS	27	40	DSAATSQKPRAVIE	12	1472.77	SufS and SufU	10	1477.55	0	3.81417	0.025254	31.7847	0.21045
SufS	27	40	DSAATSQKPRAVIE	12	1472.77	SufS and SufU/Fra	0	1473.73	0.014413	0	0	0	0
SufS	27	40	DSAATSQKPRAVIE	12	1472.77	SufS and SufU/Fra	0.25	1476.18	0.017988	2.45153	0.02305	20.4294	0.192083
SufS	27	40	DSAATSQKPRAVIE	12	1472.77	SufS and SufU/Fra	0.5	1476.36	0.008753	2.63143	0.016863	21.9285	0.140525
SufS	27	40	DSAATSQKPRAVIE	12	1472.77	SufS and SufU/Fra	1	1476.54	0.033047	2.80947	0.036053	23.4123	0.300442
SufS	27	40	DSAATSQKPRAVIE	12	1472.77	SufS and SufU/Fra	10	1477.17	0.038219	3.43682	0.040847	28.6402	0.340392
SufS	27	40	DSAATSQKPRAVIE	12	1472.77	SufS solo	0	1473.91	0.067481	0	0	0	0
SufS	27	40	DSAATSQKPRAVIE	12	1472.77	SufS solo	0.25	1476.05	0.344461	2.14312	0.351009	17.8593	2.92508
SufS	27	40	DSAATSQKPRAVIE	12	1472.77	SufS solo	0.5	1476.47	0.019928	2.56248	0.070362	21.354	0.58635
SufS	27	40	DSAATSQKPRAVIE	12	1472.77	SufS solo	1	1476.62	0.004773	2.71227	0.06765	22.6022	0.56375
SufS	27	40	DSAATSQKPRAVIE	12	1472.77	SufS solo	10	1476.79	0.028649	2.87918	0.073311	23.9931	0.610925
SufS	29	40	AATSQKPRAVIE	10	1270.71	SufS and Fra	0	1271.6	0.049535	0	0	0	0
SufS	29	40	AATSQKPRAVIE	10	1270.71	SufS and Fra	0.25	1273.31	0.071107	1.7136	0.08666	17.136	0.8666
SufS	29	40	AATSQKPRAVIE	10	1270.71	SufS and Fra	0.5	1273.45	0.012992	1.85716	0.05121	18.5716	0.5121
SufS	29	40	AATSQKPRAVIE	10	1270.71	SufS and Fra	1	1273.56	0.049186	1.96294	0.069807	19.6294	0.69807
SufS	29	40	AATSQKPRAVIE	10	1270.71	SufS and Fra	10	1274.1	0.073168	2.50766	0.088359	25.0766	0.88359
SufS	29	40	AATSQKPRAVIE	10	1270.71	SufS and SufU	0	1271.62	0.017463	0	0	0	0
SufS	29	40	AATSQKPRAVIE	10	1270.71	SufS and SufU	0.25	1274.67	0.018564	3.04961	0.025487	30.4961	0.25487
SufS	29	40	AATSQKPRAVIE	10	1270.71	SufS and SufU	0.5	1274.39	0.0352	2.76669	0.039294	27.6669	0.39294
SufS	29	40	AATSQKPRAVIE	10	1270.71	SufS and SufU	1	1274.61	0.005426	2.99079	0.018287	29.9079	0.18287
SufS	29	40	AATSQKPRAVIE	10	1270.71	SufS and SufU	10	1274.63	0	3.01162	0.017463	30.1163	0.17463
SufS	29	40	AATSQKPRAVIE	10	1270.71	SufS and SufU/Fra	0	1271.56	0.02279	0	0	0	0
SufS	29	40	AATSQKPRAVIE	10	1270.71	SufS and SufU/Fra	0.25	1273.75	0.050958	2.18677	0.055822	21.8677	0.55822
SufS	29	40	AATSQKPRAVIE	10	1270.71	SufS and SufU/Fra	0.5	1273.79	0.006423	2.23044	0.023677	22.3044	0.23677
SufS	29	40	AATSQKPRAVIE	10	1270.71	SufS and SufU/Fra	1	1273.89	0.01206	2.33634	0.025784	23.3634	0.25784
SufS	29	40	AATSQKPRAVIE	10	1270.71	SufS and SufU/Fra	10	1274.54	0.014389	2.97679	0.026952	29.7679	0.26952
SufS	29	40	AATSQKPRAVIE	10	1270.71	SufS solo	0	1271.64	0.03809	0	0	0	0
SufS	29	40	AATSQKPRAVIE	10	1270.71	SufS solo	0.25	1273.41	0.29541	1.76331	0.297855	17.6332	2.97855
SufS	29	40	AATSQKPRAVIE	10	1270.71	SufS solo	0.5	1273.67	0.032542	2.02377	0.050098	20.2377	0.50098
SufS	29	40	AATSQKPRAVIE	10	1270.71	SufS solo	1	1273.82	0.014373	2.17908	0.040711	21.7908	0.40711
SufS	29	40	AATSQKPRAVIE	10	1270.71	SufS solo	10	1273.84	0.007295	2.1942	0.038782	21.942	0.38782
SufS	29	41	AATSQKPRAVIET	11	1371.76	SufS and Fra	0	1372.83	0.043476	0	0	0	0
SufS	29	41	AATSQKPRAVIET	11	1371.76	SufS and Fra	0.25	1374.65	0.019395	1.81813	0.047606	16.5284	0.432782
SufS	29	41	AATSQKPRAVIET	11	1371.76	SufS and Fra	0.5	1374.75	0.00451	1.92037	0.043709	17.4579	0.397355
SufS	29	41	AATSQKPRAVIET	11	1371.76	SufS and Fra	1	1374.9	0.017169	2.06559	0.046743	18.778	0.424936
SufS	29	41	AATSQKPRAVIET	11	1371.76	SufS and Fra	10	1375.61	0.043306	2.7806	0.061364	25.2782	0.557855
SufS	29	41	AATSQKPRAVIET	11	1371.76	SufS and SufU	0	1373.05	0.081283	0	0	0	0
SufS	29	41	AATSQKPRAVIET	11	1371.76	SufS and SufU	0.25	1376.35	0.029579	3.3001	0.086497	30.0009	0.786336
SufS	29	41	AATSQKPRAVIET	11	1371.76	SufS and SufU	0.5	1376.05	0.014981	3.00321	0.082652	27.3019	0.751382
SufS	29	41	AATSQKPRAVIET	11	1371.76	SufS and SufU	1	1376.31	0.012721	3.25543	0.082272	29.5948	0.747927
SufS	29	41	AATSQKPRAVIET	11	1371.76	SufS and SufU	10	1376.07	0	3.02015	0.081283	27.4559	0.738936
SufS	29	41	AATSQKPRAVIET	11	1371.76	SufS and SufU/Fra	0	1372.86	0.018288	0	0	0	0
SufS	29	41	AATSQKPRAVIET	11	1371.76	SufS and SufU/Fra	0.25	1374.81	0.010703	1.94913	0.02119	17.7194	0.192636
SufS	29	41	AATSQKPRAVIET	11	1371.76	SufS and SufU/Fra	0.5	1374.96	0.006369	2.09849	0.019365	19.0771	0.176045
SufS	29	41	AATSQKPRAVIET	11	1371.76	SufS and SufU/Fra	1	1375.16	0.036944	2.29863	0.041223	20.8966	0.374755
SufS	29	41	AATSQKPRAVIET	11	1371.76	SufS and SufU/Fra	10	1375.81	0.027708	2.95453	0.033199	26.8594	0.301809
SufS	29	41	AATSQKPRAVIET	11	1371.76	SufS solo	0	1372.86	0.067224	0	0	0	0
SufS	29	41	AATSQKPRAVIET	11	1371.76	SufS solo	0.25	1374.76	0.265436	1.8933	0.273816	17.2119	2.48924
SufS	29	41	AATSQKPRAVIET	11	1371.76	SufS solo	0.5	1375.04	0.042645	2.1813	0.07961	19.83	0.723727
SufS	29	41	AATSQKPRAVIET	11	1371.76	SufS solo	1	1375.25	0.023874	2.39028	0.071338	21.7298	0.648527
SufS	29	41	AATSQKPRAVIET	11	1371.76	SufS solo	10	1375.46	0.011364	2.59415	0.068178	23.5832	0.6198
SufS	29	42	AATSQKPRAVIETL	12	1484.84	SufS and Fra	0	1486.17	0.091305	0	0	0	0
SufS	29	42	AATSQKPRAVIETL	12	1484.84	SufS and Fra	0.25	1488.1	0.130188	1.92933	0.159015	16.0777	1.32512
SufS	29	42	AATSQKPRAVIETL	12	1484.84	SufS and Fra	0.5	1488.24	0.034913	2.07056	0.097753	17.2547	0.814608
SufS	29	42	AATSQKPRAVIETL	12	1484.84	SufS and Fra	1	1488.36	0.060671	2.19326	0.109625	18.2771	0.913542
SufS	29	42	AATSQKPRAVIETL	12	1484.84	SufS and Fra	10	1489.16	0.023387	2.99119	0.094253	24.9266	0.785442
SufS	29	42	AATSQKPRAVIETL	12	1484.84	SufS and SufU	0	1486.39	0.031529	0	0	0	0
SufS	29	42	AATSQKPRAVIETL	12	1484.84	SufS and SufU	0.25	1489.9	0.073999	3.50618	0.080436	29.2182	0.6703
SufS	29	42	AATSQKPRAVIETL	12	1484.84	SufS and SufU	0.5	1489.67	0.039757	3.27949	0.050742	27.3291	0.42285
SufS	29	42	AATSQKPRAVIETL	12	1484.84	SufS and SufU	1	1489.88	0.00397	3.48575	0.031778	29.0479	0.264817
SufS	29	42	AATSQKPRAVIETL	12	1484.84	SufS and SufU	10	1489.68	0	3.28251	0.031529	27.3542	0.262742
SufS	29	42	AATSQKPRAVIETL	12	1484.84	SufS and SufU/Fra	0	1486.1	0.008651	0	0	0	0
SufS	29	42	AATSQKPRAVIETL	12	1484.84	SufS and SufU/Fra	0.25	1488.18	0.011296	2.08429	0.014228	17.3691	0.118567
SufS	29	42	AATSQKPRAVIETL	12	1484.84	SufS and SufU/Fra	0.5	1488.27	0.021459	2.1768	0.023137	18.14	0.192808
SufS	29	42	AATSQKPRAVIETL	12	1484.84	SufS and SufU/Fra	1	1488.42	0.009864	2.32141	0.01312	19.3451	0.109333
SufS	29	42	AATSQKPRAVIETL	12	1484.84	SufS and SufU/Fra	10	1489.12	0.032573	3.02065	0.033702	25.1721	0.28085
SufS	29	42	AATSQKPRAVIETL	12	1484.84	SufS solo	0	1486.2	0.029168	0	0	0	0
SufS	29	42	AATSQKPRAVIETL	12	1484.84	SufS solo	0.25	1488.57	0	2.36798	0.029168	19.7332	0.243067
SufS	29	42	AATSQKPRAVIETL	12	1484.84	SufS solo	0.5	1488.64	0.032807	2.44255	0.043899	20.3546	0.365825
SufS	29	42	AATSQKPRAVIETL	12	1484.84	SufS solo	1	1488.85	0.015125	2.65112	0.032856	22.0927	0.2738
SufS	29	42	AATSQKPRAVIETL	12	1484.84	SufS solo	10	1488.95	0.011742	2.75242	0.031443	22.9369	0.262025
SufS	31	40	TSQKPRAVIE	8	1128.64	SufS and Fra	0	1129.5	0.017834	0	0	0	0
SufS	31	40	TSQKPRAVIE	8	1128.64	SufS and Fra	0.25	1131.48	0.067412	1.97969	0.069731	24.7462	0.871638
SufS	31	40	TSQKPRAVIE	8	1128.64	SufS and Fra	0.5	1131.61	0.016791	2.10914	0.024495	26.3642	0.306188
SufS	31	40	TSQKPRAVIE	8	1128.64	SufS and Fra	1	1131.66	0.019241	2.15632	0.026235	26.954	0.327937
SufS	31	40	TSQKPRAVIE	8	1128.64	SufS and Fra	10	1131.98	0.046627	2.47597	0.049921	30.9497	0.624012
SufS	31	40	TSQKPRAVIE	8	1128.64	SufS and SufU	0	1129.55	0.02467	0	0	0	0
SufS	31	40	TSQKPRAVIE	8	1128.64	SufS and SufU	0.25	1132.36	0	2.81113	0.02467	35.1391	0.308375
SufS	31	40	TSQKPRAVIE	8	1128.64	SufS and SufU	0.5	1132.27	0	2.72567	0.02467	34.0709	0.308375
SufS	31	40	TSQKPRAVIE	8	1128.64	SufS and SufU	1	1132.29	0.038883	2.74366	0.046049	34.2958	0.575612
SufS	31	40	TSQKPRAVIE	8	1128.64	SufS and SufU	10	1132.19	0	2.63926	0.02467	32.9907	0.308375
SufS	31	40	TSQKPRAVIE	8	1128.64	SufS and SufU/Fra	0	1129.43	0.010847	0	0	0	0
SufS	31	40	TSQKPRAVIE	8	1128.64	SufS and SufU/Fra	0.25	1130.63	0.051281	1.1986	0.052416	14.9825	0.6552
SufS	31	40	TSQKPRAVIE	8	1128.64	SufS and SufU/Fra	0.5	1131.54	0.00034	2.1111	0.010853	26.3888	0.135662
SufS	31	40	TSQKPRAVIE	8	1128.64	SufS and SufU/Fra	1	1131.63	0	2.19882	0.010847	27.4853	0.135587
SufS	31	40	TSQKPRAVIE	8	1128.64	SufS and SufU/Fra	10	1132.09	0.013576	2.65277	0.017377	33.1597	0.217213
SufS	31	40	TSQKPRAVIE	8	1128.64	SufS solo	0	1129.54	0.046747	0	0	0	0
SufS	31	40	TSQKPRAVIE	8	1128.64	SufS solo	0.25	1131.4	0.109533	1.85561	0.119092	23.1952	1.48865
SufS	31	40	TSQKPRAVIE	8	1128.64	SufS solo	0.5	1131.71	0.064976	2.17256	0.080045	27.157	1.00056
SufS	31	40	TSQKPRAVIE	8	1128.64	SufS solo	1	1131.88	0.009932	2.34538	0.047791	29.3173	0.597387
SufS	31	40	TSQKPRAVIE	8	1128.64	SufS solo	10	1131.79	0.078552	2.25375	0.09141	28.1718	1.14263
SufS	31	42	TSQKPRAVIETL	10	1342.77	SufS and Fra	0	1343.68	0.057703	0	0	0	0
SufS	31	42	TSQKPRAVIETL	10	1342.77	SufS and Fra	0.25	1345.17	0.118929	1.48129	0.132188	14.8129	1.32188
SufS	31	42	TSQKPRAVIETL	10	1342.77	SufS and Fra	0.5	1345.28	0.043413	1.59311	0.072211	15.9311	0.72211
SufS	31	42	TSQKPRAVIETL	10	1342.77	SufS and Fra	1	1345.35	0.050645	1.66813	0.076776	16.6813	0.76776
SufS	31	42	TSQKPRAVIETL	10	1342.77	SufS and Fra	10	1346.18	0.020978	2.49425	0.061399	24.9425	0.61399
SufS	31	42	TSQKPRAVIETL	10	1342.77	SufS and SufU	0	1343.72	0.01787	0	0	0	0
SufS	31	42	TSQKPRAVIETL	10	1342.77	SufS and SufU	0.25	1346.55	0.060158	2.83708	0.062756	28.3708	0.62756
SufS	31	42	TSQKPRAVIETL	10	1342.77	SufS and SufU	0.5	1346.27	0.033141	2.55358	0.037652	25.5358	0.37652
SufS	31	42	TSQKPRAVIETL	10	1342.77	SufS and SufU	1	1346.51	0.012298	2.79219	0.021693	27.9219	0.21693
SufS	31	42	TSQKPRAVIETL	10	1342.77	SufS and SufU	10	1346.3	0	2.58636	0.01787	25.8636	0.1787
SufS	31	42	TSQKPRAVIETL	10	1342.77	SufS and SufU/Fra	0	1343.54	0.009535	0	0	0	0
SufS	31	42	TSQKPRAVIETL	10	1342.77	SufS and SufU/Fra	0.25	1345.15	0.016747	1.61451	0.019271	16.1451	0.19271
SufS	31	42	TSQKPRAVIETL	10	1342.77	SufS and SufU/Fra	0.5	1345.24	0.012986	1.70248	0.016111	17.0248	0.16111
SufS	31	42	TSQKPRAVIETL	10	1342.77	SufS and SufU/Fra	1	1345.35	0.006891	1.80834	0.011765	18.0834	0.11765
SufS	31	42	TSQKPRAVIETL	10	1342.77	SufS and SufU/Fra	10	1346.08	0.024564	2.53824	0.02635	25.3824	0.2635
SufS	31	42	TSQKPRAVIETL	10	1342.77	SufS solo	0	1343.67	0.026699	0	0	0	0
SufS	31	42	TSQKPRAVIETL	10	1342.77	SufS solo	0.25	1345.28	0.224465	1.60943	0.226047	16.0943	2.26047
SufS	31	42	TSQKPRAVIETL	10	1342.77	SufS solo	0.5	1345.44	0.069578	1.77086	0.074524	17.7086	0.74524
SufS	31	42	TSQKPRAVIETL	10	1342.77	SufS solo	1	1345.67	0.008719	1.99572	0.028086	19.9572	0.28086
SufS	31	42	TSQKPRAVIETL	10	1342.77	SufS solo	10	1345.74	0.028394	2.07067	0.038975	20.7067	0.38975
SufS	38	42	VIETL	4	574.345	SufS and Fra	0	574.637	0.005827	0	0	0	0
SufS	38	42	VIETL	4	574.345	SufS and Fra	0.25	575.085	0.004104	0.447359	0.007127	11.184	0.178175
SufS	38	42	VIETL	4	574.345	SufS and Fra	0.5	575.091	0.009965	0.45411	0.011544	11.3528	0.2886
SufS	38	42	VIETL	4	574.345	SufS and Fra	1	575.121	0.006363	0.484084	0.008628	12.1021	0.2157
SufS	38	42	VIETL	4	574.345	SufS and Fra	10	575.584	0.05761	0.946804	0.057904	23.6701	1.4476
SufS	38	42	VIETL	4	574.345	SufS and SufU	0	574.624	0.006017	0	0	0	0
SufS	38	42	VIETL	4	574.345	SufS and SufU	0.25	575.642	0.020194	1.01802	0.021072	25.4505	0.5268
SufS	38	42	VIETL	4	574.345	SufS and SufU	0.5	575.518	0.007676	0.893922	0.009753	22.3481	0.243825
SufS	38	42	VIETL	4	574.345	SufS and SufU	1	575.596	0.011533	0.972299	0.013008	24.3075	0.3252
SufS	38	42	VIETL	4	574.345	SufS and SufU	10	575.507	0	0.883265	0.006017	22.0816	0.150425
SufS	38	42	VIETL	4	574.345	SufS and SufU/Fra	0	574.591	0.004066	0	0	0	0
SufS	38	42	VIETL	4	574.345	SufS and SufU/Fra	0.25	575.111	0.005439	0.519753	0.006791	12.9938	0.169775
SufS	38	42	VIETL	4	574.345	SufS and SufU/Fra	0.5	575.125	0.010172	0.534112	0.010955	13.3528	0.273875
SufS	38	42	VIETL	4	574.345	SufS and SufU/Fra	1	575.161	0.004816	0.570196	0.006303	14.2549	0.157575
SufS	38	42	VIETL	4	574.345	SufS and SufU/Fra	10	575.542	0.008209	0.95116	0.009161	23.779	0.229025
SufS	38	42	VIETL	4	574.345	SufS solo	0	574.636	0.029443	0	0	0	0
SufS	38	42	VIETL	4	574.345	SufS solo	0.25	575.166	0.053507	0.530098	0.061073	13.2524	1.52683
SufS	38	42	VIETL	4	574.345	SufS solo	0.5	575.232	0.029994	0.595957	0.04203	14.8989	1.05075
SufS	38	42	VIETL	4	574.345	SufS solo	1	575.226	0.002266	0.589803	0.02953	14.7451	0.73825
SufS	38	42	VIETL	4	574.345	SufS solo	10	575.325	0.010154	0.688787	0.031145	17.2197	0.778625
SufS	42	48	LDKYYNQ	6	943.452	SufS and Fra	0	944.094	0.005225	0	0	0	0
SufS	42	48	LDKYYNQ	6	943.452	SufS and Fra	0.25	945.344	0.005706	1.2499	0.007737	20.8317	0.12895
SufS	42	48	LDKYYNQ	6	943.452	SufS and Fra	0.5	945.711	0.016365	1.61686	0.017179	26.9476	0.286317
SufS	42	48	LDKYYNQ	6	943.452	SufS and Fra	1	946.193	0.008063	2.09899	0.009608	34.9832	0.160133
SufS	42	48	LDKYYNQ	6	943.452	SufS and Fra	10	947.205	0.003019	3.11056	0.006035	51.8426	0.100583
SufS	42	48	LDKYYNQ	6	943.452	SufS and SufU	0	944.081	0.014252	0	0	0	0
SufS	42	48	LDKYYNQ	6	943.452	SufS and SufU	0.25	945.306	0.020533	1.22457	0.024995	20.4095	0.416583
SufS	42	48	LDKYYNQ	6	943.452	SufS and SufU	0.5	945.385	0.030905	1.30356	0.034033	21.726	0.567217
SufS	42	48	LDKYYNQ	6	943.452	SufS and SufU	1	945.576	0.012072	1.49502	0.018677	24.9169	0.311283
SufS	42	48	LDKYYNQ	6	943.452	SufS and SufU	10	946.089	0	2.00748	0.014252	33.458	0.237533
SufS	42	48	LDKYYNQ	6	943.452	SufS and SufU/Fra	0	944.079	0.024479	0	0	0	0
SufS	42	48	LDKYYNQ	6	943.452	SufS and SufU/Fra	0.25	945.243	0.031504	1.1641	0.039897	19.4017	0.66495
SufS	42	48	LDKYYNQ	6	943.452	SufS and SufU/Fra	0.5	945.544	0.007667	1.465	0.025652	24.4166	0.427533
SufS	42	48	LDKYYNQ	6	943.452	SufS and SufU/Fra	1	945.983	0.015928	1.90425	0.029205	31.7376	0.48675
SufS	42	48	LDKYYNQ	6	943.452	SufS and SufU/Fra	10	947.012	0.052398	2.9328	0.057834	48.88	0.9639
SufS	42	48	LDKYYNQ	6	943.452	SufS solo	0	944.061	0.016853	0	0	0	0
SufS	42	48	LDKYYNQ	6	943.452	SufS solo	0.25	945.449	0	1.38849	0.016853	23.1415	0.280883
SufS	42	48	LDKYYNQ	6	943.452	SufS solo	0.5	945.785	0.00454	1.72458	0.017454	28.7431	0.2909
SufS	42	48	LDKYYNQ	6	943.452	SufS solo	1	946.281	0.011543	2.22081	0.020427	37.0134	0.34045
SufS	42	48	LDKYYNQ	6	943.452	SufS solo	10	946.171	0.01267	2.11025	0.021085	35.1708	0.351417
SufS	42	49	LDKYYNQY	7	1106.52	SufS and Fra	0	1107.23	0.021126	0	0	0	0
SufS	42	49	LDKYYNQY	7	1106.52	SufS and Fra	0.25	1109.02	0.033802	1.78477	0.03986	25.4967	0.569429
SufS	42	49	LDKYYNQY	7	1106.52	SufS and Fra	0.5	1109.51	0.010206	2.28355	0.023462	32.6221	0.335171
SufS	42	49	LDKYYNQY	7	1106.52	SufS and Fra	1	1110.1	0.018515	2.87305	0.028091	41.0436	0.4013
SufS	42	49	LDKYYNQY	7	1106.52	SufS and Fra	10	1111.1	0.012876	3.87167	0.024741	55.3096	0.353443
SufS	42	49	LDKYYNQY	7	1106.52	SufS and SufU	0	1107.19	0.013129	0	0	0	0
SufS	42	49	LDKYYNQY	7	1106.52	SufS and SufU	0.25	1108.73	0.019204	1.53822	0.023263	21.9745	0.332329
SufS	42	49	LDKYYNQY	7	1106.52	SufS and SufU	0.5	1108.87	0.027632	1.68078	0.030592	24.0111	0.437029
SufS	42	49	LDKYYNQY	7	1106.52	SufS and SufU	1	1109.11	0.001431	1.91311	0.013207	27.3302	0.188671
SufS	42	49	LDKYYNQY	7	1106.52	SufS and SufU	10	1109.96	0	2.76688	0.013129	39.5268	0.187557
SufS	42	49	LDKYYNQY	7	1106.52	SufS and SufU/Fra	0	1107.19	0.006626	0	0	0	0
SufS	42	49	LDKYYNQY	7	1106.52	SufS and SufU/Fra	0.25	1108.91	0.069674	1.72543	0.069989	24.649	0.999843
SufS	42	49	LDKYYNQY	7	1106.52	SufS and SufU/Fra	0.5	1109.34	0.015333	2.15447	0.016703	30.7782	0.238614
SufS	42	49	LDKYYNQY	7	1106.52	SufS and SufU/Fra	1	1109.86	0.021709	2.6691	0.022698	38.13	0.324257
SufS	42	49	LDKYYNQY	7	1106.52	SufS and SufU/Fra	10	1110.9	0.024381	3.71462	0.025266	53.066	0.360943
SufS	42	49	LDKYYNQY	7	1106.52	SufS solo	0	1107.26	0.010924	0	0	0	0
SufS	42	49	LDKYYNQY	7	1106.52	SufS solo	0.25	1109.11	0	1.84992	0.010924	26.4275	0.156057
SufS	42	49	LDKYYNQY	7	1106.52	SufS solo	0.5	1109.58	0.022824	2.31782	0.025304	33.1117	0.361486
SufS	42	49	LDKYYNQY	7	1106.52	SufS solo	1	1110.17	0.014885	2.90204	0.018463	41.4577	0.263757
SufS	42	49	LDKYYNQY	7	1106.52	SufS solo	10	1110.16	0.008786	2.89461	0.014019	41.3516	0.200271
SufS	43	48	DKYYNQ	5	830.368	SufS and Fra	0	830.872	0.023513	0	0	0	0
SufS	43	48	DKYYNQ	5	830.368	SufS and Fra	0.25	831.973	0.018673	1.10157	0.030025	22.0315	0.6005
SufS	43	48	DKYYNQ	5	830.368	SufS and Fra	0.5	832.303	0.004549	1.43173	0.023949	28.6346	0.47898
SufS	43	48	DKYYNQ	5	830.368	SufS and Fra	1	832.704	0.012497	1.83236	0.026628	36.6472	0.53256
SufS	43	48	DKYYNQ	5	830.368	SufS and Fra	10	833.42	0.030882	2.54854	0.038814	50.9709	0.77628
SufS	43	48	DKYYNQ	5	830.368	SufS and SufU	0	830.833	0.00706	0	0	0	0
SufS	43	48	DKYYNQ	5	830.368	SufS and SufU	0.25	831.884	0.001917	1.051	0.007316	21.0199	0.14632
SufS	43	48	DKYYNQ	5	830.368	SufS and SufU	0.5	831.992	0.023833	1.15994	0.024857	23.1988	0.49714
SufS	43	48	DKYYNQ	5	830.368	SufS and SufU	1	832.141	0.010103	1.30815	0.012325	26.1631	0.2465
SufS	43	48	DKYYNQ	5	830.368	SufS and SufU	10	832.591	0	1.7587	0.00706	35.1741	0.1412
SufS	43	48	DKYYNQ	5	830.368	SufS and SufU/Fra	0	830.836	0.015106	0	0	0	0
SufS	43	48	DKYYNQ	5	830.368	SufS and SufU/Fra	0.25	831.844	0.034014	1.00831	0.037218	20.1662	0.74436
SufS	43	48	DKYYNQ	5	830.368	SufS and SufU/Fra	0.5	832.082	0.008972	1.24623	0.01757	24.9247	0.3514
SufS	43	48	DKYYNQ	5	830.368	SufS and SufU/Fra	1	832.419	0.006785	1.58302	0.01656	31.6605	0.3312
SufS	43	48	DKYYNQ	5	830.368	SufS and SufU/Fra	10	833.288	0.010711	2.45259	0.018518	49.0517	0.37036
SufS	43	48	DKYYNQ	5	830.368	SufS solo	0	830.878	0.016855	0	0	0	0
SufS	43	48	DKYYNQ	5	830.368	SufS solo	0.25	832.083	0	1.20516	0.016855	24.1031	0.3371
SufS	43	48	DKYYNQ	5	830.368	SufS solo	0.5	832.383	0.014449	1.50487	0.0222	30.0975	0.444
SufS	43	48	DKYYNQ	5	830.368	SufS solo	1	832.777	0.008917	1.89963	0.019068	37.9926	0.38136
SufS	43	48	DKYYNQ	5	830.368	SufS solo	10	832.659	0.008274	1.78158	0.018776	35.6315	0.37552
SufS	43	49	DKYYNQY	6	993.431	SufS and Fra	0	994.106	0.024816	0	0	0	0
SufS	43	49	DKYYNQY	6	993.431	SufS and Fra	0.25	995.75	0.008192	1.6441	0.026133	27.4016	0.43555
SufS	43	49	DKYYNQY	6	993.431	SufS and Fra	0.5	996.188	0.01126	2.08136	0.027251	34.6893	0.454183
SufS	43	49	DKYYNQY	6	993.431	SufS and Fra	1	996.679	0.007354	2.5732	0.025883	42.8866	0.431383
SufS	43	49	DKYYNQY	6	993.431	SufS and Fra	10	997.435	0.011526	3.32884	0.027362	55.4806	0.456033
SufS	43	49	DKYYNQY	6	993.431	SufS and SufU	0	993.951	0.005144	0	0	0	0
SufS	43	49	DKYYNQY	6	993.431	SufS and SufU	0.25	995.398	0.133863	1.44738	0.133962	24.123	2.2327
SufS	43	49	DKYYNQY	6	993.431	SufS and SufU	0.5	995.497	0.007233	1.54614	0.008876	25.769	0.147933
SufS	43	49	DKYYNQY	6	993.431	SufS and SufU	1	995.735	0.009333	1.78431	0.010656	29.7385	0.1776
SufS	43	49	DKYYNQY	6	993.431	SufS and SufU	10	996.485	0	2.5338	0.005144	42.2299	0.0857333
SufS	43	49	DKYYNQY	6	993.431	SufS and SufU/Fra	0	993.99	0.006238	0	0	0	0
SufS	43	49	DKYYNQY	6	993.431	SufS and SufU/Fra	0.25	995.485	0.060605	1.49456	0.060925	24.9094	1.01542
SufS	43	49	DKYYNQY	6	993.431	SufS and SufU/Fra	0.5	995.858	0.014262	1.86849	0.015567	31.1415	0.25945
SufS	43	49	DKYYNQY	6	993.431	SufS and SufU/Fra	1	996.319	0.011798	2.32861	0.013346	38.8101	0.222433
SufS	43	49	DKYYNQY	6	993.431	SufS and SufU/Fra	10	997.218	0.031334	3.22818	0.031949	53.803	0.532483
SufS	43	49	DKYYNQY	6	993.431	SufS solo	0	994.108	0.024886	0	0	0	0
SufS	43	49	DKYYNQY	6	993.431	SufS solo	0.25	995.794	0	1.68646	0.024886	28.1077	0.414767
SufS	43	49	DKYYNQY	6	993.431	SufS solo	0.5	996.255	0.012515	2.14724	0.027856	35.7874	0.464267
SufS	43	49	DKYYNQY	6	993.431	SufS solo	1	996.721	0.002865	2.61311	0.02505	43.5518	0.4175
SufS	43	49	DKYYNQY	6	993.431	SufS solo	10	996.692	0.007415	2.58434	0.025967	43.0724	0.432783
SufS	43	62	DKYYNQYNSNVHRGVHTLGT	19	2366.13	SufS and Fra	0	2367.78	0.0578	0	0	0	0
SufS	43	62	DKYYNQYNSNVHRGVHTLGT	19	2366.13	SufS and Fra	0.25	2375.93	0.097109	8.14355	0.113009	42.8608	0.594784
SufS	43	62	DKYYNQYNSNVHRGVHTLGT	19	2366.13	SufS and Fra	0.5	2376.43	0.075473	8.64459	0.095064	45.4978	0.500337
SufS	43	62	DKYYNQYNSNVHRGVHTLGT	19	2366.13	SufS and Fra	1	2376.92	0.005383	9.13406	0.058051	48.074	0.305532
SufS	43	62	DKYYNQYNSNVHRGVHTLGT	19	2366.13	SufS and Fra	10	2377.69	0.041011	9.91177	0.070871	52.1672	0.373005
SufS	43	62	DKYYNQYNSNVHRGVHTLGT	19	2366.13	SufS and SufU	0	2367.72	0.021903	0	0	0	0
SufS	43	62	DKYYNQYNSNVHRGVHTLGT	19	2366.13	SufS and SufU	0.25	2372.12	0.07771	4.40126	0.080738	23.1645	0.424937
SufS	43	62	DKYYNQYNSNVHRGVHTLGT	19	2366.13	SufS and SufU	0.5	2374.5	0.096761	6.78517	0.099209	35.7114	0.522153
SufS	43	62	DKYYNQYNSNVHRGVHTLGT	19	2366.13	SufS and SufU	1	2375.08	0.116901	7.36697	0.118935	38.7735	0.625974
SufS	43	62	DKYYNQYNSNVHRGVHTLGT	19	2366.13	SufS and SufU	10	2376.64	0	8.92485	0.021903	46.9729	0.115279
SufS	43	62	DKYYNQYNSNVHRGVHTLGT	19	2366.13	SufS and SufU/Fra	0	2367.67	0.00983	0	0	0	0
SufS	43	62	DKYYNQYNSNVHRGVHTLGT	19	2366.13	SufS and SufU/Fra	0.25	2374.29	0.042219	6.62071	0.043348	34.8459	0.228147
SufS	43	62	DKYYNQYNSNVHRGVHTLGT	19	2366.13	SufS and SufU/Fra	0.5	2375.12	0.090016	7.44925	0.090551	39.2066	0.476584
SufS	43	62	DKYYNQYNSNVHRGVHTLGT	19	2366.13	SufS and SufU/Fra	1	2375.79	0.03551	8.11985	0.036845	42.736	0.193921
SufS	43	62	DKYYNQYNSNVHRGVHTLGT	19	2366.13	SufS and SufU/Fra	10	2377.4	0.057659	9.73181	0.058491	51.22	0.307847
SufS	43	62	DKYYNQYNSNVHRGVHTLGT	19	2366.13	SufS solo	0	2367.88	0.036608	0	0	0	0
SufS	43	62	DKYYNQYNSNVHRGVHTLGT	19	2366.13	SufS solo	0.25	2376.74	0	8.85806	0.036608	46.6213	0.192674
SufS	43	62	DKYYNQYNSNVHRGVHTLGT	19	2366.13	SufS solo	0.5	2376.9	0.078914	9.01804	0.086991	47.4634	0.457847
SufS	43	62	DKYYNQYNSNVHRGVHTLGT	19	2366.13	SufS solo	1	2377.56	0.051983	9.68283	0.06358	50.9623	0.334632
SufS	43	62	DKYYNQYNSNVHRGVHTLGT	19	2366.13	SufS solo	10	2377.37	0.029434	9.4911	0.046973	49.9531	0.247226
SufS	46	62	YNQYNSNVHRGVHTLGT	16	1959.94	SufS and Fra	0	1961.01	0.014333	0	0	0	0
SufS	46	62	YNQYNSNVHRGVHTLGT	16	1959.94	SufS and Fra	0.25	1968.32	0.001056	7.30841	0.014372	45.6776	0.089825
SufS	46	62	YNQYNSNVHRGVHTLGT	16	1959.94	SufS and Fra	0.5	1968.69	0.042972	7.6823	0.0453	48.0144	0.283125
SufS	46	62	YNQYNSNVHRGVHTLGT	16	1959.94	SufS and Fra	1	1968.93	0.072888	7.92248	0.074284	49.5155	0.464275
SufS	46	62	YNQYNSNVHRGVHTLGT	16	1959.94	SufS and Fra	10	1968.77	0.018488	7.75983	0.023393	48.499	0.146206
SufS	46	62	YNQYNSNVHRGVHTLGT	16	1959.94	SufS and SufU	0	1961.17	0.028069	0	0	0	0
SufS	46	62	YNQYNSNVHRGVHTLGT	16	1959.94	SufS and SufU	0.25	1965.32	0.019919	4.14934	0.034418	25.9334	0.215112
SufS	46	62	YNQYNSNVHRGVHTLGT	16	1959.94	SufS and SufU	0.5	1966.48	0.024837	5.31123	0.03748	33.1952	0.23425
SufS	46	62	YNQYNSNVHRGVHTLGT	16	1959.94	SufS and SufU	1	1967.17	0.036556	5.99885	0.046089	37.4928	0.288056
SufS	46	62	YNQYNSNVHRGVHTLGT	16	1959.94	SufS and SufU	10	1968.14	2.27374e-13	6.96384	0.028069	43.524	0.175431
SufS	46	62	YNQYNSNVHRGVHTLGT	16	1959.94	SufS and SufU/Fra	0	1961.01	0.018723	0	0	0	0
SufS	46	62	YNQYNSNVHRGVHTLGT	16	1959.94	SufS and SufU/Fra	0.25	1967.52	0.036055	6.51405	0.040627	40.7128	0.253919
SufS	46	62	YNQYNSNVHRGVHTLGT	16	1959.94	SufS and SufU/Fra	0.5	1967.99	0.02765	6.97701	0.033393	43.6063	0.208706
SufS	46	62	YNQYNSNVHRGVHTLGT	16	1959.94	SufS and SufU/Fra	1	1968.35	0.035095	7.34431	0.039777	45.902	0.248606
SufS	46	62	YNQYNSNVHRGVHTLGT	16	1959.94	SufS and SufU/Fra	10	1968.27	0.025766	7.25518	0.031851	45.3449	0.199069
SufS	46	62	YNQYNSNVHRGVHTLGT	16	1959.94	SufS solo	0	1961.2	0.006467	0	0	0	0
SufS	46	62	YNQYNSNVHRGVHTLGT	16	1959.94	SufS solo	0.25	1968.29	0	7.08693	0.006467	44.2933	0.0404187
SufS	46	62	YNQYNSNVHRGVHTLGT	16	1959.94	SufS solo	0.5	1968.58	0.03166	7.37881	0.032314	46.1176	0.201963
SufS	46	62	YNQYNSNVHRGVHTLGT	16	1959.94	SufS solo	1	1968.86	0.043652	7.65991	0.044128	47.8745	0.2758
SufS	46	62	YNQYNSNVHRGVHTLGT	16	1959.94	SufS solo	10	1968.44	0.022721	7.23391	0.023623	45.212	0.147644
SufS	49	62	YNSNVHRGVHTLGT	13	1554.78	SufS and Fra	0	1555.94	0.059907	0	0	0	0
SufS	49	62	YNSNVHRGVHTLGT	13	1554.78	SufS and Fra	0.25	1560.88	0.136324	4.94599	0.148907	38.0461	1.14544
SufS	49	62	YNSNVHRGVHTLGT	13	1554.78	SufS and Fra	0.5	1561.02	0.021164	5.07955	0.063536	39.0734	0.488738
SufS	49	62	YNSNVHRGVHTLGT	13	1554.78	SufS and Fra	1	1561.15	0.059789	5.21806	0.084638	40.1389	0.651062
SufS	49	62	YNSNVHRGVHTLGT	13	1554.78	SufS and Fra	10	1561.05	0.02435	5.11632	0.064667	39.3563	0.497438
SufS	49	62	YNSNVHRGVHTLGT	13	1554.78	SufS and SufU	0	1555.37	0.08894	0	0	0	0
SufS	49	62	YNSNVHRGVHTLGT	13	1554.78	SufS and SufU	0.25	1558.72	0.11685	3.34819	0.146848	25.7553	1.1296
SufS	49	62	YNSNVHRGVHTLGT	13	1554.78	SufS and SufU	0.5	1559.56	0.1842	4.19238	0.204548	32.2491	1.57345
SufS	49	62	YNSNVHRGVHTLGT	13	1554.78	SufS and SufU	1	1559.92	0.042725	4.55106	0.09867	35.0082	0.759
SufS	49	62	YNSNVHRGVHTLGT	13	1554.78	SufS and SufU	10	1560.26	0	4.88774	0.08894	37.598	0.684154
SufS	49	62	YNSNVHRGVHTLGT	13	1554.78	SufS and SufU/Fra	0	1555.63	0.002621	0	0	0	0
SufS	49	62	YNSNVHRGVHTLGT	13	1554.78	SufS and SufU/Fra	0.25	1559.94	0.092728	4.30848	0.092765	33.1422	0.713577
SufS	49	62	YNSNVHRGVHTLGT	13	1554.78	SufS and SufU/Fra	0.5	1560.25	0.052914	4.61824	0.052979	35.5249	0.407531
SufS	49	62	YNSNVHRGVHTLGT	13	1554.78	SufS and SufU/Fra	1	1560.49	0.014348	4.86088	0.014586	37.3914	0.1122
SufS	49	62	YNSNVHRGVHTLGT	13	1554.78	SufS and SufU/Fra	10	1560.58	0.029153	4.95185	0.029271	38.0912	0.225162
SufS	49	62	YNSNVHRGVHTLGT	13	1554.78	SufS solo	0	1555.93	0.050824	0	0	0	0
SufS	49	62	YNSNVHRGVHTLGT	13	1554.78	SufS solo	0.25	1561	0	5.07873	0.050824	39.0671	0.390954
SufS	49	62	YNSNVHRGVHTLGT	13	1554.78	SufS solo	0.5	1561.07	0.003866	5.14915	0.050971	39.6089	0.392085
SufS	49	62	YNSNVHRGVHTLGT	13	1554.78	SufS solo	1	1561.19	0.014125	5.26872	0.052751	40.5286	0.405777
SufS	49	62	YNSNVHRGVHTLGT	13	1554.78	SufS solo	10	1561.21	0.029107	5.28475	0.058569	40.6519	0.450531
SufS	50	67	NSNVHRGVHTLGTRATDG	17	1891.95	SufS and Fra	0	1892.98	0.02538	0	0	0	0
SufS	50	67	NSNVHRGVHTLGTRATDG	17	1891.95	SufS and Fra	0.25	1900.76	0.058412	7.77355	0.063688	45.7267	0.374635
SufS	50	67	NSNVHRGVHTLGTRATDG	17	1891.95	SufS and Fra	0.5	1900.81	0.037474	7.8246	0.04526	46.0271	0.266235
SufS	50	67	NSNVHRGVHTLGTRATDG	17	1891.95	SufS and Fra	1	1900.91	0.087145	7.92642	0.090766	46.626	0.533918
SufS	50	67	NSNVHRGVHTLGTRATDG	17	1891.95	SufS and Fra	10	1900.7	0	7.71096	0.02538	45.3586	0.149294
SufS	50	67	NSNVHRGVHTLGTRATDG	17	1891.95	SufS and SufU	0	1892.94	0.03153	0	0	0	0
SufS	50	67	NSNVHRGVHTLGTRATDG	17	1891.95	SufS and SufU	0.25	1896.99	0.019552	4.05392	0.037101	23.8466	0.218241
SufS	50	67	NSNVHRGVHTLGTRATDG	17	1891.95	SufS and SufU	0.5	1898.59	0.061245	5.65322	0.068885	33.2542	0.405206
SufS	50	67	NSNVHRGVHTLGTRATDG	17	1891.95	SufS and SufU	1	1899.17	0.057696	6.23721	0.06575	36.6894	0.386765
SufS	50	67	NSNVHRGVHTLGTRATDG	17	1891.95	SufS and SufU	10	1899.76	2.27374e-13	6.82813	0.03153	40.1655	0.185471
SufS	50	67	NSNVHRGVHTLGTRATDG	17	1891.95	SufS and SufU/Fra	0	1892.96	0.031778	0	0	0	0
SufS	50	67	NSNVHRGVHTLGTRATDG	17	1891.95	SufS and SufU/Fra	0.25	1899.74	0.053464	6.78042	0.062195	39.8848	0.365853
SufS	50	67	NSNVHRGVHTLGTRATDG	17	1891.95	SufS and SufU/Fra	0.5	1899.95	0.088743	6.98693	0.094261	41.0996	0.554476
SufS	50	67	NSNVHRGVHTLGTRATDG	17	1891.95	SufS and SufU/Fra	1	1900.1	0.015565	7.14167	0.035385	42.0098	0.208147
SufS	50	67	NSNVHRGVHTLGTRATDG	17	1891.95	SufS and SufU/Fra	10	1899.96	0.100711	6.99874	0.105606	41.169	0.621212
SufS	50	67	NSNVHRGVHTLGTRATDG	17	1891.95	SufS solo	0	1892.93	0.017382	0	0	0	0
SufS	50	67	NSNVHRGVHTLGTRATDG	17	1891.95	SufS solo	0.25	1900.57	0	7.64278	0.017382	44.9576	0.102247
SufS	50	67	NSNVHRGVHTLGTRATDG	17	1891.95	SufS solo	0.5	1900.64	0.011054	7.71149	0.0206	45.3617	0.121176
SufS	50	67	NSNVHRGVHTLGTRATDG	17	1891.95	SufS solo	1	1900.82	0.0299	7.88898	0.034585	46.4058	0.203441
SufS	50	67	NSNVHRGVHTLGTRATDG	17	1891.95	SufS solo	10	1900.04	0.022982	7.10867	0.028815	41.8157	0.1695
SufS	63	73	RATDGYEGARE	10	1224.56	SufS and Fra	0	1225.44	0.016494	0	0	0	0
SufS	63	73	RATDGYEGARE	10	1224.56	SufS and Fra	0.25	1228.17	0.012376	2.72841	0.020621	27.2841	0.20621
SufS	63	73	RATDGYEGARE	10	1224.56	SufS and Fra	0.5	1228.28	0.013776	2.83351	0.02149	28.3351	0.2149
SufS	63	73	RATDGYEGARE	10	1224.56	SufS and Fra	1	1228.39	0.017948	2.94617	0.024376	29.4617	0.24376
SufS	63	73	RATDGYEGARE	10	1224.56	SufS and Fra	10	1228.63	0.192333	3.18511	0.193039	31.8511	1.93039
SufS	63	73	RATDGYEGARE	10	1224.56	SufS and SufU	0	1225.39	0.011328	0	0	0	0
SufS	63	73	RATDGYEGARE	10	1224.56	SufS and SufU	0.25	1227.26	0.004987	1.87209	0.012378	18.7209	0.12378
SufS	63	73	RATDGYEGARE	10	1224.56	SufS and SufU	0.5	1227.82	0.013042	2.42494	0.017275	24.2494	0.17275
SufS	63	73	RATDGYEGARE	10	1224.56	SufS and SufU	1	1228.15	0.017689	2.75771	0.021006	27.5771	0.21006
SufS	63	73	RATDGYEGARE	10	1224.56	SufS and SufU	10	1228.34	0	2.95225	0.011328	29.5225	0.11328
SufS	63	73	RATDGYEGARE	10	1224.56	SufS and SufU/Fra	0	1225.36	0.004777	0	0	0	0
SufS	63	73	RATDGYEGARE	10	1224.56	SufS and SufU/Fra	0.25	1227.81	0.009899	2.45161	0.010991	24.5161	0.10991
SufS	63	73	RATDGYEGARE	10	1224.56	SufS and SufU/Fra	0.5	1228.01	0.043632	2.65275	0.043893	26.5275	0.43893
SufS	63	73	RATDGYEGARE	10	1224.56	SufS and SufU/Fra	1	1228.18	0.034368	2.82421	0.034699	28.2421	0.34699
SufS	63	73	RATDGYEGARE	10	1224.56	SufS and SufU/Fra	10	1228.62	0.049266	3.26059	0.049497	32.6059	0.49497
SufS	63	73	RATDGYEGARE	10	1224.56	SufS solo	0	1225.45	0.018386	0	0	0	0
SufS	63	73	RATDGYEGARE	10	1224.56	SufS solo	0.25	1228.24	0	2.79013	0.018386	27.9013	0.18386
SufS	63	73	RATDGYEGARE	10	1224.56	SufS solo	0.5	1228.3	0.007827	2.84793	0.019983	28.4793	0.19983
SufS	63	73	RATDGYEGARE	10	1224.56	SufS solo	1	1228.47	0.025878	3.01686	0.031745	30.1686	0.31745
SufS	63	73	RATDGYEGARE	10	1224.56	SufS solo	10	1228.66	0.009463	3.21151	0.020678	32.1151	0.20678
SufS	63	81	RATDGYEGAREKVRKFINA	18	2181.15	SufS and Fra	0	2182.23	0.017108	0	0	0	0
SufS	63	81	RATDGYEGAREKVRKFINA	18	2181.15	SufS and Fra	0.25	2184.78	0.230507	2.549	0.231141	14.1611	1.28412
SufS	63	81	RATDGYEGAREKVRKFINA	18	2181.15	SufS and Fra	0.5	2185.04	0.006581	2.811	0.01833	15.6167	0.101833
SufS	63	81	RATDGYEGAREKVRKFINA	18	2181.15	SufS and Fra	1	2185.07	0.077507	2.84164	0.079373	15.7869	0.440961
SufS	63	81	RATDGYEGAREKVRKFINA	18	2181.15	SufS and Fra	10	2185.69	0.046613	3.4623	0.049654	19.235	0.275856
SufS	63	81	RATDGYEGAREKVRKFINA	18	2181.15	SufS and SufU	0	2182.36	0.019621	0	0	0	0
SufS	63	81	RATDGYEGAREKVRKFINA	18	2181.15	SufS and SufU	0.25	2184.06	0.020319	1.70483	0.028246	9.47128	0.156922
SufS	63	81	RATDGYEGAREKVRKFINA	18	2181.15	SufS and SufU	0.5	2185.07	0.005055	2.7134	0.020262	15.0745	0.112567
SufS	63	81	RATDGYEGAREKVRKFINA	18	2181.15	SufS and SufU	1	2185.26	0.063185	2.90417	0.066161	16.1343	0.367561
SufS	63	81	RATDGYEGAREKVRKFINA	18	2181.15	SufS and SufU	10	2185.96	0	3.60221	0.019621	20.0123	0.109006
SufS	63	81	RATDGYEGAREKVRKFINA	18	2181.15	SufS and SufU/Fra	0	2182.33	0.019375	0	0	0	0
SufS	63	81	RATDGYEGAREKVRKFINA	18	2181.15	SufS and SufU/Fra	0.25	2183.52	0.043197	1.19003	0.047343	6.61127	0.263017
SufS	63	81	RATDGYEGAREKVRKFINA	18	2181.15	SufS and SufU/Fra	0.5	2183.61	0.023775	1.28103	0.03067	7.11681	0.170389
SufS	63	81	RATDGYEGAREKVRKFINA	18	2181.15	SufS and SufU/Fra	1	2184.02	0.159271	1.69486	0.160445	9.41587	0.891361
SufS	63	81	RATDGYEGAREKVRKFINA	18	2181.15	SufS and SufU/Fra	10	2184.26	0	1.92939	0.019375	10.7188	0.107639
SufS	63	81	RATDGYEGAREKVRKFINA	18	2181.15	SufS solo	0	2182.24	0.006841	0	0	0	0
SufS	63	81	RATDGYEGAREKVRKFINA	18	2181.15	SufS solo	0.25	2185.04	0	2.80637	0.006841	15.591	0.0380056
SufS	63	81	RATDGYEGAREKVRKFINA	18	2181.15	SufS solo	0.5	2185.14	0.028396	2.90443	0.029208	16.1357	0.162267
SufS	63	81	RATDGYEGAREKVRKFINA	18	2181.15	SufS solo	1	2185.26	0.048008	3.02668	0.048493	16.8149	0.269406
SufS	63	81	RATDGYEGAREKVRKFINA	18	2181.15	SufS solo	10	2185.21	0.032961	2.97312	0.033663	16.5173	0.187017
SufS	74	81	KVRKFINA	7	975.61	SufS and Fra	0	976.429	0.069869	0	0	0	0
SufS	74	81	KVRKFINA	7	975.61	SufS and Fra	0.25	976.779	0.005266	0.350173	0.070067	5.00247	1.00096
SufS	74	81	KVRKFINA	7	975.61	SufS and Fra	0.5	976.759	0.004694	0.330483	0.070026	4.72119	1.00037
SufS	74	81	KVRKFINA	7	975.61	SufS and Fra	1	976.765	0.010563	0.33649	0.070663	4.807	1.00947
SufS	74	81	KVRKFINA	7	975.61	SufS and Fra	10	976.818	0.017373	0.388725	0.071996	5.55321	1.02851
SufS	74	81	KVRKFINA	7	975.61	SufS and SufU	0	976.46	0.035479	0	0	0	0
SufS	74	81	KVRKFINA	7	975.61	SufS and SufU	0.25	976.99	0.014473	0.529957	0.038318	7.57081	0.5474
SufS	74	81	KVRKFINA	7	975.61	SufS and SufU	0.5	976.905	0.007726	0.444717	0.036311	6.3531	0.518729
SufS	74	81	KVRKFINA	7	975.61	SufS and SufU	1	976.993	0.014019	0.533033	0.038148	7.61476	0.544971
SufS	74	81	KVRKFINA	7	975.61	SufS and SufU	10	977.089	0	0.629344	0.035479	8.99063	0.506843
SufS	74	81	KVRKFINA	7	975.61	SufS and SufU/Fra	0	976.346	0.004737	0	0	0	0
SufS	74	81	KVRKFINA	7	975.61	SufS and SufU/Fra	0.25	976.652	0.007132	0.306126	0.008561	4.37323	0.1223
SufS	74	81	KVRKFINA	7	975.61	SufS and SufU/Fra	0.5	976.662	0.003844	0.316128	0.0061	4.51611	0.0871429
SufS	74	81	KVRKFINA	7	975.61	SufS and SufU/Fra	1	976.687	0.009069	0.341341	0.010231	4.8763	0.146157
SufS	74	81	KVRKFINA	7	975.61	SufS and SufU/Fra	10	976.788	0.018851	0.442762	0.019437	6.32517	0.277671
SufS	74	81	KVRKFINA	7	975.61	SufS solo	0	976.461	0.056918	0	0	0	0
SufS	74	81	KVRKFINA	7	975.61	SufS solo	0.25	976.799	0	0.338151	0.056918	4.83073	0.813114
SufS	74	81	KVRKFINA	7	975.61	SufS solo	0.5	976.827	0.015968	0.366138	0.059116	5.23054	0.844514
SufS	74	81	KVRKFINA	7	975.61	SufS solo	1	976.81	0.012914	0.348702	0.058365	4.98146	0.833786
SufS	74	81	KVRKFINA	7	975.61	SufS solo	10	977.065	0.024115	0.604187	0.061816	8.63124	0.883086
SufS	74	86	KVRKFINAKSMAE	12	1521.86	SufS and Fra	0	1522.86	0.022089	0	0	0	0
SufS	74	86	KVRKFINAKSMAE	12	1521.86	SufS and Fra	0.25	1524.74	0.044792	1.8784	0.049942	15.6534	0.416183
SufS	74	86	KVRKFINAKSMAE	12	1521.86	SufS and Fra	0.5	1524.99	0.003332	2.12851	0.022339	17.7376	0.186158
SufS	74	86	KVRKFINAKSMAE	12	1521.86	SufS and Fra	1	1525.19	0.018159	2.3293	0.028595	19.4108	0.238292
SufS	74	86	KVRKFINAKSMAE	12	1521.86	SufS and Fra	10	1525.41	0.159865	2.54796	0.161384	21.233	1.34487
SufS	74	86	KVRKFINAKSMAE	12	1521.86	SufS and SufU	0	1522.93	0.05641	0	0	0	0
SufS	74	86	KVRKFINAKSMAE	12	1521.86	SufS and SufU	0.25	1525.01	0.051679	2.07965	0.076504	17.3304	0.637533
SufS	74	86	KVRKFINAKSMAE	12	1521.86	SufS and SufU	0.5	1525.25	0.026754	2.32297	0.062433	19.3581	0.520275
SufS	74	86	KVRKFINAKSMAE	12	1521.86	SufS and SufU	1	1525.47	0	2.54348	0.05641	21.1956	0.470083
SufS	74	86	KVRKFINAKSMAE	12	1521.86	SufS and SufU	10	1525.77	0	2.84087	0.05641	23.6739	0.470083
SufS	74	86	KVRKFINAKSMAE	12	1521.86	SufS and SufU/Fra	0	1522.94	0.024471	0	0	0	0
SufS	74	86	KVRKFINAKSMAE	12	1521.86	SufS and SufU/Fra	0.25	1524.74	0	1.79318	0.024471	14.9432	0.203925
SufS	74	86	KVRKFINAKSMAE	12	1521.86	SufS and SufU/Fra	0.5	1524.99	0.002654	2.04165	0.024614	17.0138	0.205117
SufS	74	86	KVRKFINAKSMAE	12	1521.86	SufS and SufU/Fra	1	1525.19	0.019312	2.24699	0.031173	18.7249	0.259775
SufS	74	86	KVRKFINAKSMAE	12	1521.86	SufS and SufU/Fra	10	1525.5	0.07315	2.55628	0.077134	21.3023	0.642783
SufS	74	86	KVRKFINAKSMAE	12	1521.86	SufS solo	0	1522.9	0.068511	0	0	0	0
SufS	74	86	KVRKFINAKSMAE	12	1521.86	SufS solo	0.25	1524.76	0	1.86505	0.068511	15.5421	0.570925
SufS	74	86	KVRKFINAKSMAE	12	1521.86	SufS solo	0.5	1524.97	0.014345	2.07453	0.069996	17.2878	0.5833
SufS	74	86	KVRKFINAKSMAE	12	1521.86	SufS solo	1	1525.21	0.00919	2.30963	0.069124	19.2469	0.576033
SufS	74	86	KVRKFINAKSMAE	12	1521.86	SufS solo	10	1525.3	0.035915	2.40068	0.077354	20.0057	0.644617
SufS	85	89	AEIIF	4	592.334	SufS and Fra	0	592.824	0.032484	0	0	0	0
SufS	85	89	AEIIF	4	592.334	SufS and Fra	0.25	592.936	0.029101	0.112351	0.043613	2.80878	1.09032
SufS	85	89	AEIIF	4	592.334	SufS and Fra	0.5	592.93	0.024875	0.106257	0.040914	2.65643	1.02285
SufS	85	89	AEIIF	4	592.334	SufS and Fra	1	592.954	0.032621	0.130647	0.046037	3.26618	1.15092
SufS	85	89	AEIIF	4	592.334	SufS and Fra	10	593.032	0.0078	0.208383	0.033407	5.20958	0.835175
SufS	85	89	AEIIF	4	592.334	SufS and SufU	0	592.816	0.030535	0	0	0	0
SufS	85	89	AEIIF	4	592.334	SufS and SufU	0.25	593.053	0	0.237414	0.030535	5.93535	0.763375
SufS	85	89	AEIIF	4	592.334	SufS and SufU	0.5	593.008	0.011493	0.192072	0.032626	4.8018	0.81565
SufS	85	89	AEIIF	4	592.334	SufS and SufU	1	593.031	0	0.215434	0.030535	5.38585	0.763375
SufS	85	89	AEIIF	4	592.334	SufS and SufU	10	593.104	0	0.287947	0.030535	7.19868	0.763375
SufS	85	89	AEIIF	4	592.334	SufS and SufU/Fra	0	592.754	0.006241	0	0	0	0
SufS	85	89	AEIIF	4	592.334	SufS and SufU/Fra	0.25	592.859	0.003299	0.105766	0.007059	2.64415	0.176475
SufS	85	89	AEIIF	4	592.334	SufS and SufU/Fra	0.5	592.87	0.005464	0.116638	0.008295	2.91595	0.207375
SufS	85	89	AEIIF	4	592.334	SufS and SufU/Fra	1	592.87	0.025459	0.115994	0.026213	2.89985	0.655325
SufS	85	89	AEIIF	4	592.334	SufS and SufU/Fra	10	592.911	0.023507	0.157507	0.024321	3.93768	0.608025
SufS	85	89	AEIIF	4	592.334	SufS solo	0	592.854	0.011232	0	0	0	0
SufS	85	89	AEIIF	4	592.334	SufS solo	0.25	592.975	0	0.121924	0.011232	3.0481	0.2808
SufS	85	89	AEIIF	4	592.334	SufS solo	0.5	593.003	0.004324	0.149224	0.012035	3.7306	0.300875
SufS	85	89	AEIIF	4	592.334	SufS solo	1	593.009	0.002327	0.155214	0.01147	3.88035	0.28675
SufS	85	89	AEIIF	4	592.334	SufS solo	10	593.045	0.005813	0.191421	0.012647	4.78552	0.316175
SufS	86	97	EIIFTKGTTTSL	11	1310.72	SufS and Fra	0	1311.48	0.015845	0	0	0	0
SufS	86	97	EIIFTKGTTTSL	11	1310.72	SufS and Fra	0.25	1312.4	0.035524	0.922451	0.038897	8.38592	0.353609
SufS	86	97	EIIFTKGTTTSL	11	1310.72	SufS and Fra	0.5	1312.59	0.003888	1.10719	0.016315	10.0654	0.148318
SufS	86	97	EIIFTKGTTTSL	11	1310.72	SufS and Fra	1	1312.84	0.00674	1.35891	0.017219	12.3537	0.156536
SufS	86	97	EIIFTKGTTTSL	11	1310.72	SufS and Fra	10	1313.91	0.034623	2.43375	0.038076	22.125	0.346145
SufS	86	97	EIIFTKGTTTSL	11	1310.72	SufS and SufU	0	1311.48	0.011855	0	0	0	0
SufS	86	97	EIIFTKGTTTSL	11	1310.72	SufS and SufU	0.25	1313.41	0.09689	1.9324	0.097613	17.5673	0.887391
SufS	86	97	EIIFTKGTTTSL	11	1310.72	SufS and SufU	0.5	1313.52	0.02894	2.04074	0.031274	18.5522	0.284309
SufS	86	97	EIIFTKGTTTSL	11	1310.72	SufS and SufU	1	1313.86	0.01602	2.38655	0.019929	21.6959	0.181173
SufS	86	97	EIIFTKGTTTSL	11	1310.72	SufS and SufU	10	1314.12	0	2.6438	0.011855	24.0346	0.107773
SufS	86	97	EIIFTKGTTTSL	11	1310.72	SufS and SufU/Fra	0	1311.47	0.007704	0	0	0	0
SufS	86	97	EIIFTKGTTTSL	11	1310.72	SufS and SufU/Fra	0.25	1312.58	0.017954	1.11124	0.019537	10.1022	0.177609
SufS	86	97	EIIFTKGTTTSL	11	1310.72	SufS and SufU/Fra	0.5	1312.81	0.006055	1.33738	0.009799	12.158	0.0890818
SufS	86	97	EIIFTKGTTTSL	11	1310.72	SufS and SufU/Fra	1	1313.07	0.009819	1.60398	0.012481	14.5816	0.113464
SufS	86	97	EIIFTKGTTTSL	11	1310.72	SufS and SufU/Fra	10	1313.95	0.002809	2.48122	0.0082	22.5565	0.0745455
SufS	86	97	EIIFTKGTTTSL	11	1310.72	SufS solo	0	1311.49	0.014339	0	0	0	0
SufS	86	97	EIIFTKGTTTSL	11	1310.72	SufS solo	0.25	1312.52	0	1.03183	0.014339	9.38025	0.130355
SufS	86	97	EIIFTKGTTTSL	11	1310.72	SufS solo	0.5	1312.71	0.014864	1.21599	0.020653	11.0545	0.187755
SufS	86	97	EIIFTKGTTTSL	11	1310.72	SufS solo	1	1312.96	0.013228	1.46679	0.019509	13.3345	0.177355
SufS	86	97	EIIFTKGTTTSL	11	1310.72	SufS solo	10	1313.69	0.006116	2.19882	0.015589	19.9893	0.141718
SufS	88	97	IFTKGTTTSL	9	1068.59	SufS and Fra	0	1069.16	0.010271	0	0	0	0
SufS	88	97	IFTKGTTTSL	9	1068.59	SufS and Fra	0.25	1070.08	0.00484	0.921456	0.011354	10.2384	0.126156
SufS	88	97	IFTKGTTTSL	9	1068.59	SufS and Fra	0.5	1070.23	0	1.07585	0.010271	11.9539	0.114122
SufS	88	97	IFTKGTTTSL	9	1068.59	SufS and Fra	1	1070.47	0.013613	1.31654	0.017053	14.6282	0.189478
SufS	88	97	IFTKGTTTSL	9	1068.59	SufS and Fra	10	1071.47	0.034186	2.31616	0.035696	25.7351	0.396622
SufS	88	97	IFTKGTTTSL	9	1068.59	SufS and SufU	0	1069.17	0.019026	0	0	0	0
SufS	88	97	IFTKGTTTSL	9	1068.59	SufS and SufU	0.25	1071.02	0.01978	1.85343	0.027445	20.5937	0.304944
SufS	88	97	IFTKGTTTSL	9	1068.59	SufS and SufU	0.5	1071.02	0.014048	1.85188	0.02365	20.5764	0.262778
SufS	88	97	IFTKGTTTSL	9	1068.59	SufS and SufU	1	1071.33	0.00718	2.15968	0.020335	23.9965	0.225944
SufS	88	97	IFTKGTTTSL	9	1068.59	SufS and SufU	10	1071.52	0	2.35369	0.019026	26.1522	0.2114
SufS	88	97	IFTKGTTTSL	9	1068.59	SufS and SufU/Fra	0	1069.15	0.010288	0	0	0	0
SufS	88	97	IFTKGTTTSL	9	1068.59	SufS and SufU/Fra	0.25	1070.25	0.001397	1.09381	0.010383	12.1534	0.115367
SufS	88	97	IFTKGTTTSL	9	1068.59	SufS and SufU/Fra	0.5	1070.44	0.015025	1.29231	0.01821	14.359	0.202333
SufS	88	97	IFTKGTTTSL	9	1068.59	SufS and SufU/Fra	1	1070.66	0.006999	1.50948	0.012443	16.772	0.138256
SufS	88	97	IFTKGTTTSL	9	1068.59	SufS and SufU/Fra	10	1071.47	0.00643	2.3199	0.012132	25.7766	0.1348
SufS	88	97	IFTKGTTTSL	9	1068.59	SufS solo	0	1069.16	0.017327	0	0	0	0
SufS	88	97	IFTKGTTTSL	9	1068.59	SufS solo	0.25	1070.12	0.088711	0.956613	0.090387	10.629	1.0043
SufS	88	97	IFTKGTTTSL	9	1068.59	SufS solo	0.5	1070.34	0.018548	1.17577	0.025382	13.0641	0.282022
SufS	88	97	IFTKGTTTSL	9	1068.59	SufS solo	1	1070.58	0.016113	1.41962	0.023661	15.7735	0.2629
SufS	88	97	IFTKGTTTSL	9	1068.59	SufS solo	10	1071.22	0.011981	2.05547	0.021066	22.8386	0.234067
SufS	88	99	IFTKGTTTSLNM	11	1313.68	SufS and Fra	0	1314.42	0.016325	0	0	0	0
SufS	88	99	IFTKGTTTSLNM	11	1313.68	SufS and Fra	0.25	1315.35	0.000863	0.932276	0.016347	8.47524	0.148609
SufS	88	99	IFTKGTTTSLNM	11	1313.68	SufS and Fra	0.5	1315.56	0.016378	1.13776	0.023124	10.3432	0.210218
SufS	88	99	IFTKGTTTSLNM	11	1313.68	SufS and Fra	1	1315.8	0.02783	1.38038	0.032265	12.5489	0.293318
SufS	88	99	IFTKGTTTSLNM	11	1313.68	SufS and Fra	10	1316.73	0.024982	2.31417	0.029843	21.0379	0.2713
SufS	88	99	IFTKGTTTSLNM	11	1313.68	SufS and SufU	0	1314.41	0.010097	0	0	0	0
SufS	88	99	IFTKGTTTSLNM	11	1313.68	SufS and SufU	0.25	1316.47	0.024198	2.05541	0.02622	18.6856	0.238364
SufS	88	99	IFTKGTTTSLNM	11	1313.68	SufS and SufU	0.5	1316.48	0.038888	2.06799	0.040177	18.7999	0.365245
SufS	88	99	IFTKGTTTSLNM	11	1313.68	SufS and SufU	1	1316.84	0.025676	2.42976	0.02759	22.0888	0.250818
SufS	88	99	IFTKGTTTSLNM	11	1313.68	SufS and SufU	10	1316.92	0	2.50348	0.010097	22.7589	0.0917909
SufS	88	99	IFTKGTTTSLNM	11	1313.68	SufS and SufU/Fra	0	1314.41	0.006327	0	0	0	0
SufS	88	99	IFTKGTTTSLNM	11	1313.68	SufS and SufU/Fra	0.25	1315.54	0.020392	1.1226	0.021351	10.2055	0.1941
SufS	88	99	IFTKGTTTSLNM	11	1313.68	SufS and SufU/Fra	0.5	1315.74	0.027617	1.32595	0.028332	12.0541	0.257564
SufS	88	99	IFTKGTTTSLNM	11	1313.68	SufS and SufU/Fra	1	1315.98	0.024874	1.57093	0.025666	14.2812	0.233327
SufS	88	99	IFTKGTTTSLNM	11	1313.68	SufS and SufU/Fra	10	1316.74	0.026245	2.32574	0.026997	21.1431	0.245427
SufS	88	99	IFTKGTTTSLNM	11	1313.68	SufS solo	0	1314.42	0.010654	0	0	0	0
SufS	88	99	IFTKGTTTSLNM	11	1313.68	SufS solo	0.25	1315.44	0.048136	1.0235	0.049301	9.30452	0.448191
SufS	88	99	IFTKGTTTSLNM	11	1313.68	SufS solo	0.5	1315.71	0.01868	1.2859	0.021505	11.69	0.1955
SufS	88	99	IFTKGTTTSLNM	11	1313.68	SufS solo	1	1315.93	0.010814	1.5114	0.015181	13.74	0.138009
SufS	88	99	IFTKGTTTSLNM	11	1313.68	SufS solo	10	1316.51	0.009016	2.09145	0.013957	19.0132	0.126882
SufS	89	97	FTKGTTTSL	8	955.51	SufS and Fra	0	956.255	0.048503	0	0	0	0
SufS	89	97	FTKGTTTSL	8	955.51	SufS and Fra	0.25	957.071	0.04114	0.815821	0.0636	10.1978	0.795
SufS	89	97	FTKGTTTSL	8	955.51	SufS and Fra	0.5	957.213	0.011243	0.957971	0.049788	11.9746	0.62235
SufS	89	97	FTKGTTTSL	8	955.51	SufS and Fra	1	957.357	0.016027	1.10153	0.051082	13.7692	0.638525
SufS	89	97	FTKGTTTSL	8	955.51	SufS and Fra	10	958.146	0.005494	1.89112	0.048813	23.639	0.610163
SufS	89	97	FTKGTTTSL	8	955.51	SufS and SufU	0	956.378	0.030074	0	0	0	0
SufS	89	97	FTKGTTTSL	8	955.51	SufS and SufU	0.25	957.911	0.023405	1.53336	0.038108	19.167	0.47635
SufS	89	97	FTKGTTTSL	8	955.51	SufS and SufU	0.5	957.942	0.020808	1.56425	0.036571	19.5531	0.457137
SufS	89	97	FTKGTTTSL	8	955.51	SufS and SufU	1	958.161	0.016109	1.78361	0.034116	22.2952	0.42645
SufS	89	97	FTKGTTTSL	8	955.51	SufS and SufU	10	958.322	0.096885	1.9441	0.101446	24.3012	1.26807
SufS	89	97	FTKGTTTSL	8	955.51	SufS and SufU/Fra	0	956.207	0.017888	0	0	0	0
SufS	89	97	FTKGTTTSL	8	955.51	SufS and SufU/Fra	0.25	957.149	0	0.942576	0.017888	11.7822	0.2236
SufS	89	97	FTKGTTTSL	8	955.51	SufS and SufU/Fra	0.5	957.29	0.023592	1.08365	0.029607	13.5457	0.370088
SufS	89	97	FTKGTTTSL	8	955.51	SufS and SufU/Fra	1	957.462	0.014295	1.25531	0.022898	15.6914	0.286225
SufS	89	97	FTKGTTTSL	8	955.51	SufS and SufU/Fra	10	958.135	0.005974	1.92817	0.018859	24.1021	0.235738
SufS	89	97	FTKGTTTSL	8	955.51	SufS solo	0	956.271	0.058189	0	0	0	0
SufS	89	97	FTKGTTTSL	8	955.51	SufS solo	0.25	957.158	0.07091	0.886841	0.091729	11.0855	1.14661
SufS	89	97	FTKGTTTSL	8	955.51	SufS solo	0.5	957.375	0.038144	1.1038	0.069577	13.7975	0.869712
SufS	89	97	FTKGTTTSL	8	955.51	SufS solo	1	957.532	0.024331	1.26076	0.063071	15.7595	0.788388
SufS	89	97	FTKGTTTSL	8	955.51	SufS solo	10	958.012	0.040228	1.7407	0.070741	21.7587	0.884262
SufS	90	99	TKGTTTSLNM	9	1053.52	SufS and Fra	0	1054.34	0.039171	0	0	0	0
SufS	90	99	TKGTTTSLNM	9	1053.52	SufS and Fra	0.25	1055.24	0.065221	0.899279	0.076079	9.99199	0.845322
SufS	90	99	TKGTTTSLNM	9	1053.52	SufS and Fra	0.5	1055.35	0.009206	1.01673	0.040238	11.297	0.447089
SufS	90	99	TKGTTTSLNM	9	1053.52	SufS and Fra	1	1055.49	0.035509	1.15318	0.05287	12.8131	0.587444
SufS	90	99	TKGTTTSLNM	9	1053.52	SufS and Fra	10	1056.26	0.126759	1.92476	0.132674	21.3863	1.47416
SufS	90	99	TKGTTTSLNM	9	1053.52	SufS and SufU	0	1054.33	0.027656	0	0	0	0
SufS	90	99	TKGTTTSLNM	9	1053.52	SufS and SufU	0.25	1056.17	0.018643	1.83825	0.033353	20.425	0.370589
SufS	90	99	TKGTTTSLNM	9	1053.52	SufS and SufU	0.5	1056.2	0.038727	1.87273	0.047588	20.8082	0.528756
SufS	90	99	TKGTTTSLNM	9	1053.52	SufS and SufU	1	1056.44	0.015706	2.10788	0.031805	23.4209	0.353389
SufS	90	99	TKGTTTSLNM	9	1053.52	SufS and SufU	10	1056.42	0.212685	2.08448	0.214475	23.1608	2.38306
SufS	90	99	TKGTTTSLNM	9	1053.52	SufS and SufU/Fra	0	1054.29	0.024093	0	0	0	0
SufS	90	99	TKGTTTSLNM	9	1053.52	SufS and SufU/Fra	0.25	1055.36	0.010015	1.06207	0.026091	11.8008	0.2899
SufS	90	99	TKGTTTSLNM	9	1053.52	SufS and SufU/Fra	0.5	1055.5	0.021072	1.20375	0.032008	13.3749	0.355644
SufS	90	99	TKGTTTSLNM	9	1053.52	SufS and SufU/Fra	1	1055.66	0.02892	1.3652	0.037641	15.1689	0.418233
SufS	90	99	TKGTTTSLNM	9	1053.52	SufS and SufU/Fra	10	1056.27	0.037194	1.97531	0.044315	21.9478	0.492389
SufS	90	99	TKGTTTSLNM	9	1053.52	SufS solo	0	1054.34	0.034026	0	0	0	0
SufS	90	99	TKGTTTSLNM	9	1053.52	SufS solo	0.25	1055.28	0	0.932289	0.034026	10.3588	0.378067
SufS	90	99	TKGTTTSLNM	9	1053.52	SufS solo	0.5	1055.44	0.029126	1.09339	0.044789	12.1487	0.497656
SufS	90	99	TKGTTTSLNM	9	1053.52	SufS solo	1	1055.7	0.063224	1.35791	0.071798	15.0879	0.797756
SufS	90	99	TKGTTTSLNM	9	1053.52	SufS solo	10	1056.22	0.240904	1.87208	0.243295	20.8009	2.70328
SufS	98	103	NMVALS	5	634.323	SufS and Fra	0	634.692	0.014882	0	0	0	0
SufS	98	103	NMVALS	5	634.323	SufS and Fra	0.25	634.835	0	0.143374	0.014882	2.86748	0.29764
SufS	98	103	NMVALS	5	634.323	SufS and Fra	0.5	634.856	0.002246	0.163495	0.01505	3.2699	0.301
SufS	98	103	NMVALS	5	634.323	SufS and Fra	1	634.875	0	0.182575	0.014882	3.6515	0.29764
SufS	98	103	NMVALS	5	634.323	SufS and Fra	10	634.963	0.013223	0.271245	0.019907	5.4249	0.39814
SufS	98	103	NMVALS	5	634.323	SufS and SufU	0	634.737	0.008216	0	0	0	0
SufS	98	103	NMVALS	5	634.323	SufS and SufU	0.25	634.976	0.014299	0.23903	0.016491	4.7806	0.32982
SufS	98	103	NMVALS	5	634.323	SufS and SufU	0.5	635.005	0.000772	0.267552	0.008252	5.35104	0.16504
SufS	98	103	NMVALS	5	634.323	SufS and SufU	1	635.067	0.008614	0.330399	0.011904	6.60798	0.23808
SufS	98	103	NMVALS	5	634.323	SufS and SufU	10	635.237	0	0.500367	0.008216	10.0073	0.16432
SufS	98	103	NMVALS	5	634.323	SufS and SufU/Fra	0	634.662	0.009586	0	0	0	0
SufS	98	103	NMVALS	5	634.323	SufS and SufU/Fra	0.25	634.814	0.003204	0.152105	0.010108	3.0421	0.20216
SufS	98	103	NMVALS	5	634.323	SufS and SufU/Fra	0.5	634.836	5.08721e-05	0.174109	0.009587	3.48218	0.19174
SufS	98	103	NMVALS	5	634.323	SufS and SufU/Fra	1	634.863	0.118056	0.200617	0.118444	4.01234	2.36888
SufS	98	103	NMVALS	5	634.323	SufS solo	0	634.708	0.026055	0	0	0	0
SufS	98	103	NMVALS	5	634.323	SufS solo	0.25	634.867	0.052645	0.158629	0.05874	3.17258	1.1748
SufS	98	103	NMVALS	5	634.323	SufS solo	0.5	634.888	0.01274	0.180153	0.029003	3.60306	0.58006
SufS	98	103	NMVALS	5	634.323	SufS solo	1	634.917	0.012557	0.208957	0.028923	4.17914	0.57846
SufS	98	103	NMVALS	5	634.323	SufS solo	10	635.065	0	0.357097	0.026055	7.14194	0.5211
SufS	100	104	VALSY	4	552.303	SufS and Fra	0	552.928	0.017511	0	0	0	0
SufS	100	104	VALSY	4	552.303	SufS and Fra	0.25	553.077	0.071861	0.149568	0.073964	3.7392	1.8491
SufS	100	104	VALSY	4	552.303	SufS and Fra	0.5	553.049	0.009949	0.120799	0.02014	3.01998	0.5035
SufS	100	104	VALSY	4	552.303	SufS and Fra	1	553.083	0.007445	0.155417	0.019028	3.88543	0.4757
SufS	100	104	VALSY	4	552.303	SufS and Fra	10	553.213	0.023859	0.28496	0.029595	7.124	0.739875
SufS	100	104	VALSY	4	552.303	SufS and SufU	0	553.104	0.010348	0	0	0	0
SufS	100	104	VALSY	4	552.303	SufS and SufU	0.25	553.317	0.021332	0.213436	0.023709	5.3359	0.592725
SufS	100	104	VALSY	4	552.303	SufS and SufU	0.5	553.388	0.000615	0.283492	0.010366	7.0873	0.25915
SufS	100	104	VALSY	4	552.303	SufS and SufU	1	553.415	0.01348	0.311093	0.016994	7.77733	0.42485
SufS	100	104	VALSY	4	552.303	SufS and SufU	10	553.618	0	0.514324	0.010348	12.8581	0.2587
SufS	100	104	VALSY	4	552.303	SufS and SufU/Fra	0	552.83	0.006006	0	0	0	0
SufS	100	104	VALSY	4	552.303	SufS and SufU/Fra	0.25	552.976	0.004439	0.146338	0.007468	3.65845	0.1867
SufS	100	104	VALSY	4	552.303	SufS and SufU/Fra	0.5	552.997	0.004977	0.167495	0.0078	4.18738	0.195
SufS	100	104	VALSY	4	552.303	SufS and SufU/Fra	1	553.027	0.005665	0.196856	0.008256	4.9214	0.2064
SufS	100	104	VALSY	4	552.303	SufS and SufU/Fra	10	553.19	0.004822	0.359873	0.007702	8.99682	0.19255
SufS	100	104	VALSY	4	552.303	SufS solo	0	553.049	0.038043	0	0	0	0
SufS	100	104	VALSY	4	552.303	SufS solo	0.25	553.195	0	0.146232	0.038043	3.6558	0.951075
SufS	100	104	VALSY	4	552.303	SufS solo	0.5	553.283	0.038592	0.234439	0.05419	5.86097	1.35475
SufS	100	104	VALSY	4	552.303	SufS solo	1	553.276	0.012065	0.226865	0.03991	5.67163	0.99775
SufS	100	104	VALSY	4	552.303	SufS solo	10	553.561	0.035444	0.512556	0.051996	12.8139	1.2999
SufS	100	105	VALSYA	5	623.34	SufS and Fra	0	623.784	0.005774	0	0	0	0
SufS	100	105	VALSYA	5	623.34	SufS and Fra	0.25	623.939	0.053372	0.155223	0.053683	3.10446	1.07366
SufS	100	105	VALSYA	5	623.34	SufS and Fra	0.5	623.926	0.007003	0.141934	0.009077	2.83868	0.18154
SufS	100	105	VALSYA	5	623.34	SufS and Fra	1	623.952	0.005726	0.168167	0.008132	3.36334	0.16264
SufS	100	105	VALSYA	5	623.34	SufS and Fra	10	623.974	0.011948	0.190077	0.01327	3.80154	0.2654
SufS	100	105	VALSYA	5	623.34	SufS and SufU	0	623.838	0.006693	0	0	0	0
SufS	100	105	VALSYA	5	623.34	SufS and SufU	0.25	624.067	0.076682	0.228435	0.076974	4.5687	1.53948
SufS	100	105	VALSYA	5	623.34	SufS and SufU	0.5	624.107	0.066539	0.268445	0.066875	5.3689	1.3375
SufS	100	105	VALSYA	5	623.34	SufS and SufU	1	624.204	0.026308	0.365418	0.027146	7.30836	0.54292
SufS	100	105	VALSYA	5	623.34	SufS and SufU	10	624.396	0	0.557718	0.006693	11.1544	0.13386
SufS	100	105	VALSYA	5	623.34	SufS and SufU/Fra	0	623.742	0.005916	0	0	0	0
SufS	100	105	VALSYA	5	623.34	SufS and SufU/Fra	0.25	623.872	0.006951	0.130317	0.009128	2.60634	0.18256
SufS	100	105	VALSYA	5	623.34	SufS and SufU/Fra	0.5	623.868	0.002554	0.125757	0.006444	2.51514	0.12888
SufS	100	105	VALSYA	5	623.34	SufS and SufU/Fra	1	623.885	0.002366	0.14331	0.006372	2.8662	0.12744
SufS	100	105	VALSYA	5	623.34	SufS and SufU/Fra	10	624.297	0	0.554895	0.005916	11.0979	0.11832
SufS	100	105	VALSYA	5	623.34	SufS solo	0	623.808	0.044654	0	0	0	0
SufS	100	105	VALSYA	5	623.34	SufS solo	0.25	624	0.068153	0.192445	0.081478	3.8489	1.62956
SufS	100	105	VALSYA	5	623.34	SufS solo	0.5	623.955	0.007779	0.147413	0.045326	2.94826	0.90652
SufS	100	105	VALSYA	5	623.34	SufS solo	1	623.995	0.008949	0.187137	0.045542	3.74274	0.91084
SufS	100	105	VALSYA	5	623.34	SufS solo	10	624.045	0.011042	0.236739	0.045999	4.73478	0.91998
SufS	102	114	LSYARANLKPGDE	11	1433.74	SufS and Fra	0	1434.98	0.059654	0	0	0	0
SufS	102	114	LSYARANLKPGDE	11	1433.74	SufS and Fra	0.25	1436.1	0.02708	1.11996	0.065513	10.1815	0.595573
SufS	102	114	LSYARANLKPGDE	11	1433.74	SufS and Fra	0.5	1436.28	0.007846	1.29905	0.060168	11.8095	0.546982
SufS	102	114	LSYARANLKPGDE	11	1433.74	SufS and Fra	1	1436.54	0.066911	1.5559	0.089642	14.1445	0.814927
SufS	102	114	LSYARANLKPGDE	11	1433.74	SufS and Fra	10	1437.39	0.002107	2.4073	0.059691	21.8845	0.542645
SufS	102	114	LSYARANLKPGDE	11	1433.74	SufS and SufU	0	1435.24	0.086636	0	0	0	0
SufS	102	114	LSYARANLKPGDE	11	1433.74	SufS and SufU	0.25	1436.63	0.023765	1.38836	0.089836	12.6215	0.816691
SufS	102	114	LSYARANLKPGDE	11	1433.74	SufS and SufU	0.5	1436.72	0.013745	1.47891	0.08772	13.4447	0.797455
SufS	102	114	LSYARANLKPGDE	11	1433.74	SufS and SufU	1	1436.99	0.010489	1.74475	0.087269	15.8613	0.793355
SufS	102	114	LSYARANLKPGDE	11	1433.74	SufS and SufU	10	1437.72	0	2.47189	0.086636	22.4718	0.7876
SufS	102	114	LSYARANLKPGDE	11	1433.74	SufS and SufU/Fra	0	1434.91	0.019091	0	0	0	0
SufS	102	114	LSYARANLKPGDE	11	1433.74	SufS and SufU/Fra	0.25	1436.07	0.016936	1.1562	0.02552	10.5109	0.232
SufS	102	114	LSYARANLKPGDE	11	1433.74	SufS and SufU/Fra	0.5	1436.21	0.010354	1.29709	0.021718	11.7917	0.197436
SufS	102	114	LSYARANLKPGDE	11	1433.74	SufS and SufU/Fra	1	1436.5	0.058121	1.59106	0.061176	14.4642	0.556145
SufS	102	114	LSYARANLKPGDE	11	1433.74	SufS and SufU/Fra	10	1437.3	0.014989	2.39531	0.024272	21.7755	0.220655
SufS	102	114	LSYARANLKPGDE	11	1433.74	SufS solo	0	1435.23	0.142123	0	0	0	0
SufS	102	114	LSYARANLKPGDE	11	1433.74	SufS solo	0.25	1436.19	0.086439	0.95646	0.166345	8.69509	1.51223
SufS	102	114	LSYARANLKPGDE	11	1433.74	SufS solo	0.5	1436.42	0.020937	1.18529	0.143657	10.7754	1.30597
SufS	102	114	LSYARANLKPGDE	11	1433.74	SufS solo	1	1436.67	0.004228	1.44165	0.142186	13.1059	1.2926
SufS	102	114	LSYARANLKPGDE	11	1433.74	SufS solo	10	1437.46	0.016978	2.23178	0.143134	20.2889	1.30122
SufS	103	114	SYARANLKPGDE	10	1320.65	SufS and Fra	0	1321.57	0.042922	0	0	0	0
SufS	103	114	SYARANLKPGDE	10	1320.65	SufS and Fra	0.25	1323.24	0.049296	1.67017	0.065364	16.7017	0.65364
SufS	103	114	SYARANLKPGDE	10	1320.65	SufS and Fra	0.5	1323.19	0.145237	1.61728	0.151447	16.1728	1.51447
SufS	103	114	SYARANLKPGDE	10	1320.65	SufS and Fra	1	1323.59	0.043058	2.01967	0.060797	20.1967	0.60797
SufS	103	114	SYARANLKPGDE	10	1320.65	SufS and Fra	10	1324.03	0.129791	2.45505	0.136704	24.5505	1.36704
SufS	103	114	SYARANLKPGDE	10	1320.65	SufS and SufU	0	1321.72	0.013345	0	0	0	0
SufS	103	114	SYARANLKPGDE	10	1320.65	SufS and SufU	0.25	1323.16	0.017995	1.4368	0.022403	14.368	0.22403
SufS	103	114	SYARANLKPGDE	10	1320.65	SufS and SufU	0.5	1323.28	0.131023	1.56003	0.1317	15.6003	1.317
SufS	103	114	SYARANLKPGDE	10	1320.65	SufS and SufU	1	1323.48	0.022651	1.75963	0.02629	17.5963	0.2629
SufS	103	114	SYARANLKPGDE	10	1320.65	SufS and SufU	10	1324.05	0.106781	2.32696	0.107611	23.2696	1.07611
SufS	103	114	SYARANLKPGDE	10	1320.65	SufS and SufU/Fra	0	1321.54	0.01421	0	0	0	0
SufS	103	114	SYARANLKPGDE	10	1320.65	SufS and SufU/Fra	0.25	1323.04	0.156531	1.50297	0.157175	15.0297	1.57175
SufS	103	114	SYARANLKPGDE	10	1320.65	SufS and SufU/Fra	0.5	1323.39	0.041271	1.85244	0.043649	18.5244	0.43649
SufS	103	114	SYARANLKPGDE	10	1320.65	SufS and SufU/Fra	1	1323.63	0.02212	2.09741	0.026291	20.9741	0.26291
SufS	103	114	SYARANLKPGDE	10	1320.65	SufS and SufU/Fra	10	1323.77	0	2.23731	0.01421	22.3731	0.1421
SufS	103	114	SYARANLKPGDE	10	1320.65	SufS solo	0	1321.71	0.12224	0	0	0	0
SufS	103	114	SYARANLKPGDE	10	1320.65	SufS solo	0.25	1323.23	0.179768	1.52365	0.217391	15.2365	2.17391
SufS	103	114	SYARANLKPGDE	10	1320.65	SufS solo	0.5	1323.26	0.173561	1.54462	0.212287	15.4463	2.12287
SufS	103	114	SYARANLKPGDE	10	1320.65	SufS solo	1	1323.52	0.184763	1.80813	0.22154	18.0813	2.2154
SufS	103	114	SYARANLKPGDE	10	1320.65	SufS solo	10	1323.97	0.014649	2.26112	0.123115	22.6112	1.23115
SufS	104	114	YARANLKPGDE	9	1233.62	SufS and Fra	0	1234.89	0.02162	0	0	0	0
SufS	104	114	YARANLKPGDE	9	1233.62	SufS and Fra	0.25	1235.95	0.002573	1.05911	0.021773	11.7679	0.241922
SufS	104	114	YARANLKPGDE	9	1233.62	SufS and Fra	0.5	1236.08	0.005446	1.1867	0.022296	13.1856	0.247733
SufS	104	114	YARANLKPGDE	9	1233.62	SufS and Fra	1	1236.26	0.006681	1.36691	0.022629	15.1879	0.251433
SufS	104	114	YARANLKPGDE	9	1233.62	SufS and Fra	10	1237.17	0.022529	2.27749	0.031225	25.3055	0.346944
SufS	104	114	YARANLKPGDE	9	1233.62	SufS and SufU	0	1235.02	0.015312	0	0	0	0
SufS	104	114	YARANLKPGDE	9	1233.62	SufS and SufU	0.25	1236.2	0.015874	1.17863	0.022055	13.0959	0.245056
SufS	104	114	YARANLKPGDE	9	1233.62	SufS and SufU	0.5	1236.2	0.015142	1.17601	0.021535	13.0667	0.239278
SufS	104	114	YARANLKPGDE	9	1233.62	SufS and SufU	1	1236.44	0.001312	1.41393	0.015368	15.7103	0.170756
SufS	104	114	YARANLKPGDE	9	1233.62	SufS and SufU	10	1237.01	0	1.98635	0.015312	22.0706	0.170133
SufS	104	114	YARANLKPGDE	9	1233.62	SufS and SufU/Fra	0	1234.78	0.012129	0	0	0	0
SufS	104	114	YARANLKPGDE	9	1233.62	SufS and SufU/Fra	0.25	1235.93	0.006324	1.14805	0.013678	12.7562	0.151978
SufS	104	114	YARANLKPGDE	9	1233.62	SufS and SufU/Fra	0.5	1236.08	0.005641	1.30539	0.013376	14.5043	0.148622
SufS	104	114	YARANLKPGDE	9	1233.62	SufS and SufU/Fra	1	1236.29	0.004395	1.5153	0.012901	16.8367	0.143344
SufS	104	114	YARANLKPGDE	9	1233.62	SufS and SufU/Fra	10	1237.09	0.013072	2.3121	0.017832	25.69	0.198133
SufS	104	114	YARANLKPGDE	9	1233.62	SufS solo	0	1234.87	0.019018	0	0	0	0
SufS	104	114	YARANLKPGDE	9	1233.62	SufS solo	0.25	1236	0	1.12425	0.019018	12.4917	0.211311
SufS	104	114	YARANLKPGDE	9	1233.62	SufS solo	0.5	1236.12	0	1.24639	0.019018	13.8488	0.211311
SufS	104	114	YARANLKPGDE	9	1233.62	SufS solo	1	1236.29	0.011742	1.41162	0.022351	15.6846	0.248344
SufS	104	114	YARANLKPGDE	9	1233.62	SufS solo	10	1237.14	0.008444	2.26508	0.020808	25.1675	0.2312
SufS	106	114	RANLKPGDE	7	999.522	SufS and Fra	0	1000.38	0.071188	0	0	0	0
SufS	106	114	RANLKPGDE	7	999.522	SufS and Fra	0.25	1001.18	0.024763	0.801809	0.075372	11.4544	1.07674
SufS	106	114	RANLKPGDE	7	999.522	SufS and Fra	0.5	1001.21	0.0138	0.832493	0.072514	11.8928	1.03591
SufS	106	114	RANLKPGDE	7	999.522	SufS and Fra	1	1001.28	0.000678	0.902613	0.071192	12.8945	1.01703
SufS	106	114	RANLKPGDE	7	999.522	SufS and Fra	10	1001.61	0.003683	1.22523	0.071284	17.5033	1.01834
SufS	106	114	RANLKPGDE	7	999.522	SufS and SufU	0	1000.45	0.012512	0	0	0	0
SufS	106	114	RANLKPGDE	7	999.522	SufS and SufU	0.25	1001.32	0.038333	0.871223	0.040323	12.446	0.576043
SufS	106	114	RANLKPGDE	7	999.522	SufS and SufU	0.5	1001.38	0.005123	0.928111	0.01352	13.2587	0.193143
SufS	106	114	RANLKPGDE	7	999.522	SufS and SufU	1	1001.43	0.012511	0.984877	0.017693	14.0697	0.252757
SufS	106	114	RANLKPGDE	7	999.522	SufS and SufU	10	1001.67	0	1.22542	0.012512	17.506	0.178743
SufS	106	114	RANLKPGDE	7	999.522	SufS and SufU/Fra	0	1000.35	0.014992	0	0	0	0
SufS	106	114	RANLKPGDE	7	999.522	SufS and SufU/Fra	0.25	1001.08	0.023527	0.730728	0.027897	10.439	0.398529
SufS	106	114	RANLKPGDE	7	999.522	SufS and SufU/Fra	0.5	1001.14	0.027171	0.795136	0.031032	11.3591	0.443314
SufS	106	114	RANLKPGDE	7	999.522	SufS and SufU/Fra	1	1001.19	0.017531	0.847941	0.023067	12.1134	0.329529
SufS	106	114	RANLKPGDE	7	999.522	SufS and SufU/Fra	10	1001.5	0.020333	1.15561	0.025262	16.5087	0.360886
SufS	106	114	RANLKPGDE	7	999.522	SufS solo	0	1000.41	0.078997	0	0	0	0
SufS	106	114	RANLKPGDE	7	999.522	SufS solo	0.25	1001.2	0	0.788915	0.078997	11.2702	1.12853
SufS	106	114	RANLKPGDE	7	999.522	SufS solo	0.5	1001.26	0.008567	0.848185	0.079461	12.1169	1.13516
SufS	106	114	RANLKPGDE	7	999.522	SufS solo	1	1001.32	0.035705	0.907011	0.086692	12.9573	1.23846
SufS	106	114	RANLKPGDE	7	999.522	SufS solo	10	1001.57	0.006144	1.15352	0.079236	16.4789	1.13194
SufS	108	114	NLKPGDE	5	772.384	SufS and Fra	0	772.913	0.032694	0	0	0	0
SufS	108	114	NLKPGDE	5	772.384	SufS and Fra	0.25	773.646	0.003786	0.733298	0.032912	14.666	0.65824
SufS	108	114	NLKPGDE	5	772.384	SufS and Fra	0.5	773.649	0.006312	0.736221	0.033298	14.7244	0.66596
SufS	108	114	NLKPGDE	5	772.384	SufS and Fra	1	773.628	0.006694	0.715553	0.033372	14.3111	0.66744
SufS	108	114	NLKPGDE	5	772.384	SufS and Fra	10	773.618	0.00841	0.705346	0.033758	14.1069	0.67516
SufS	108	114	NLKPGDE	5	772.384	SufS and SufU	0	772.961	0.014548	0	0	0	0
SufS	108	114	NLKPGDE	5	772.384	SufS and SufU	0.25	773.673	0.004512	0.711571	0.015232	14.2314	0.30464
SufS	108	114	NLKPGDE	5	772.384	SufS and SufU	0.5	773.692	0.009597	0.730407	0.017428	14.6081	0.34856
SufS	108	114	NLKPGDE	5	772.384	SufS and SufU	1	773.701	0.00551	0.739366	0.015557	14.7873	0.31114
SufS	108	114	NLKPGDE	5	772.384	SufS and SufU	10	773.731	0	0.769691	0.014548	15.3938	0.29096
SufS	108	114	NLKPGDE	5	772.384	SufS and SufU/Fra	0	772.872	0.012385	0	0	0	0
SufS	108	114	NLKPGDE	5	772.384	SufS and SufU/Fra	0.25	773.659	0.003537	0.786982	0.01288	15.7396	0.2576
SufS	108	114	NLKPGDE	5	772.384	SufS and SufU/Fra	0.5	773.67	0.018991	0.798458	0.022672	15.9692	0.45344
SufS	108	114	NLKPGDE	5	772.384	SufS and SufU/Fra	1	773.659	0.009454	0.787794	0.015581	15.7559	0.31162
SufS	108	114	NLKPGDE	5	772.384	SufS and SufU/Fra	10	773.646	0.016001	0.774861	0.020234	15.4972	0.40468
SufS	108	114	NLKPGDE	5	772.384	SufS solo	0	772.934	0.041045	0	0	0	0
SufS	108	114	NLKPGDE	5	772.384	SufS solo	0.25	773.688	0	0.75396	0.041045	15.0792	0.8209
SufS	108	114	NLKPGDE	5	772.384	SufS solo	0.5	773.668	0.009336	0.734426	0.042094	14.6885	0.84188
SufS	108	114	NLKPGDE	5	772.384	SufS solo	1	773.666	0.010079	0.731852	0.042265	14.637	0.8453
SufS	108	114	NLKPGDE	5	772.384	SufS solo	10	773.657	0.013321	0.723464	0.043153	14.4693	0.86306
SufS	110	114	KPGDE	3	545.257	SufS and Fra	0	545.599	0.021786	0	0	0	0
SufS	110	114	KPGDE	3	545.257	SufS and Fra	0.25	546.207	0.013377	0.608508	0.025565	20.2836	0.852167
SufS	110	114	KPGDE	3	545.257	SufS and Fra	0.5	546.242	0.007234	0.643078	0.022956	21.4359	0.7652
SufS	110	114	KPGDE	3	545.257	SufS and Fra	1	546.298	0.005917	0.699149	0.022575	23.305	0.7525
SufS	110	114	KPGDE	3	545.257	SufS and Fra	10	546.468	0.003351	0.869449	0.022042	28.9816	0.734733
SufS	110	114	KPGDE	3	545.257	SufS and SufU	0	545.571	0.004401	0	0	0	0
SufS	110	114	KPGDE	3	545.257	SufS and SufU	0.25	546.248	0.012512	0.676261	0.013263	22.542	0.4421
SufS	110	114	KPGDE	3	545.257	SufS and SufU	0.5	546.28	0.015271	0.709005	0.015893	23.6335	0.529767
SufS	110	114	KPGDE	3	545.257	SufS and SufU	1	546.301	0.001872	0.729753	0.004783	24.3251	0.159433
SufS	110	114	KPGDE	3	545.257	SufS and SufU	10	546.571	0	0.999208	0.004401	33.3069	0.1467
SufS	110	114	KPGDE	3	545.257	SufS and SufU/Fra	0	545.559	0.00829	0	0	0	0
SufS	110	114	KPGDE	3	545.257	SufS and SufU/Fra	0.25	546.147	0.019908	0.588142	0.021565	19.6047	0.718833
SufS	110	114	KPGDE	3	545.257	SufS and SufU/Fra	0.5	546.21	0.003865	0.651129	0.009146	21.7043	0.304867
SufS	110	114	KPGDE	3	545.257	SufS and SufU/Fra	1	546.278	0.001373	0.718407	0.008403	23.9469	0.2801
SufS	110	114	KPGDE	3	545.257	SufS and SufU/Fra	10	546.449	0.00484	0.889886	0.009599	29.6629	0.319967
SufS	110	114	KPGDE	3	545.257	SufS solo	0	545.601	0.024982	0	0	0	0
SufS	110	114	KPGDE	3	545.257	SufS solo	0.25	546.215	0	0.614228	0.024982	20.4743	0.832733
SufS	110	114	KPGDE	3	545.257	SufS solo	0.5	546.255	0.007135	0.654873	0.025981	21.8291	0.866033
SufS	110	114	KPGDE	3	545.257	SufS solo	1	546.307	0.008735	0.706491	0.026465	23.5497	0.882167
SufS	110	114	KPGDE	3	545.257	SufS solo	10	546.52	0.019323	0.919361	0.031583	30.6454	1.05277
SufS	115	120	VVITYM	5	725.39	SufS and Fra	0	725.87	0.002911	0	0	0	0
SufS	115	120	VVITYM	5	725.39	SufS and Fra	0.25	725.997	0.006766	0.127224	0.007366	2.54448	0.14732
SufS	115	120	VVITYM	5	725.39	SufS and Fra	0.5	726.022	0.010087	0.152139	0.010499	3.04278	0.20998
SufS	115	120	VVITYM	5	725.39	SufS and Fra	1	726.053	0.023969	0.183188	0.024145	3.66376	0.4829
SufS	115	120	VVITYM	5	725.39	SufS and Fra	10	726.153	0	0.282894	0.002911	5.65788	0.05822
SufS	115	120	VVITYM	5	725.39	SufS and SufU	0	725.865	0.008401	0	0	0	0
SufS	115	120	VVITYM	5	725.39	SufS and SufU	0.25	726.268	0.00529	0.402983	0.009928	8.05966	0.19856
SufS	115	120	VVITYM	5	725.39	SufS and SufU	0.5	726.315	0.001928	0.450598	0.00862	9.01196	0.1724
SufS	115	120	VVITYM	5	725.39	SufS and SufU	1	726.404	0.003969	0.539368	0.009292	10.7874	0.18584
SufS	115	120	VVITYM	5	725.39	SufS and SufU	10	726.53	0	0.665547	0.008401	13.3109	0.16802
SufS	115	120	VVITYM	5	725.39	SufS and SufU/Fra	0	725.798	0.011009	0	0	0	0
SufS	115	120	VVITYM	5	725.39	SufS and SufU/Fra	0.25	726.086	0.001275	0.2872	0.011083	5.744	0.22166
SufS	115	120	VVITYM	5	725.39	SufS and SufU/Fra	0.5	726.107	0.007825	0.308365	0.013507	6.1673	0.27014
SufS	115	120	VVITYM	5	725.39	SufS and SufU/Fra	1	726.149	0.003347	0.350578	0.011507	7.01156	0.23014
SufS	115	120	VVITYM	5	725.39	SufS and SufU/Fra	10	726.245	0.006245	0.446954	0.012657	8.93908	0.25314
SufS	115	120	VVITYM	5	725.39	SufS solo	0	725.929	0.01889	0	0	0	0
SufS	115	120	VVITYM	5	725.39	SufS solo	0.25	726.146	0	0.216765	0.01889	4.3353	0.3778
SufS	115	120	VVITYM	5	725.39	SufS solo	0.5	726.116	0.016491	0.187448	0.025076	3.74896	0.50152
SufS	115	120	VVITYM	5	725.39	SufS solo	1	726.147	0.000703	0.218148	0.018903	4.36296	0.37806
SufS	115	120	VVITYM	5	725.39	SufS solo	10	726.292	0.02115	0.363442	0.028357	7.26884	0.56714
SufS	119	132	YMEHHANIIPWQQA	12	1737.82	SufS and Fra	0	1738.93	0.020614	0	0	0	0
SufS	119	132	YMEHHANIIPWQQA	12	1737.82	SufS and Fra	0.25	1739.28	0.060184	0.350884	0.063617	2.92403	0.530142
SufS	119	132	YMEHHANIIPWQQA	12	1737.82	SufS and Fra	0.5	1739.34	0.006117	0.413092	0.021502	3.44243	0.179183
SufS	119	132	YMEHHANIIPWQQA	12	1737.82	SufS and Fra	1	1739.38	0.081487	0.448658	0.084054	3.73882	0.70045
SufS	119	132	YMEHHANIIPWQQA	12	1737.82	SufS and Fra	10	1739.4	0.055868	0.470857	0.05955	3.92381	0.49625
SufS	119	132	YMEHHANIIPWQQA	12	1737.82	SufS and SufU	0	1738.85	0.009596	0	0	0	0
SufS	119	132	YMEHHANIIPWQQA	12	1737.82	SufS and SufU	0.25	1740.22	0.05419	1.37513	0.055033	11.4594	0.458608
SufS	119	132	YMEHHANIIPWQQA	12	1737.82	SufS and SufU	0.5	1740.11	0.016813	1.26501	0.019359	10.5418	0.161325
SufS	119	132	YMEHHANIIPWQQA	12	1737.82	SufS and SufU	1	1740.37	0.024866	1.52546	0.026653	12.7122	0.222108
SufS	119	132	YMEHHANIIPWQQA	12	1737.82	SufS and SufU	10	1741.25	2.27374e-13	2.40851	0.009596	20.0709	0.0799667
SufS	119	132	YMEHHANIIPWQQA	12	1737.82	SufS and SufU/Fra	0	1738.91	0.022157	0	0	0	0
SufS	119	132	YMEHHANIIPWQQA	12	1737.82	SufS and SufU/Fra	0.25	1739.5	0.015185	0.586721	0.026861	4.88934	0.223842
SufS	119	132	YMEHHANIIPWQQA	12	1737.82	SufS and SufU/Fra	0.5	1739.59	0.000459	0.671177	0.022161	5.59314	0.184675
SufS	119	132	YMEHHANIIPWQQA	12	1737.82	SufS and SufU/Fra	1	1739.66	0.006045	0.744734	0.022966	6.20612	0.191383
SufS	119	132	YMEHHANIIPWQQA	12	1737.82	SufS and SufU/Fra	10	1739.7	0.00039	0.789532	0.02216	6.57943	0.184667
SufS	119	132	YMEHHANIIPWQQA	12	1737.82	SufS solo	0	1738.93	0.018922	0	0	0	0
SufS	119	132	YMEHHANIIPWQQA	12	1737.82	SufS solo	0.25	1739.25	0.122049	0.316974	0.123507	2.64145	1.02923
SufS	119	132	YMEHHANIIPWQQA	12	1737.82	SufS solo	0.5	1739.46	0.035578	0.528393	0.040297	4.40327	0.335808
SufS	119	132	YMEHHANIIPWQQA	12	1737.82	SufS solo	1	1739.5	0.009079	0.565461	0.020987	4.71217	0.174892
SufS	119	132	YMEHHANIIPWQQA	12	1737.82	SufS solo	10	1739.56	0.043603	0.629782	0.047532	5.24818	0.3961
SufS	120	131	MEHHANIIPWQQ	10	1503.72	SufS and Fra	0	1504.82	0.032527	0	0	0	0
SufS	120	131	MEHHANIIPWQQ	10	1503.72	SufS and Fra	0.25	1505.11	0.077799	0.297254	0.084325	2.97254	0.84325
SufS	120	131	MEHHANIIPWQQ	10	1503.72	SufS and Fra	0.5	1505.15	0.008068	0.329928	0.033512	3.29928	0.33512
SufS	120	131	MEHHANIIPWQQ	10	1503.72	SufS and Fra	1	1505.13	0.035353	0.316355	0.04804	3.16355	0.4804
SufS	120	131	MEHHANIIPWQQ	10	1503.72	SufS and Fra	10	1505.2	0.013088	0.381559	0.035061	3.81559	0.35061
SufS	120	131	MEHHANIIPWQQ	10	1503.72	SufS and SufU	0	1504.78	0.018471	0	0	0	0
SufS	120	131	MEHHANIIPWQQ	10	1503.72	SufS and SufU	0.25	1505.81	0.023386	1.03474	0.029801	10.3474	0.29801
SufS	120	131	MEHHANIIPWQQ	10	1503.72	SufS and SufU	0.5	1505.77	0.018429	0.999363	0.026092	9.99363	0.26092
SufS	120	131	MEHHANIIPWQQ	10	1503.72	SufS and SufU	1	1505.94	0.00557	1.16258	0.019293	11.6258	0.19293
SufS	120	131	MEHHANIIPWQQ	10	1503.72	SufS and SufU	10	1505.87	2.27374e-13	1.09242	0.018471	10.9242	0.18471
SufS	120	131	MEHHANIIPWQQ	10	1503.72	SufS and SufU/Fra	0	1504.74	0.009467	0	0	0	0
SufS	120	131	MEHHANIIPWQQ	10	1503.72	SufS and SufU/Fra	0.25	1505.13	0	0.394125	0.009467	3.94125	0.09467
SufS	120	131	MEHHANIIPWQQ	10	1503.72	SufS and SufU/Fra	0.5	1505.17	0.015252	0.430846	0.017951	4.30846	0.17951
SufS	120	131	MEHHANIIPWQQ	10	1503.72	SufS and SufU/Fra	1	1505.23	0.02059	0.491349	0.022662	4.91349	0.22662
SufS	120	131	MEHHANIIPWQQ	10	1503.72	SufS and SufU/Fra	10	1505.27	0.005718	0.532889	0.01106	5.32889	0.1106
SufS	120	131	MEHHANIIPWQQ	10	1503.72	SufS solo	0	1504.83	0.012353	0	0	0	0
SufS	120	131	MEHHANIIPWQQ	10	1503.72	SufS solo	0.25	1505.14	0.093152	0.309188	0.093968	3.09188	0.93968
SufS	120	131	MEHHANIIPWQQ	10	1503.72	SufS solo	0.5	1505.27	0.025655	0.439836	0.028474	4.39836	0.28474
SufS	120	131	MEHHANIIPWQQ	10	1503.72	SufS solo	1	1505.27	0.019786	0.433353	0.023325	4.33353	0.23325
SufS	120	131	MEHHANIIPWQQ	10	1503.72	SufS solo	10	1505.42	0.029229	0.592218	0.031732	5.92218	0.31732
SufS	132	140	AVKATGATL	8	831.493	SufS and Fra	0	831.84	0.009083	0	0	0	0
SufS	132	140	AVKATGATL	8	831.493	SufS and Fra	0.25	833.893	0.095526	2.05353	0.095957	25.6691	1.19946
SufS	132	140	AVKATGATL	8	831.493	SufS and Fra	0.5	834.193	0.014753	2.35338	0.017325	29.4173	0.216562
SufS	132	140	AVKATGATL	8	831.493	SufS and Fra	1	834.463	0.003965	2.62339	0.009911	32.7923	0.123887
SufS	132	140	AVKATGATL	8	831.493	SufS and Fra	10	835.319	0.03644	3.47937	0.037555	43.4921	0.469437
SufS	132	140	AVKATGATL	8	831.493	SufS and SufU	0	831.873	0.005832	0	0	0	0
SufS	132	140	AVKATGATL	8	831.493	SufS and SufU	0.25	834.26	0.029241	2.38793	0.029817	29.8491	0.372713
SufS	132	140	AVKATGATL	8	831.493	SufS and SufU	0.5	834.459	0.001542	2.58662	0.006033	32.3327	0.0754125
SufS	132	140	AVKATGATL	8	831.493	SufS and SufU	1	834.761	0.020703	2.88817	0.021509	36.1021	0.268863
SufS	132	140	AVKATGATL	8	831.493	SufS and SufU	10	835.197	0.153955	3.32454	0.154065	41.5568	1.92581
SufS	132	140	AVKATGATL	8	831.493	SufS and SufU/Fra	0	831.802	0.006322	0	0	0	0
SufS	132	140	AVKATGATL	8	831.493	SufS and SufU/Fra	0.25	833.83	0.028042	2.02757	0.028746	25.3446	0.359325
SufS	132	140	AVKATGATL	8	831.493	SufS and SufU/Fra	0.5	834.055	0.0152	2.2525	0.016463	28.1562	0.205787
SufS	132	140	AVKATGATL	8	831.493	SufS and SufU/Fra	1	834.24	0.012095	2.43798	0.013648	30.4748	0.1706
SufS	132	140	AVKATGATL	8	831.493	SufS and SufU/Fra	10	834.859	0.111825	3.0566	0.112004	38.2075	1.40005
SufS	132	140	AVKATGATL	8	831.493	SufS solo	0	831.865	0.029712	0	0	0	0
SufS	132	140	AVKATGATL	8	831.493	SufS solo	0.25	834.063	0	2.1973	0.029712	27.4663	0.3714
SufS	132	140	AVKATGATL	8	831.493	SufS solo	0.5	834.289	0.004569	2.42319	0.030062	30.2899	0.375775
SufS	132	140	AVKATGATL	8	831.493	SufS solo	1	834.591	0.008899	2.72534	0.031017	34.0668	0.387713
SufS	132	140	AVKATGATL	8	831.493	SufS solo	10	835.229	0.027787	3.36344	0.040681	42.043	0.508513
SufS	133	140	VKATGATL	7	760.456	SufS and Fra	0	760.97	0.038112	0	0	0	0
SufS	133	140	VKATGATL	7	760.456	SufS and Fra	0.25	762.448	0.027532	1.4785	0.047016	21.1215	0.671657
SufS	133	140	VKATGATL	7	760.456	SufS and Fra	0.5	762.812	0.009263	1.84219	0.039221	26.3169	0.5603
SufS	133	140	VKATGATL	7	760.456	SufS and Fra	1	763.175	0.031835	2.20555	0.049659	31.5078	0.709414
SufS	133	140	VKATGATL	7	760.456	SufS and Fra	10	763.895	0.009325	2.92557	0.039236	41.7939	0.560514
SufS	133	140	VKATGATL	7	760.456	SufS and SufU	0	760.993	0.01558	0	0	0	0
SufS	133	140	VKATGATL	7	760.456	SufS and SufU	0.25	762.793	0.01699	1.80042	0.023052	25.7203	0.329314
SufS	133	140	VKATGATL	7	760.456	SufS and SufU	0.5	763.014	0.008638	2.02074	0.017815	28.8677	0.2545
SufS	133	140	VKATGATL	7	760.456	SufS and SufU	1	763.369	0.004116	2.37601	0.016115	33.943	0.230214
SufS	133	140	VKATGATL	7	760.456	SufS and SufU	10	763.93	0.020757	2.93729	0.025954	41.9612	0.370771
SufS	133	140	VKATGATL	7	760.456	SufS and SufU/Fra	0	760.905	0.006662	0	0	0	0
SufS	133	140	VKATGATL	7	760.456	SufS and SufU/Fra	0.25	762.404	0.01356	1.49854	0.015108	21.4077	0.215829
SufS	133	140	VKATGATL	7	760.456	SufS and SufU/Fra	0.5	762.793	0.005235	1.88797	0.008472	26.9711	0.121029
SufS	133	140	VKATGATL	7	760.456	SufS and SufU/Fra	1	763.164	0.040048	2.2583	0.040598	32.2614	0.579971
SufS	133	140	VKATGATL	7	760.456	SufS and SufU/Fra	10	763.852	0.004611	2.94676	0.008102	42.0966	0.115743
SufS	133	140	VKATGATL	7	760.456	SufS solo	0	760.987	0.030375	0	0	0	0
SufS	133	140	VKATGATL	7	760.456	SufS solo	0.25	762.486	0	1.49949	0.030375	21.4212	0.433929
SufS	133	140	VKATGATL	7	760.456	SufS solo	0.5	762.827	0.003877	1.84083	0.030622	26.2975	0.437457
SufS	133	140	VKATGATL	7	760.456	SufS solo	1	763.168	0.016266	2.18156	0.034456	31.1652	0.492229
SufS	133	140	VKATGATL	7	760.456	SufS solo	10	763.896	0.012922	2.90974	0.03301	41.5677	0.471571
SufS	141	147	KYIPLQE	5	890.498	SufS and Fra	0	891.439	0.028206	0	0	0	0
SufS	141	147	KYIPLQE	5	890.498	SufS and Fra	0.25	891.962	0.034147	0.522535	0.04429	10.4507	0.8858
SufS	141	147	KYIPLQE	5	890.498	SufS and Fra	0.5	891.991	0.006752	0.552361	0.029003	11.0472	0.58006
SufS	141	147	KYIPLQE	5	890.498	SufS and Fra	1	892.005	0.017865	0.566085	0.033388	11.3217	0.66776
SufS	141	147	KYIPLQE	5	890.498	SufS and Fra	10	892.195	0.019654	0.755427	0.034378	15.1085	0.68756
SufS	141	147	KYIPLQE	5	890.498	SufS and SufU	0	891.472	0.029772	0	0	0	0
SufS	141	147	KYIPLQE	5	890.498	SufS and SufU	0.25	892.134	0.088387	0.661414	0.093267	13.2283	1.86534
SufS	141	147	KYIPLQE	5	890.498	SufS and SufU	0.5	892.143	0.011997	0.670692	0.032099	13.4138	0.64198
SufS	141	147	KYIPLQE	5	890.498	SufS and SufU	1	892.227	0.00401	0.754942	0.030041	15.0988	0.60082
SufS	141	147	KYIPLQE	5	890.498	SufS and SufU	10	892.39	0	0.917374	0.029772	18.3475	0.59544
SufS	141	147	KYIPLQE	5	890.498	SufS and SufU/Fra	0	891.309	0.018838	0	0	0	0
SufS	141	147	KYIPLQE	5	890.498	SufS and SufU/Fra	0.25	891.931	0.012658	0.621207	0.022696	12.4241	0.45392
SufS	141	147	KYIPLQE	5	890.498	SufS and SufU/Fra	0.5	891.943	0.001747	0.633794	0.018919	12.6759	0.37838
SufS	141	147	KYIPLQE	5	890.498	SufS and SufU/Fra	1	891.986	0.003303	0.676738	0.019126	13.5348	0.38252
SufS	141	147	KYIPLQE	5	890.498	SufS and SufU/Fra	10	892.166	0	0.856988	0.018838	17.1398	0.37676
SufS	141	147	KYIPLQE	5	890.498	SufS solo	0	891.408	0.087484	0	0	0	0
SufS	141	147	KYIPLQE	5	890.498	SufS solo	0.25	892.012	0	0.60419	0.087484	12.0838	1.74968
SufS	141	147	KYIPLQE	5	890.498	SufS solo	0.5	892.002	0.012318	0.594167	0.088347	11.8833	1.76694
SufS	141	147	KYIPLQE	5	890.498	SufS solo	1	892.049	0.010706	0.640684	0.088137	12.8137	1.76274
SufS	141	147	KYIPLQE	5	890.498	SufS solo	10	892.248	0.006663	0.839831	0.087737	16.7966	1.75474
SufS	141	150	KYIPLQEDGT	8	1163.59	SufS and Fra	0	1164.65	0.04796	0	0	0	0
SufS	141	150	KYIPLQEDGT	8	1163.59	SufS and Fra	0.25	1165.49	0.012388	0.83963	0.049534	10.4954	0.619175
SufS	141	150	KYIPLQEDGT	8	1163.59	SufS and Fra	0.5	1165.58	0.013448	0.93492	0.04981	11.6865	0.622625
SufS	141	150	KYIPLQEDGT	8	1163.59	SufS and Fra	1	1165.66	0.010861	1.01263	0.049175	12.6579	0.614688
SufS	141	150	KYIPLQEDGT	8	1163.59	SufS and Fra	10	1165.97	0.110385	1.32556	0.120354	16.5695	1.50443
SufS	141	150	KYIPLQEDGT	8	1163.59	SufS and SufU	0	1164.73	0.015519	0	0	0	0
SufS	141	150	KYIPLQEDGT	8	1163.59	SufS and SufU	0.25	1165.9	0.005887	1.16932	0.016598	14.6165	0.207475
SufS	141	150	KYIPLQEDGT	8	1163.59	SufS and SufU	0.5	1165.88	0.030199	1.14152	0.033953	14.2691	0.424412
SufS	141	150	KYIPLQEDGT	8	1163.59	SufS and SufU	1	1166.11	0.029253	1.37986	0.033114	17.2483	0.413925
SufS	141	150	KYIPLQEDGT	8	1163.59	SufS and SufU	10	1166.29	0	1.55974	0.015519	19.4967	0.193988
SufS	141	150	KYIPLQEDGT	8	1163.59	SufS and SufU/Fra	0	1164.57	0.014048	0	0	0	0
SufS	141	150	KYIPLQEDGT	8	1163.59	SufS and SufU/Fra	0.25	1165.45	0.033495	0.876637	0.036322	10.958	0.454025
SufS	141	150	KYIPLQEDGT	8	1163.59	SufS and SufU/Fra	0.5	1165.42	0.045579	0.849735	0.047695	10.6217	0.596187
SufS	141	150	KYIPLQEDGT	8	1163.59	SufS and SufU/Fra	1	1165.64	0.014863	1.07284	0.020451	13.4105	0.255638
SufS	141	150	KYIPLQEDGT	8	1163.59	SufS and SufU/Fra	10	1165.97	0.091801	1.39926	0.09287	17.4908	1.16087
SufS	141	150	KYIPLQEDGT	8	1163.59	SufS solo	0	1164.61	0.030997	0	0	0	0
SufS	141	150	KYIPLQEDGT	8	1163.59	SufS solo	0.25	1165.56	0	0.949139	0.030997	11.8642	0.387462
SufS	141	150	KYIPLQEDGT	8	1163.59	SufS solo	0.5	1165.63	0.024753	1.01908	0.039668	12.7385	0.49585
SufS	141	150	KYIPLQEDGT	8	1163.59	SufS solo	1	1165.74	0.002274	1.13196	0.03108	14.1495	0.3885
SufS	141	150	KYIPLQEDGT	8	1163.59	SufS solo	10	1165.99	0.003037	1.38266	0.031145	17.2833	0.389313
SufS	141	153	KYIPLQEDGTISL	11	1476.79	SufS and Fra	0	1478.25	0.082507	0	0	0	0
SufS	141	153	KYIPLQEDGTISL	11	1476.79	SufS and Fra	0.25	1479.72	0.07994	1.47503	0.114882	13.4094	1.04438
SufS	141	153	KYIPLQEDGTISL	11	1476.79	SufS and Fra	0.5	1479.89	0.018817	1.64517	0.084625	14.9561	0.769318
SufS	141	153	KYIPLQEDGTISL	11	1476.79	SufS and Fra	1	1480.03	0.022514	1.78625	0.085523	16.2386	0.777482
SufS	141	153	KYIPLQEDGTISL	11	1476.79	SufS and Fra	10	1480.42	0.050796	2.16681	0.09689	19.6982	0.880818
SufS	141	153	KYIPLQEDGTISL	11	1476.79	SufS and SufU	0	1478.39	0.025558	0	0	0	0
SufS	141	153	KYIPLQEDGTISL	11	1476.79	SufS and SufU	0.25	1480.59	0.045477	2.19794	0.052167	19.9813	0.474245
SufS	141	153	KYIPLQEDGTISL	11	1476.79	SufS and SufU	0.5	1480.51	0.046252	2.11536	0.052844	19.2306	0.4804
SufS	141	153	KYIPLQEDGTISL	11	1476.79	SufS and SufU	1	1480.9	0.017039	2.511	0.030718	22.8273	0.279255
SufS	141	153	KYIPLQEDGTISL	11	1476.79	SufS and SufU	10	1481.13	0	2.73992	0.025558	24.9084	0.232345
SufS	141	153	KYIPLQEDGTISL	11	1476.79	SufS and SufU/Fra	0	1478.12	0.051233	0	0	0	0
SufS	141	153	KYIPLQEDGTISL	11	1476.79	SufS and SufU/Fra	0.25	1479.71	0.05169	1.58167	0.072778	14.3789	0.661618
SufS	141	153	KYIPLQEDGTISL	11	1476.79	SufS and SufU/Fra	0.5	1479.88	0.017831	1.75848	0.054247	15.9861	0.493155
SufS	141	153	KYIPLQEDGTISL	11	1476.79	SufS and SufU/Fra	1	1480	0.048917	1.88095	0.070836	17.0996	0.643964
SufS	141	153	KYIPLQEDGTISL	11	1476.79	SufS and SufU/Fra	10	1480.43	0.005705	2.30672	0.05155	20.9701	0.468636
SufS	141	153	KYIPLQEDGTISL	11	1476.79	SufS solo	0	1478.25	0.141076	0	0	0	0
SufS	141	153	KYIPLQEDGTISL	11	1476.79	SufS solo	0.25	1479.84	0.104231	1.59722	0.175404	14.5202	1.59458
SufS	141	153	KYIPLQEDGTISL	11	1476.79	SufS solo	0.5	1480.01	0.035116	1.76797	0.14538	16.0724	1.32164
SufS	141	153	KYIPLQEDGTISL	11	1476.79	SufS solo	1	1480.15	0.082072	1.90626	0.163212	17.3297	1.48375
SufS	141	153	KYIPLQEDGTISL	11	1476.79	SufS solo	10	1480.55	0.050191	2.30575	0.149738	20.9613	1.36125
SufS	144	150	PLQEDGT	5	759.352	SufS and Fra	0	760.085	0.011935	0	0	0	0
SufS	144	150	PLQEDGT	5	759.352	SufS and Fra	0.25	760.691	0.015196	0.606099	0.019323	12.122	0.38646
SufS	144	150	PLQEDGT	5	759.352	SufS and Fra	0.5	760.752	0.001508	0.667208	0.01203	13.3442	0.2406
SufS	144	150	PLQEDGT	5	759.352	SufS and Fra	1	760.803	0.001374	0.718086	0.012014	14.3617	0.24028
SufS	144	150	PLQEDGT	5	759.352	SufS and Fra	10	760.927	0.008837	0.842861	0.014851	16.8572	0.29702
SufS	144	150	PLQEDGT	5	759.352	SufS and SufU	0	760.067	0.016306	0	0	0	0
SufS	144	150	PLQEDGT	5	759.352	SufS and SufU	0.25	760.96	0.001631	0.892216	0.016388	17.8443	0.32776
SufS	144	150	PLQEDGT	5	759.352	SufS and SufU	0.5	760.921	0.008569	0.853033	0.018421	17.0607	0.36842
SufS	144	150	PLQEDGT	5	759.352	SufS and SufU	1	761.066	0.010381	0.998566	0.01933	19.9713	0.3866
SufS	144	150	PLQEDGT	5	759.352	SufS and SufU	10	761.148	0	1.08044	0.016306	21.6088	0.32612
SufS	144	150	PLQEDGT	5	759.352	SufS and SufU/Fra	0	759.984	0.005829	0	0	0	0
SufS	144	150	PLQEDGT	5	759.352	SufS and SufU/Fra	0.25	760.623	0.005519	0.639309	0.008027	12.7862	0.16054
SufS	144	150	PLQEDGT	5	759.352	SufS and SufU/Fra	0.5	760.659	0.005211	0.674826	0.007818	13.4965	0.15636
SufS	144	150	PLQEDGT	5	759.352	SufS and SufU/Fra	1	760.703	0.011738	0.719616	0.013106	14.3923	0.26212
SufS	144	150	PLQEDGT	5	759.352	SufS and SufU/Fra	10	760.825	0.00559	0.841001	0.008076	16.82	0.16152
SufS	144	150	PLQEDGT	5	759.352	SufS solo	0	760.057	0.01334	0	0	0	0
SufS	144	150	PLQEDGT	5	759.352	SufS solo	0.25	760.741	0	0.683497	0.01334	13.6699	0.2668
SufS	144	150	PLQEDGT	5	759.352	SufS solo	0.5	760.782	0.011377	0.724665	0.017533	14.4933	0.35066
SufS	144	150	PLQEDGT	5	759.352	SufS solo	1	760.858	0.004702	0.800383	0.014144	16.0077	0.28288
SufS	144	150	PLQEDGT	5	759.352	SufS solo	10	761.041	0.006146	0.983503	0.014688	19.6701	0.29376
SufS	146	150	QEDGT	4	549.215	SufS and Fra	0	549.45	0.003534	0	0	0	0
SufS	146	150	QEDGT	4	549.215	SufS and Fra	0.25	550.016	0.004977	0.5654	0.006104	14.135	0.1526
SufS	146	150	QEDGT	4	549.215	SufS and Fra	0.5	550.055	0.007835	0.604558	0.008595	15.114	0.214875
SufS	146	150	QEDGT	4	549.215	SufS and Fra	1	550.072	0.005201	0.621468	0.006288	15.5367	0.1572
SufS	146	150	QEDGT	4	549.215	SufS and Fra	10	550.116	0.004976	0.66573	0.006103	16.6433	0.152575
SufS	146	150	QEDGT	4	549.215	SufS and SufU	0	549.439	0.011604	0	0	0	0
SufS	146	150	QEDGT	4	549.215	SufS and SufU	0.25	550.329	0.016969	0.890175	0.020557	22.2544	0.513925
SufS	146	150	QEDGT	4	549.215	SufS and SufU	0.5	550.344	0.008504	0.904837	0.014387	22.6209	0.359675
SufS	146	150	QEDGT	4	549.215	SufS and SufU	1	550.447	0.009098	1.00842	0.014746	25.2105	0.36865
SufS	146	150	QEDGT	4	549.215	SufS and SufU	10	550.558	0	1.11946	0.011604	27.9865	0.2901
SufS	146	150	QEDGT	4	549.215	SufS and SufU/Fra	0	549.43	0.005051	0	0	0	0
SufS	146	150	QEDGT	4	549.215	SufS and SufU/Fra	0.25	550.051	0.005727	0.621379	0.007637	15.5345	0.190925
SufS	146	150	QEDGT	4	549.215	SufS and SufU/Fra	0.5	550.062	0.000798	0.631847	0.005114	15.7962	0.12785
SufS	146	150	QEDGT	4	549.215	SufS and SufU/Fra	1	550.096	0.003885	0.666113	0.006373	16.6528	0.159325
SufS	146	150	QEDGT	4	549.215	SufS and SufU/Fra	10	550.153	0.008576	0.723064	0.009953	18.0766	0.248825
SufS	146	150	QEDGT	4	549.215	SufS solo	0	549.471	0.007658	0	0	0	0
SufS	146	150	QEDGT	4	549.215	SufS solo	0.25	550.19	0	0.718718	0.007658	17.9679	0.19145
SufS	146	150	QEDGT	4	549.215	SufS solo	0.5	550.214	0.003129	0.743495	0.008273	18.5874	0.206825
SufS	146	150	QEDGT	4	549.215	SufS solo	1	550.279	0.007719	0.808314	0.010873	20.2079	0.271825
SufS	146	150	QEDGT	4	549.215	SufS solo	10	550.332	0.015168	0.861332	0.016991	21.5333	0.424775
SufS	148	153	DGTISL	5	605.314	SufS and Fra	0	605.789	0.009976	0	0	0	0
SufS	148	153	DGTISL	5	605.314	SufS and Fra	0.25	606.689	0.051683	0.900712	0.052637	18.0142	1.05274
SufS	148	153	DGTISL	5	605.314	SufS and Fra	0.5	606.683	0.012804	0.894298	0.016232	17.886	0.32464
SufS	148	153	DGTISL	5	605.314	SufS and Fra	1	606.714	0.015485	0.925397	0.01842	18.5079	0.3684
SufS	148	153	DGTISL	5	605.314	SufS and Fra	10	606.797	0.002424	1.00836	0.010266	20.1672	0.20532
SufS	148	153	DGTISL	5	605.314	SufS and SufU	0	605.742	0.010555	0	0	0	0
SufS	148	153	DGTISL	5	605.314	SufS and SufU	0.25	606.837	0.018715	1.09438	0.021486	21.8876	0.42972
SufS	148	153	DGTISL	5	605.314	SufS and SufU	0.5	606.818	0.008434	1.07547	0.013511	21.5094	0.27022
SufS	148	153	DGTISL	5	605.314	SufS and SufU	1	606.947	0.007254	1.20467	0.012807	24.0934	0.25614
SufS	148	153	DGTISL	5	605.314	SufS and SufU	10	607.023	0	1.28082	0.010555	25.6165	0.2111
SufS	148	153	DGTISL	5	605.314	SufS and SufU/Fra	0	605.738	0.010127	0	0	0	0
SufS	148	153	DGTISL	5	605.314	SufS and SufU/Fra	0.25	606.632	0.004928	0.893697	0.011263	17.8739	0.22526
SufS	148	153	DGTISL	5	605.314	SufS and SufU/Fra	0.5	606.666	0.004943	0.927295	0.011269	18.5459	0.22538
SufS	148	153	DGTISL	5	605.314	SufS and SufU/Fra	1	606.704	0.001831	0.965162	0.010291	19.3032	0.20582
SufS	148	153	DGTISL	5	605.314	SufS and SufU/Fra	10	606.81	0.002926	1.07148	0.010541	21.4296	0.21082
SufS	148	153	DGTISL	5	605.314	SufS solo	0	605.79	0.035382	0	0	0	0
SufS	148	153	DGTISL	5	605.314	SufS solo	0.25	606.676	0.021219	0.886094	0.041257	17.7219	0.82514
SufS	148	153	DGTISL	5	605.314	SufS solo	0.5	606.727	0.010229	0.937077	0.036831	18.7415	0.73662
SufS	148	153	DGTISL	5	605.314	SufS solo	1	606.753	0.004987	0.962598	0.035732	19.252	0.71464
SufS	148	153	DGTISL	5	605.314	SufS solo	10	606.795	0.012019	1.00524	0.037368	20.1049	0.74736
SufS	148	154	DGTISLE	6	734.357	SufS and Fra	0	734.737	0.016787	0	0	0	0
SufS	148	154	DGTISLE	6	734.357	SufS and Fra	0.25	736.425	0	1.68823	0.016787	28.1372	0.279783
SufS	148	154	DGTISLE	6	734.357	SufS and Fra	0.5	736.368	0.007322	1.6314	0.018314	27.19	0.305233
SufS	148	154	DGTISLE	6	734.357	SufS and Fra	1	736.385	0.00755	1.6477	0.018407	27.4618	0.306783
SufS	148	154	DGTISLE	6	734.357	SufS and Fra	10	736.383	0.004646	1.64619	0.017418	27.4365	0.2903
SufS	148	154	DGTISLE	6	734.357	SufS and SufU	0	734.694	0.006079	0	0	0	0
SufS	148	154	DGTISLE	6	734.357	SufS and SufU	0.25	736.876	0	2.18175	0.006079	36.3625	0.101317
SufS	148	154	DGTISLE	6	734.357	SufS and SufU	0.5	736.823	0.004595	2.12839	0.007621	35.4732	0.127017
SufS	148	154	DGTISLE	6	734.357	SufS and SufU	1	736.84	0.012807	2.1453	0.014176	35.7551	0.236267
SufS	148	154	DGTISLE	6	734.357	SufS and SufU	10	736.861	0	2.16702	0.006079	36.117	0.101317
SufS	148	154	DGTISLE	6	734.357	SufS and SufU/Fra	0	734.686	0.014554	0	0	0	0
SufS	148	154	DGTISLE	6	734.357	SufS and SufU/Fra	0.25	736.547	0	1.86128	0.014554	31.0214	0.242567
SufS	148	154	DGTISLE	6	734.357	SufS and SufU/Fra	0.5	736.558	0	1.87236	0.014554	31.2061	0.242567
SufS	148	154	DGTISLE	6	734.357	SufS and SufU/Fra	1	736.542	0	1.85631	0.014554	30.9385	0.242567
SufS	148	154	DGTISLE	6	734.357	SufS and SufU/Fra	10	736.56	0	1.87456	0.014554	31.2427	0.242567
SufS	148	154	DGTISLE	6	734.357	SufS solo	0	734.754	0.013038	0	0	0	0
SufS	148	154	DGTISLE	6	734.357	SufS solo	0.25	736.32	0.06114	1.56568	0.062515	26.0946	1.04192
SufS	148	154	DGTISLE	6	734.357	SufS solo	0.5	736.405	0.011928	1.65123	0.017672	27.5205	0.294533
SufS	148	154	DGTISLE	6	734.357	SufS solo	1	736.412	0.003275	1.65777	0.013443	27.6296	0.22405
SufS	148	154	DGTISLE	6	734.357	SufS solo	10	736.42	0.000763	1.66616	0.013061	27.7693	0.217683
SufS	154	163	EDVRETVTSN	9	1149.54	SufS and Fra	0	1150.19	0.034039	0	0	0	0
SufS	154	163	EDVRETVTSN	9	1149.54	SufS and Fra	0.25	1151.65	0.034214	1.46565	0.048262	16.285	0.536244
SufS	154	163	EDVRETVTSN	9	1149.54	SufS and Fra	0.5	1151.72	0.025082	1.53609	0.042282	17.0677	0.4698
SufS	154	163	EDVRETVTSN	9	1149.54	SufS and Fra	1	1151.76	0.010164	1.57722	0.035524	17.5246	0.394711
SufS	154	163	EDVRETVTSN	9	1149.54	SufS and Fra	10	1152.36	0.020949	2.17494	0.039969	24.1659	0.4441
SufS	154	163	EDVRETVTSN	9	1149.54	SufS and SufU	0	1150.14	0.027126	0	0	0	0
SufS	154	163	EDVRETVTSN	9	1149.54	SufS and SufU	0.25	1151.88	0.012076	1.73456	0.029692	19.2729	0.329911
SufS	154	163	EDVRETVTSN	9	1149.54	SufS and SufU	0.5	1151.89	0.035167	1.74442	0.044413	19.3824	0.493478
SufS	154	163	EDVRETVTSN	9	1149.54	SufS and SufU	1	1152.06	0.005207	1.91241	0.027621	21.249	0.3069
SufS	154	163	EDVRETVTSN	9	1149.54	SufS and SufU	10	1152.6	0	2.45274	0.027126	27.2526	0.3014
SufS	154	163	EDVRETVTSN	9	1149.54	SufS and SufU/Fra	0	1150.1	0.00968	0	0	0	0
SufS	154	163	EDVRETVTSN	9	1149.54	SufS and SufU/Fra	0.25	1151.69	0.050697	1.58719	0.051612	17.6354	0.573467
SufS	154	163	EDVRETVTSN	9	1149.54	SufS and SufU/Fra	0.5	1151.68	0.031633	1.57624	0.033081	17.5138	0.367567
SufS	154	163	EDVRETVTSN	9	1149.54	SufS and SufU/Fra	1	1151.69	0.035333	1.59182	0.036635	17.6869	0.407056
SufS	154	163	EDVRETVTSN	9	1149.54	SufS and SufU/Fra	10	1152.16	0.114117	2.0555	0.114526	22.8389	1.27251
SufS	154	163	EDVRETVTSN	9	1149.54	SufS solo	0	1150.19	0.03672	0	0	0	0
SufS	154	163	EDVRETVTSN	9	1149.54	SufS solo	0.25	1151.66	0	1.46406	0.03672	16.2673	0.408
SufS	154	163	EDVRETVTSN	9	1149.54	SufS solo	0.5	1151.71	0.012235	1.51608	0.038704	16.8453	0.430044
SufS	154	163	EDVRETVTSN	9	1149.54	SufS solo	1	1151.82	0.007396	1.62402	0.037457	18.0447	0.416189
SufS	154	163	EDVRETVTSN	9	1149.54	SufS solo	10	1152.34	0.001342	2.14976	0.036744	23.8862	0.408267
SufS	154	164	EDVRETVTSNT	10	1250.59	SufS and Fra	0	1251.48	0.062347	0	0	0	0
SufS	154	164	EDVRETVTSNT	10	1250.59	SufS and Fra	0.25	1252.78	0.028989	1.30418	0.068757	13.0418	0.68757
SufS	154	164	EDVRETVTSNT	10	1250.59	SufS and Fra	0.5	1252.86	0.023032	1.38356	0.066465	13.8356	0.66465
SufS	154	164	EDVRETVTSNT	10	1250.59	SufS and Fra	1	1252.9	0.006758	1.42363	0.062712	14.2363	0.62712
SufS	154	164	EDVRETVTSNT	10	1250.59	SufS and Fra	10	1253.61	0.016425	2.12674	0.064474	21.2674	0.64474
SufS	154	164	EDVRETVTSNT	10	1250.59	SufS and SufU	0	1251.81	0.029695	0	0	0	0
SufS	154	164	EDVRETVTSNT	10	1250.59	SufS and SufU	0.25	1253.27	0.081197	1.45963	0.086457	14.5963	0.86457
SufS	154	164	EDVRETVTSNT	10	1250.59	SufS and SufU	0.5	1253.44	0.009207	1.62433	0.031089	16.2432	0.31089
SufS	154	164	EDVRETVTSNT	10	1250.59	SufS and SufU	1	1253.61	0.030804	1.79643	0.042786	17.9643	0.42786
SufS	154	164	EDVRETVTSNT	10	1250.59	SufS and SufU	10	1254.23	0	2.41895	0.029695	24.1895	0.29695
SufS	154	164	EDVRETVTSNT	10	1250.59	SufS and SufU/Fra	0	1251.36	0.043069	0	0	0	0
SufS	154	164	EDVRETVTSNT	10	1250.59	SufS and SufU/Fra	0.25	1252.8	0.015681	1.44061	0.045835	14.4062	0.45835
SufS	154	164	EDVRETVTSNT	10	1250.59	SufS and SufU/Fra	0.5	1252.86	0.014163	1.50136	0.045338	15.0136	0.45338
SufS	154	164	EDVRETVTSNT	10	1250.59	SufS and SufU/Fra	1	1252.9	0.039206	1.54331	0.058242	15.4331	0.58242
SufS	154	164	EDVRETVTSNT	10	1250.59	SufS and SufU/Fra	10	1253.61	0.006543	2.24698	0.043563	22.4698	0.43563
SufS	154	164	EDVRETVTSNT	10	1250.59	SufS solo	0	1251.71	0.111678	0	0	0	0
SufS	154	164	EDVRETVTSNT	10	1250.59	SufS solo	0.25	1253	0	1.28511	0.111678	12.8511	1.11678
SufS	154	164	EDVRETVTSNT	10	1250.59	SufS solo	0.5	1253.04	0.005238	1.32739	0.111801	13.2739	1.11801
SufS	154	164	EDVRETVTSNT	10	1250.59	SufS solo	1	1253.12	0.00538	1.40636	0.111808	14.0636	1.11808
SufS	154	164	EDVRETVTSNT	10	1250.59	SufS solo	10	1253.9	0.024516	2.18782	0.114338	21.8782	1.14338
SufS	155	168	DVRETVTSNTKIVA	13	1532.83	SufS and Fra	0	1534.05	0.026105	0	0	0	0
SufS	155	168	DVRETVTSNTKIVA	13	1532.83	SufS and Fra	0.25	1535.08	0.115569	1.03059	0.118481	7.92761	0.911392
SufS	155	168	DVRETVTSNTKIVA	13	1532.83	SufS and Fra	0.5	1535.35	0.028217	1.2932	0.038441	9.94772	0.2957
SufS	155	168	DVRETVTSNTKIVA	13	1532.83	SufS and Fra	1	1535.45	0.04922	1.40168	0.055715	10.7822	0.428577
SufS	155	168	DVRETVTSNTKIVA	13	1532.83	SufS and Fra	10	1536.08	0.060157	2.02958	0.065577	15.6122	0.504438
SufS	155	168	DVRETVTSNTKIVA	13	1532.83	SufS and SufU	0	1534.07	0.027854	0	0	0	0
SufS	155	168	DVRETVTSNTKIVA	13	1532.83	SufS and SufU	0.25	1535.83	0.065257	1.76337	0.070953	13.5644	0.545792
SufS	155	168	DVRETVTSNTKIVA	13	1532.83	SufS and SufU	0.5	1535.8	0.043272	1.73319	0.051462	13.3322	0.395862
SufS	155	168	DVRETVTSNTKIVA	13	1532.83	SufS and SufU	1	1536.05	0.080646	1.98538	0.085321	15.2722	0.656315
SufS	155	168	DVRETVTSNTKIVA	13	1532.83	SufS and SufU	10	1536.6	0	2.53282	0.027854	19.4832	0.214262
SufS	155	168	DVRETVTSNTKIVA	13	1532.83	SufS and SufU/Fra	0	1534.07	0.059345	0	0	0	0
SufS	155	168	DVRETVTSNTKIVA	13	1532.83	SufS and SufU/Fra	0.25	1535.14	0.10553	1.0772	0.121072	8.28615	0.931323
SufS	155	168	DVRETVTSNTKIVA	13	1532.83	SufS and SufU/Fra	0.5	1535.34	0.026448	1.27715	0.064972	9.82424	0.499785
SufS	155	168	DVRETVTSNTKIVA	13	1532.83	SufS and SufU/Fra	1	1535.45	0.008267	1.38327	0.059918	10.6406	0.460908
SufS	155	168	DVRETVTSNTKIVA	13	1532.83	SufS and SufU/Fra	10	1536.25	0.074216	2.18386	0.095026	16.7989	0.730969
SufS	155	168	DVRETVTSNTKIVA	13	1532.83	SufS solo	0	1533.87	0.033707	0	0	0	0
SufS	155	168	DVRETVTSNTKIVA	13	1532.83	SufS solo	0.25	1535.35	0	1.48405	0.033707	11.4158	0.259285
SufS	155	168	DVRETVTSNTKIVA	13	1532.83	SufS solo	0.5	1535.35	0.086603	1.48276	0.092932	11.4058	0.714862
SufS	155	168	DVRETVTSNTKIVA	13	1532.83	SufS solo	1	1535.56	0.029644	1.69463	0.044888	13.0356	0.345292
SufS	155	168	DVRETVTSNTKIVA	13	1532.83	SufS solo	10	1536.01	0.150756	2.14583	0.154479	16.5064	1.1883
SufS	156	168	VRETVTSNTKIVA	12	1417.8	SufS and Fra	0	1418.86	0.154536	0	0	0	0
SufS	156	168	VRETVTSNTKIVA	12	1417.8	SufS and Fra	0.25	1419.78	0.093101	0.917631	0.180414	7.64693	1.50345
SufS	156	168	VRETVTSNTKIVA	12	1417.8	SufS and Fra	0.5	1419.94	0.045091	1.07706	0.160981	8.97547	1.34151
SufS	156	168	VRETVTSNTKIVA	12	1417.8	SufS and Fra	1	1420.06	0.014895	1.19672	0.155253	9.97267	1.29377
SufS	156	168	VRETVTSNTKIVA	12	1417.8	SufS and Fra	10	1420.57	0.032065	1.70816	0.157828	14.2346	1.31523
SufS	156	168	VRETVTSNTKIVA	12	1417.8	SufS and SufU	0	1418.88	0.011499	0	0	0	0
SufS	156	168	VRETVTSNTKIVA	12	1417.8	SufS and SufU	0.25	1420.26	0.10498	1.37956	0.105608	11.4964	0.880067
SufS	156	168	VRETVTSNTKIVA	12	1417.8	SufS and SufU	0.5	1420.32	0.056462	1.43922	0.057621	11.9935	0.480175
SufS	156	168	VRETVTSNTKIVA	12	1417.8	SufS and SufU	1	1420.49	0.016115	1.60205	0.019797	13.3504	0.164975
SufS	156	168	VRETVTSNTKIVA	12	1417.8	SufS and SufU	10	1420.89	0	2.00036	0.011499	16.6697	0.095825
SufS	156	168	VRETVTSNTKIVA	12	1417.8	SufS and SufU/Fra	0	1418.79	0.115407	0	0	0	0
SufS	156	168	VRETVTSNTKIVA	12	1417.8	SufS and SufU/Fra	0.25	1419.87	0.066825	1.07971	0.133358	8.99757	1.11132
SufS	156	168	VRETVTSNTKIVA	12	1417.8	SufS and SufU/Fra	0.5	1419.98	0.022846	1.19001	0.117647	9.91672	0.980392
SufS	156	168	VRETVTSNTKIVA	12	1417.8	SufS and SufU/Fra	1	1420.06	0.013539	1.26771	0.116199	10.5642	0.968325
SufS	156	168	VRETVTSNTKIVA	12	1417.8	SufS and SufU/Fra	10	1420.56	0.017102	1.77192	0.116668	14.766	0.972233
SufS	156	168	VRETVTSNTKIVA	12	1417.8	SufS solo	0	1418.77	0.049719	0	0	0	0
SufS	156	168	VRETVTSNTKIVA	12	1417.8	SufS solo	0.25	1420.03	2.27374e-13	1.25736	0.049719	10.478	0.414325
SufS	156	168	VRETVTSNTKIVA	12	1417.8	SufS solo	0.5	1420.05	0.023103	1.27872	0.054824	10.656	0.456867
SufS	156	168	VRETVTSNTKIVA	12	1417.8	SufS solo	1	1420.16	0.015856	1.38502	0.052186	11.5418	0.434883
SufS	156	168	VRETVTSNTKIVA	12	1417.8	SufS solo	10	1420.49	0.026512	1.71268	0.056346	14.2723	0.46955
SufS	159	168	TVTSNTKIVA	9	1033.59	SufS and Fra	0	1034.49	0.075929	0	0	0	0
SufS	159	168	TVTSNTKIVA	9	1033.59	SufS and Fra	0.25	1035.55	0.00593	1.05993	0.07616	11.777	0.846222
SufS	159	168	TVTSNTKIVA	9	1033.59	SufS and Fra	0.5	1035.58	0.007331	1.08567	0.076282	12.063	0.847578
SufS	159	168	TVTSNTKIVA	9	1033.59	SufS and Fra	1	1035.61	0.011929	1.11853	0.07686	12.4281	0.854
SufS	159	168	TVTSNTKIVA	9	1033.59	SufS and Fra	10	1035.99	0.007124	1.50251	0.076262	16.6945	0.847356
SufS	159	168	TVTSNTKIVA	9	1033.59	SufS and SufU	0	1034.66	0.021683	0	0	0	0
SufS	159	168	TVTSNTKIVA	9	1033.59	SufS and SufU	0.25	1035.81	0.008302	1.15269	0.023218	12.8077	0.257978
SufS	159	168	TVTSNTKIVA	9	1033.59	SufS and SufU	0.5	1035.79	0.009075	1.13652	0.023505	12.628	0.261167
SufS	159	168	TVTSNTKIVA	9	1033.59	SufS and SufU	1	1035.91	0.005327	1.25047	0.022327	13.8941	0.248078
SufS	159	168	TVTSNTKIVA	9	1033.59	SufS and SufU	10	1036.14	0.093017	1.48465	0.09551	16.4961	1.06122
SufS	159	168	TVTSNTKIVA	9	1033.59	SufS and SufU/Fra	0	1034.41	0.033714	0	0	0	0
SufS	159	168	TVTSNTKIVA	9	1033.59	SufS and SufU/Fra	0.25	1035.51	0.009177	1.10391	0.03494	12.2656	0.388222
SufS	159	168	TVTSNTKIVA	9	1033.59	SufS and SufU/Fra	0.5	1035.54	0.003734	1.13435	0.03392	12.6039	0.376889
SufS	159	168	TVTSNTKIVA	9	1033.59	SufS and SufU/Fra	1	1035.56	0.018569	1.15345	0.038489	12.8161	0.427656
SufS	159	168	TVTSNTKIVA	9	1033.59	SufS and SufU/Fra	10	1035.95	0.008836	1.54048	0.034852	17.1164	0.387244
SufS	159	168	TVTSNTKIVA	9	1033.59	SufS solo	0	1034.53	0.064319	0	0	0	0
SufS	159	168	TVTSNTKIVA	9	1033.59	SufS solo	0.25	1035.58	0	1.05132	0.064319	11.6813	0.714656
SufS	159	168	TVTSNTKIVA	9	1033.59	SufS solo	0.5	1035.58	0.01102	1.05452	0.065256	11.7169	0.725067
SufS	159	168	TVTSNTKIVA	9	1033.59	SufS solo	1	1035.64	0.005211	1.112	0.064529	12.3556	0.716989
SufS	159	168	TVTSNTKIVA	9	1033.59	SufS solo	10	1036.05	0.008113	1.52004	0.064828	16.8894	0.720311
SufS	161	168	TSNTKIVA	7	833.473	SufS and Fra	0	834.102	0.040209	0	0	0	0
SufS	161	168	TSNTKIVA	7	833.473	SufS and Fra	0.25	834.992	0.003874	0.890582	0.040395	12.7226	0.577071
SufS	161	168	TSNTKIVA	7	833.473	SufS and Fra	0.5	835.002	0.001984	0.900035	0.040258	12.8576	0.575114
SufS	161	168	TSNTKIVA	7	833.473	SufS and Fra	1	835.04	0.013168	0.938461	0.04231	13.4066	0.604429
SufS	161	168	TSNTKIVA	7	833.473	SufS and Fra	10	835.364	0.022618	1.26275	0.046134	18.0393	0.659057
SufS	161	168	TSNTKIVA	7	833.473	SufS and SufU	0	834.154	0.011348	0	0	0	0
SufS	161	168	TSNTKIVA	7	833.473	SufS and SufU	0.25	835.184	0.01842	1.0296	0.021635	14.7086	0.309071
SufS	161	168	TSNTKIVA	7	833.473	SufS and SufU	0.5	835.181	0.007132	1.02678	0.013403	14.6683	0.191471
SufS	161	168	TSNTKIVA	7	833.473	SufS and SufU	1	835.28	0.005748	1.12571	0.01272	16.0815	0.181714
SufS	161	168	TSNTKIVA	7	833.473	SufS and SufU	10	835.483	0	1.32889	0.011348	18.9841	0.162114
SufS	161	168	TSNTKIVA	7	833.473	SufS and SufU/Fra	0	834.054	0.024662	0	0	0	0
SufS	161	168	TSNTKIVA	7	833.473	SufS and SufU/Fra	0.25	834.95	0.013012	0.89657	0.027884	12.8081	0.398343
SufS	161	168	TSNTKIVA	7	833.473	SufS and SufU/Fra	0.5	834.976	0.00449	0.921869	0.025068	13.1696	0.358114
SufS	161	168	TSNTKIVA	7	833.473	SufS and SufU/Fra	1	835.013	0.006857	0.959349	0.025598	13.705	0.365686
SufS	161	168	TSNTKIVA	7	833.473	SufS and SufU/Fra	10	835.324	0.022252	1.26996	0.033217	18.1423	0.474529
SufS	161	168	TSNTKIVA	7	833.473	SufS solo	0	834.164	0.054413	0	0	0	0
SufS	161	168	TSNTKIVA	7	833.473	SufS solo	0.25	835.038	0	0.87457	0.054413	12.4939	0.777329
SufS	161	168	TSNTKIVA	7	833.473	SufS solo	0.5	835.06	0.006935	0.896152	0.054853	12.8022	0.783614
SufS	161	168	TSNTKIVA	7	833.473	SufS solo	1	835.079	0.009113	0.915812	0.05517	13.083	0.788143
SufS	161	168	TSNTKIVA	7	833.473	SufS solo	10	835.462	0.044829	1.29881	0.070501	18.5544	1.00716
SufS	162	168	SNTKIVA	6	732.425	SufS and Fra	0	732.824	0.011323	0	0	0	0
SufS	162	168	SNTKIVA	6	732.425	SufS and Fra	0.25	733.709	0.014984	0.884167	0.018781	14.7361	0.313017
SufS	162	168	SNTKIVA	6	732.425	SufS and Fra	0.5	733.725	0.004089	0.900415	0.012039	15.0069	0.20065
SufS	162	168	SNTKIVA	6	732.425	SufS and Fra	1	733.746	0.009241	0.921654	0.014615	15.3609	0.243583
SufS	162	168	SNTKIVA	6	732.425	SufS and Fra	10	733.985	0.002059	1.16056	0.011509	19.3426	0.191817
SufS	162	168	SNTKIVA	6	732.425	SufS and SufU	0	732.849	0.003495	0	0	0	0
SufS	162	168	SNTKIVA	6	732.425	SufS and SufU	0.25	733.786	0.017028	0.936921	0.017383	15.6153	0.289717
SufS	162	168	SNTKIVA	6	732.425	SufS and SufU	0.5	733.786	0.006764	0.936879	0.007614	15.6146	0.1269
SufS	162	168	SNTKIVA	6	732.425	SufS and SufU	1	733.857	0.003863	1.00805	0.005209	16.8009	0.0868167
SufS	162	168	SNTKIVA	6	732.425	SufS and SufU	10	734.074	0	1.2252	0.003495	20.4201	0.05825
SufS	162	168	SNTKIVA	6	732.425	SufS and SufU/Fra	0	732.774	0.017539	0	0	0	0
SufS	162	168	SNTKIVA	6	732.425	SufS and SufU/Fra	0.25	733.682	0.011852	0.907892	0.021168	15.1315	0.3528
SufS	162	168	SNTKIVA	6	732.425	SufS and SufU/Fra	0.5	733.721	0.01972	0.946895	0.026391	15.7816	0.43985
SufS	162	168	SNTKIVA	6	732.425	SufS and SufU/Fra	1	733.762	0.009717	0.988411	0.020051	16.4735	0.334183
SufS	162	168	SNTKIVA	6	732.425	SufS and SufU/Fra	10	734.007	0.011869	1.23288	0.021178	20.5481	0.352967
SufS	162	168	SNTKIVA	6	732.425	SufS solo	0	732.857	0.01683	0	0	0	0
SufS	162	168	SNTKIVA	6	732.425	SufS solo	0.25	733.682	0	0.824234	0.01683	13.7372	0.2805
SufS	162	168	SNTKIVA	6	732.425	SufS solo	0.5	733.705	0.019298	0.848022	0.025606	14.1337	0.426767
SufS	162	168	SNTKIVA	6	732.425	SufS solo	1	733.735	0.011206	0.877803	0.020219	14.6301	0.336983
SufS	162	168	SNTKIVA	6	732.425	SufS solo	10	733.998	0.011423	1.14024	0.020341	19.0039	0.339017
SufS	165	176	KIVAVSHVSNVL	11	1265.76	SufS and Fra	0	1266.57	0.012277	0	0	0	0
SufS	165	176	KIVAVSHVSNVL	11	1265.76	SufS and Fra	0.25	1267.13	0.055244	0.559146	0.056592	5.08315	0.514473
SufS	165	176	KIVAVSHVSNVL	11	1265.76	SufS and Fra	0.5	1267.24	0.025008	0.667219	0.027859	6.06563	0.253264
SufS	165	176	KIVAVSHVSNVL	11	1265.76	SufS and Fra	1	1267.42	0.010064	0.848606	0.015875	7.7146	0.144318
SufS	165	176	KIVAVSHVSNVL	11	1265.76	SufS and Fra	10	1268.57	0.105278	2.00244	0.105992	18.204	0.963564
SufS	165	176	KIVAVSHVSNVL	11	1265.76	SufS and SufU	0	1266.54	0.007061	0	0	0	0
SufS	165	176	KIVAVSHVSNVL	11	1265.76	SufS and SufU	0.25	1267.87	0.005094	1.32841	0.008707	12.0764	0.0791545
SufS	165	176	KIVAVSHVSNVL	11	1265.76	SufS and SufU	0.5	1267.62	0.010175	1.08379	0.012385	9.8526	0.112591
SufS	165	176	KIVAVSHVSNVL	11	1265.76	SufS and SufU	1	1267.83	0.068367	1.29678	0.068731	11.7889	0.624827
SufS	165	176	KIVAVSHVSNVL	11	1265.76	SufS and SufU	10	1267.36	0.11833	0.818993	0.118541	7.44539	1.07765
SufS	165	176	KIVAVSHVSNVL	11	1265.76	SufS and SufU/Fra	0	1266.49	0.015756	0	0	0	0
SufS	165	176	KIVAVSHVSNVL	11	1265.76	SufS and SufU/Fra	0.25	1267.18	0.009377	0.694257	0.018335	6.31143	0.166682
SufS	165	176	KIVAVSHVSNVL	11	1265.76	SufS and SufU/Fra	0.5	1267.27	0.005041	0.786433	0.016543	7.14939	0.150391
SufS	165	176	KIVAVSHVSNVL	11	1265.76	SufS and SufU/Fra	1	1267.46	0.032	0.968826	0.035669	8.80751	0.324264
SufS	165	176	KIVAVSHVSNVL	11	1265.76	SufS and SufU/Fra	10	1268.56	0.151797	2.07746	0.152613	18.886	1.38739
SufS	165	176	KIVAVSHVSNVL	11	1265.76	SufS solo	0	1266.54	0.002467	0	0	0	0
SufS	165	176	KIVAVSHVSNVL	11	1265.76	SufS solo	0.25	1267.14	0.189228	0.601804	0.189244	5.47095	1.7204
SufS	165	176	KIVAVSHVSNVL	11	1265.76	SufS solo	0.5	1267.34	0.01809	0.804888	0.018257	7.31716	0.165973
SufS	165	176	KIVAVSHVSNVL	11	1265.76	SufS solo	1	1267.55	0.012084	1.01024	0.012333	9.18399	0.112118
SufS	165	176	KIVAVSHVSNVL	11	1265.76	SufS solo	10	1267.5	0.123403	0.959774	0.123427	8.72522	1.12206
SufS	165	184	KIVAVSHVSNVLGTVNPIKE	18	2104.21	SufS and Fra	0	2105.86	0.052358	0	0	0	0
SufS	165	184	KIVAVSHVSNVLGTVNPIKE	18	2104.21	SufS and Fra	0.25	2108.45	0.180165	2.5811	0.187618	14.3395	1.04232
SufS	165	184	KIVAVSHVSNVLGTVNPIKE	18	2104.21	SufS and Fra	0.5	2108.75	0.005337	2.88125	0.052629	16.0069	0.292383
SufS	165	184	KIVAVSHVSNVLGTVNPIKE	18	2104.21	SufS and Fra	1	2108.95	0.059128	3.09061	0.078978	17.1701	0.438767
SufS	165	184	KIVAVSHVSNVLGTVNPIKE	18	2104.21	SufS and Fra	10	2110.6	0.082655	4.7357	0.097843	26.3095	0.543572
SufS	165	184	KIVAVSHVSNVLGTVNPIKE	18	2104.21	SufS and SufU	0	2105.9	0.017613	0	0	0	0
SufS	165	184	KIVAVSHVSNVLGTVNPIKE	18	2104.21	SufS and SufU	0.25	2110.02	0.065512	4.11808	0.067839	22.8782	0.376883
SufS	165	184	KIVAVSHVSNVLGTVNPIKE	18	2104.21	SufS and SufU	0.5	2109.96	0.020711	4.05173	0.027188	22.5096	0.151044
SufS	165	184	KIVAVSHVSNVLGTVNPIKE	18	2104.21	SufS and SufU	1	2110.29	0.006756	4.38807	0.018864	24.3782	0.1048
SufS	165	184	KIVAVSHVSNVLGTVNPIKE	18	2104.21	SufS and SufU	10	2110.45	0	4.5481	0.017613	25.2672	0.09785
SufS	165	184	KIVAVSHVSNVLGTVNPIKE	18	2104.21	SufS and SufU/Fra	0	2105.8	0.052413	0	0	0	0
SufS	165	184	KIVAVSHVSNVLGTVNPIKE	18	2104.21	SufS and SufU/Fra	0.25	2108.55	0.025072	2.7424	0.058101	15.2355	0.322783
SufS	165	184	KIVAVSHVSNVLGTVNPIKE	18	2104.21	SufS and SufU/Fra	0.5	2108.76	0.012207	2.96029	0.053816	16.446	0.298978
SufS	165	184	KIVAVSHVSNVLGTVNPIKE	18	2104.21	SufS and SufU/Fra	1	2109.05	0.027421	3.25042	0.059153	18.0579	0.328628
SufS	165	184	KIVAVSHVSNVLGTVNPIKE	18	2104.21	SufS and SufU/Fra	10	2110.54	0.036258	4.73876	0.063732	26.3265	0.354067
SufS	165	184	KIVAVSHVSNVLGTVNPIKE	18	2104.21	SufS solo	0	2105.86	0.093279	0	0	0	0
SufS	165	184	KIVAVSHVSNVLGTVNPIKE	18	2104.21	SufS solo	0.25	2108.83	0	2.97293	0.093279	16.5163	0.518217
SufS	165	184	KIVAVSHVSNVLGTVNPIKE	18	2104.21	SufS solo	0.5	2109.01	0.021521	3.1467	0.095729	17.4817	0.531828
SufS	165	184	KIVAVSHVSNVLGTVNPIKE	18	2104.21	SufS solo	1	2109.32	0.003886	3.46037	0.09336	19.2243	0.518667
SufS	165	184	KIVAVSHVSNVLGTVNPIKE	18	2104.21	SufS solo	10	2109.54	0.025599	3.68301	0.096727	20.4611	0.537372
SufS	169	176	VSHVSNVL	7	854.473	SufS and Fra	0	855.176	0.050652	0	0	0	0
SufS	169	176	VSHVSNVL	7	854.473	SufS and Fra	0.25	855.773	0.093597	0.597026	0.106424	8.52894	1.52034
SufS	169	176	VSHVSNVL	7	854.473	SufS and Fra	0.5	855.954	0.003247	0.778041	0.050756	11.1149	0.725086
SufS	169	176	VSHVSNVL	7	854.473	SufS and Fra	1	856.099	0.038633	0.923642	0.063704	13.1949	0.910057
SufS	169	176	VSHVSNVL	7	854.473	SufS and Fra	10	857.031	0.034215	1.85532	0.061125	26.5046	0.873214
SufS	169	176	VSHVSNVL	7	854.473	SufS and SufU	0	855.23	0.013165	0	0	0	0
SufS	169	176	VSHVSNVL	7	854.473	SufS and SufU	0.25	856.48	0.021344	1.24964	0.025077	17.852	0.358243
SufS	169	176	VSHVSNVL	7	854.473	SufS and SufU	0.5	856.373	0.012096	1.14246	0.017878	16.3209	0.2554
SufS	169	176	VSHVSNVL	7	854.473	SufS and SufU	1	856.533	0.006352	1.3032	0.014617	18.6171	0.208814
SufS	169	176	VSHVSNVL	7	854.473	SufS and SufU	10	856.478	0	1.24739	0.013165	17.8199	0.188071
SufS	169	176	VSHVSNVL	7	854.473	SufS and SufU/Fra	0	855.079	0.015787	0	0	0	0
SufS	169	176	VSHVSNVL	7	854.473	SufS and SufU/Fra	0.25	855.764	0.003224	0.685828	0.016113	9.79754	0.230186
SufS	169	176	VSHVSNVL	7	854.473	SufS and SufU/Fra	0.5	855.856	0.004894	0.777385	0.016528	11.1055	0.236114
SufS	169	176	VSHVSNVL	7	854.473	SufS and SufU/Fra	1	856.029	0.003248	0.950668	0.016117	13.581	0.230243
SufS	169	176	VSHVSNVL	7	854.473	SufS and SufU/Fra	10	856.987	0	1.90827	0.015787	27.261	0.225529
SufS	169	176	VSHVSNVL	7	854.473	SufS solo	0	855.244	0.061691	0	0	0	0
SufS	169	176	VSHVSNVL	7	854.473	SufS solo	0.25	855.997	0	0.75295	0.061691	10.7564	0.8813
SufS	169	176	VSHVSNVL	7	854.473	SufS solo	0.5	856.071	0.026238	0.827475	0.067039	11.8211	0.9577
SufS	169	176	VSHVSNVL	7	854.473	SufS solo	1	856.247	0.017365	1.00365	0.064088	14.3379	0.915543
SufS	169	176	VSHVSNVL	7	854.473	SufS solo	10	856.282	0.007508	1.03849	0.062146	14.8356	0.8878
SufS	169	184	VSHVSNVLGTVNPIKE	14	1692.93	SufS and Fra	0	1694.49	0.178737	0	0	0	0
SufS	169	184	VSHVSNVLGTVNPIKE	14	1692.93	SufS and Fra	0.25	1697.06	0.122829	2.5667	0.216873	18.3336	1.54909
SufS	169	184	VSHVSNVLGTVNPIKE	14	1692.93	SufS and Fra	0.5	1697.13	0.11411	2.638	0.212057	18.8428	1.51469
SufS	169	184	VSHVSNVLGTVNPIKE	14	1692.93	SufS and Fra	1	1697.28	0.125154	2.79325	0.218198	19.9518	1.55856
SufS	169	184	VSHVSNVLGTVNPIKE	14	1692.93	SufS and Fra	10	1698.77	0.131591	4.27965	0.221953	30.5689	1.58538
SufS	169	184	VSHVSNVLGTVNPIKE	14	1692.93	SufS and SufU	0	1695	0.013372	0	0	0	0
SufS	169	184	VSHVSNVLGTVNPIKE	14	1692.93	SufS and SufU	0.25	1697.84	0.249729	2.8428	0.250087	20.3057	1.78634
SufS	169	184	VSHVSNVLGTVNPIKE	14	1692.93	SufS and SufU	0.5	1698.33	0.050227	3.33513	0.051976	23.8224	0.371257
SufS	169	184	VSHVSNVLGTVNPIKE	14	1692.93	SufS and SufU	1	1698.1	0.244709	3.10402	0.245074	22.1716	1.75053
SufS	169	184	VSHVSNVLGTVNPIKE	14	1692.93	SufS and SufU	10	1698.57	2.27374e-13	3.57047	0.013372	25.5034	0.0955143
SufS	169	184	VSHVSNVLGTVNPIKE	14	1692.93	SufS and SufU/Fra	0	1694.59	0.011935	0	0	0	0
SufS	169	184	VSHVSNVLGTVNPIKE	14	1692.93	SufS and SufU/Fra	0.25	1697.06	0.010049	2.47575	0.015602	17.684	0.111443
SufS	169	184	VSHVSNVLGTVNPIKE	14	1692.93	SufS and SufU/Fra	0.5	1697.23	0.106741	2.64962	0.107406	18.9259	0.767186
SufS	169	184	VSHVSNVLGTVNPIKE	14	1692.93	SufS and SufU/Fra	1	1697.3	0.018829	2.71237	0.022293	19.3741	0.159236
SufS	169	184	VSHVSNVLGTVNPIKE	14	1692.93	SufS and SufU/Fra	10	1698.63	0.017384	4.0403	0.021086	28.8593	0.150614
SufS	169	184	VSHVSNVLGTVNPIKE	14	1692.93	SufS solo	0	1694.73	0.041064	0	0	0	0
SufS	169	184	VSHVSNVLGTVNPIKE	14	1692.93	SufS solo	0.25	1697.13	0	2.39192	0.041064	17.0852	0.293314
SufS	169	184	VSHVSNVLGTVNPIKE	14	1692.93	SufS solo	0.5	1697.27	0.01312	2.53948	0.043109	18.1391	0.307921
SufS	169	184	VSHVSNVLGTVNPIKE	14	1692.93	SufS solo	1	1697.52	0.180283	2.78796	0.1849	19.914	1.32071
SufS	169	184	VSHVSNVLGTVNPIKE	14	1692.93	SufS solo	10	1697.82	0.087408	3.08963	0.096574	22.0688	0.689814
SufS	176	184	LGTVNPIKE	7	970.557	SufS and Fra	0	971.096	0.019254	0	0	0	0
SufS	176	184	LGTVNPIKE	7	970.557	SufS and Fra	0.25	972.146	0.018775	1.05002	0.026892	15.0003	0.384171
SufS	176	184	LGTVNPIKE	7	970.557	SufS and Fra	0.5	972.218	0.001293	1.12219	0.019297	16.0313	0.275671
SufS	176	184	LGTVNPIKE	7	970.557	SufS and Fra	1	972.296	0.007565	1.20042	0.020687	17.1489	0.295529
SufS	176	184	LGTVNPIKE	7	970.557	SufS and Fra	10	972.828	0.021888	1.73274	0.029151	24.7535	0.416443
SufS	176	184	LGTVNPIKE	7	970.557	SufS and SufU	0	971.075	0.012031	0	0	0	0
SufS	176	184	LGTVNPIKE	7	970.557	SufS and SufU	0.25	972.279	0.049938	1.20411	0.051367	17.2016	0.733814
SufS	176	184	LGTVNPIKE	7	970.557	SufS and SufU	0.5	972.3	0.020474	1.22531	0.023748	17.5044	0.339257
SufS	176	184	LGTVNPIKE	7	970.557	SufS and SufU	1	972.335	0.036478	1.26051	0.038411	18.0073	0.548729
SufS	176	184	LGTVNPIKE	7	970.557	SufS and SufU	10	972.508	0	1.43309	0.012031	20.4727	0.171871
SufS	176	184	LGTVNPIKE	7	970.557	SufS and SufU/Fra	0	971.079	0.006139	0	0	0	0
SufS	176	184	LGTVNPIKE	7	970.557	SufS and SufU/Fra	0.25	972.154	0.0074	1.07496	0.009615	15.3566	0.137357
SufS	176	184	LGTVNPIKE	7	970.557	SufS and SufU/Fra	0.5	972.235	0.024137	1.15664	0.024906	16.5235	0.3558
SufS	176	184	LGTVNPIKE	7	970.557	SufS and SufU/Fra	1	972.302	0.005433	1.22323	0.008198	17.4746	0.117114
SufS	176	184	LGTVNPIKE	7	970.557	SufS and SufU/Fra	10	972.807	0.011909	1.72823	0.013398	24.689	0.1914
SufS	176	184	LGTVNPIKE	7	970.557	SufS solo	0	971.102	0.021995	0	0	0	0
SufS	176	184	LGTVNPIKE	7	970.557	SufS solo	0.25	972.115	0.083671	1.01297	0.086514	14.471	1.23591
SufS	176	184	LGTVNPIKE	7	970.557	SufS solo	0.5	972.279	0.052723	1.17743	0.057127	16.8204	0.8161
SufS	176	184	LGTVNPIKE	7	970.557	SufS solo	1	972.318	0.0107	1.21626	0.02446	17.3751	0.349429
SufS	176	184	LGTVNPIKE	7	970.557	SufS solo	10	972.469	0.004213	1.36759	0.022395	19.5369	0.319929
SufS	177	184	GTVNPIKE	6	857.473	SufS and Fra	0	858.196	0.061287	0	0	0	0
SufS	177	184	GTVNPIKE	6	857.473	SufS and Fra	0.25	859.796	0.034255	1.60012	0.07021	26.6687	1.17017
SufS	177	184	GTVNPIKE	6	857.473	SufS and Fra	0.5	859.872	0.010121	1.67603	0.062117	27.9339	1.03528
SufS	177	184	GTVNPIKE	6	857.473	SufS and Fra	1	859.954	0.011885	1.75857	0.062428	29.3095	1.04047
SufS	177	184	GTVNPIKE	6	857.473	SufS and Fra	10	860.58	0.022292	2.38417	0.065215	39.7361	1.08692
SufS	177	184	GTVNPIKE	6	857.473	SufS and SufU	0	858.285	0.031663	0	0	0	0
SufS	177	184	GTVNPIKE	6	857.473	SufS and SufU	0.25	860.131	0.014023	1.84573	0.034629	30.7622	0.57715
SufS	177	184	GTVNPIKE	6	857.473	SufS and SufU	0.5	860.16	0.005913	1.87488	0.03221	31.248	0.536833
SufS	177	184	GTVNPIKE	6	857.473	SufS and SufU	1	860.284	0.007836	1.99902	0.032618	33.317	0.543633
SufS	177	184	GTVNPIKE	6	857.473	SufS and SufU	10	860.523	0	2.23771	0.031663	37.2952	0.527717
SufS	177	184	GTVNPIKE	6	857.473	SufS and SufU/Fra	0	858.143	0.024885	0	0	0	0
SufS	177	184	GTVNPIKE	6	857.473	SufS and SufU/Fra	0.25	859.81	0.007652	1.66715	0.026035	27.7858	0.433917
SufS	177	184	GTVNPIKE	6	857.473	SufS and SufU/Fra	0.5	859.905	0.009716	1.76281	0.026714	29.3802	0.445233
SufS	177	184	GTVNPIKE	6	857.473	SufS and SufU/Fra	1	859.994	0.005921	1.85146	0.025579	30.8577	0.426317
SufS	177	184	GTVNPIKE	6	857.473	SufS and SufU/Fra	10	860.576	0.012523	2.43304	0.027858	40.5507	0.4643
SufS	177	184	GTVNPIKE	6	857.473	SufS solo	0	858.209	0.05227	0	0	0	0
SufS	177	184	GTVNPIKE	6	857.473	SufS solo	0.25	859.828	0	1.61885	0.05227	26.9808	0.871167
SufS	177	184	GTVNPIKE	6	857.473	SufS solo	0.5	859.913	0.010598	1.70363	0.053333	28.3938	0.888883
SufS	177	184	GTVNPIKE	6	857.473	SufS solo	1	860.004	0.004959	1.795	0.052504	29.9166	0.875067
SufS	177	184	GTVNPIKE	6	857.473	SufS solo	10	860.32	0.000573	2.11112	0.052273	35.1854	0.871217
SufS	179	184	VNPIKE	4	699.404	SufS and Fra	0	699.62	0.031414	0	0	0	0
SufS	179	184	VNPIKE	4	699.404	SufS and Fra	0.25	699.707	0.009415	0.086236	0.032794	2.1559	0.81985
SufS	179	184	VNPIKE	4	699.404	SufS and Fra	0.5	699.725	0.017005	0.10449	0.035721	2.61225	0.893025
SufS	179	184	VNPIKE	4	699.404	SufS and Fra	1	699.698	0.004386	0.077688	0.031718	1.9422	0.79295
SufS	179	184	VNPIKE	4	699.404	SufS and Fra	10	699.788	0.016861	0.167191	0.035652	4.17978	0.8913
SufS	179	184	VNPIKE	4	699.404	SufS and SufU	0	699.568	0.022026	0	0	0	0
SufS	179	184	VNPIKE	4	699.404	SufS and SufU	0.25	699.88	0	0.311621	0.022026	7.79052	0.55065
SufS	179	184	VNPIKE	4	699.404	SufS and SufU	0.5	700.012	0.022795	0.444052	0.031698	11.1013	0.79245
SufS	179	184	VNPIKE	4	699.404	SufS and SufU	1	700.149	0	0.580706	0.022026	14.5177	0.55065
SufS	179	184	VNPIKE	4	699.404	SufS and SufU	10	700.042	0	0.473721	0.022026	11.843	0.55065
SufS	179	184	VNPIKE	4	699.404	SufS and SufU/Fra	0	699.602	0.032034	0	0	0	0
SufS	179	184	VNPIKE	4	699.404	SufS and SufU/Fra	0.25	699.694	0.005533	0.091728	0.032508	2.2932	0.8127
SufS	179	184	VNPIKE	4	699.404	SufS and SufU/Fra	0.5	699.734	0.025682	0.131985	0.041057	3.29962	1.02643
SufS	179	184	VNPIKE	4	699.404	SufS and SufU/Fra	1	699.807	0.005095	0.20543	0.032436	5.13575	0.8109
SufS	179	184	VNPIKE	4	699.404	SufS and SufU/Fra	10	699.79	0.004686	0.188055	0.032375	4.70137	0.809375
SufS	179	184	VNPIKE	4	699.404	SufS solo	0	699.635	0.014831	0	0	0	0
SufS	179	184	VNPIKE	4	699.404	SufS solo	0.25	699.725	0	0.089833	0.014831	2.24582	0.370775
SufS	179	184	VNPIKE	4	699.404	SufS solo	0.5	699.759	0.007952	0.124499	0.016829	3.11247	0.420725
SufS	179	184	VNPIKE	4	699.404	SufS solo	1	699.767	0.017007	0.132034	0.022565	3.30085	0.564125
SufS	179	184	VNPIKE	4	699.404	SufS solo	10	699.861	0.029094	0.226105	0.032656	5.65263	0.8164
SufS	180	184	NPIKE	3	600.335	SufS and Fra	0	600.751	0.039488	0	0	0	0
SufS	180	184	NPIKE	3	600.335	SufS and Fra	0.25	601.542	0.001612	0.791154	0.03952	26.3718	1.31733
SufS	180	184	NPIKE	3	600.335	SufS and Fra	0.5	601.569	0.002263	0.81838	0.039552	27.2793	1.3184
SufS	180	184	NPIKE	3	600.335	SufS and Fra	1	601.581	0.002803	0.830859	0.039587	27.6953	1.31957
SufS	180	184	NPIKE	3	600.335	SufS and Fra	10	601.771	0.012022	1.02094	0.041277	34.0314	1.3759
SufS	180	184	NPIKE	3	600.335	SufS and SufU	0	600.764	0.00461	0	0	0	0
SufS	180	184	NPIKE	3	600.335	SufS and SufU	0.25	601.983	0.001412	1.21922	0.004822	40.6407	0.160733
SufS	180	184	NPIKE	3	600.335	SufS and SufU	0.5	602.002	0.01465	1.23867	0.015358	41.2891	0.511933
SufS	180	184	NPIKE	3	600.335	SufS and SufU	1	602.084	0.004719	1.32003	0.006597	44.001	0.2199
SufS	180	184	NPIKE	3	600.335	SufS and SufU	10	602.295	0	1.53177	0.00461	51.0591	0.153667
SufS	180	184	NPIKE	3	600.335	SufS and SufU/Fra	0	600.735	0.008346	0	0	0	0
SufS	180	184	NPIKE	3	600.335	SufS and SufU/Fra	0.25	601.558	0.001844	0.822291	0.008547	27.4097	0.2849
SufS	180	184	NPIKE	3	600.335	SufS and SufU/Fra	0.5	601.599	0.009658	0.863274	0.012764	28.7758	0.425467
SufS	180	184	NPIKE	3	600.335	SufS and SufU/Fra	1	601.618	0.003405	0.882111	0.009013	29.4037	0.300433
SufS	180	184	NPIKE	3	600.335	SufS and SufU/Fra	10	601.798	0.006121	1.06216	0.01035	35.4052	0.345
SufS	180	184	NPIKE	3	600.335	SufS solo	0	600.77	0.043432	0	0	0	0
SufS	180	184	NPIKE	3	600.335	SufS solo	0.25	601.512	0.027909	0.74192	0.051626	24.7307	1.72087
SufS	180	184	NPIKE	3	600.335	SufS solo	0.5	601.551	0.002701	0.780342	0.043516	26.0114	1.45053
SufS	180	184	NPIKE	3	600.335	SufS solo	1	601.577	0.007732	0.807041	0.044115	26.9014	1.4705
SufS	180	184	NPIKE	3	600.335	SufS solo	10	601.666	0.003196	0.895621	0.043549	29.854	1.45163
SufS	185	193	MAKIAHDNG	8	956.462	SufS and Fra	0	957.125	0.038021	0	0	0	0
SufS	185	193	MAKIAHDNG	8	956.462	SufS and Fra	0.25	957.681	0.048277	0.555726	0.061452	6.94658	0.76815
SufS	185	193	MAKIAHDNG	8	956.462	SufS and Fra	0.5	957.701	0.002981	0.576534	0.038138	7.20667	0.476725
SufS	185	193	MAKIAHDNG	8	956.462	SufS and Fra	1	957.749	0.028915	0.624431	0.047767	7.80539	0.597087
SufS	185	193	MAKIAHDNG	8	956.462	SufS and Fra	10	957.701	0.03289	0.576415	0.050273	7.20519	0.628412
SufS	185	193	MAKIAHDNG	8	956.462	SufS and SufU	0	956.945	0.022468	0	0	0	0
SufS	185	193	MAKIAHDNG	8	956.462	SufS and SufU	0.25	957.742	0.102123	0.797048	0.104565	9.9631	1.30706
SufS	185	193	MAKIAHDNG	8	956.462	SufS and SufU	0.5	957.732	0.049491	0.787653	0.054352	9.84566	0.6794
SufS	185	193	MAKIAHDNG	8	956.462	SufS and SufU	1	957.806	0.008778	0.86146	0.024121	10.7683	0.301513
SufS	185	193	MAKIAHDNG	8	956.462	SufS and SufU	10	957.687	0.079831	0.742206	0.082932	9.27758	1.03665
SufS	185	193	MAKIAHDNG	8	956.462	SufS and SufU/Fra	0	957.019	0.025292	0	0	0	0
SufS	185	193	MAKIAHDNG	8	956.462	SufS and SufU/Fra	0.25	957.563	0.012915	0.543533	0.028398	6.79416	0.354975
SufS	185	193	MAKIAHDNG	8	956.462	SufS and SufU/Fra	0.5	957.627	0.025993	0.607958	0.036267	7.59947	0.453338
SufS	185	193	MAKIAHDNG	8	956.462	SufS and SufU/Fra	1	957.643	0.006589	0.623727	0.026136	7.79659	0.3267
SufS	185	193	MAKIAHDNG	8	956.462	SufS and SufU/Fra	10	957.603	0.010643	0.584009	0.02744	7.30011	0.343
SufS	185	193	MAKIAHDNG	8	956.462	SufS solo	0	957.162	0.046727	0	0	0	0
SufS	185	193	MAKIAHDNG	8	956.462	SufS solo	0.25	957.642	0	0.480306	0.046727	6.00382	0.584087
SufS	185	193	MAKIAHDNG	8	956.462	SufS solo	0.5	957.769	0.015938	0.606933	0.04937	7.58666	0.617125
SufS	185	193	MAKIAHDNG	8	956.462	SufS solo	1	957.745	0.011584	0.582777	0.048141	7.28471	0.601763
SufS	185	193	MAKIAHDNG	8	956.462	SufS solo	10	957.627	0.054661	0.46458	0.071911	5.80725	0.898888
SufS	185	194	MAKIAHDNGA	9	1027.5	SufS and Fra	0	1028.47	0.051152	0	0	0	0
SufS	185	194	MAKIAHDNGA	9	1027.5	SufS and Fra	0.25	1029.11	0.016045	0.634612	0.05361	7.05124	0.595667
SufS	185	194	MAKIAHDNGA	9	1027.5	SufS and Fra	0.5	1029.16	0.01459	0.684823	0.053192	7.60914	0.591022
SufS	185	194	MAKIAHDNGA	9	1027.5	SufS and Fra	1	1029.17	0.012593	0.700265	0.05268	7.78072	0.585333
SufS	185	194	MAKIAHDNGA	9	1027.5	SufS and Fra	10	1029.21	0.017855	0.736933	0.054179	8.18814	0.601989
SufS	185	194	MAKIAHDNGA	9	1027.5	SufS and SufU	0	1028.43	0.022211	0	0	0	0
SufS	185	194	MAKIAHDNGA	9	1027.5	SufS and SufU	0.25	1029.35	0.022478	0.916812	0.0316	10.1868	0.351111
SufS	185	194	MAKIAHDNGA	9	1027.5	SufS and SufU	0.5	1029.36	0.008548	0.930229	0.023799	10.3359	0.264433
SufS	185	194	MAKIAHDNGA	9	1027.5	SufS and SufU	1	1029.45	0.013441	1.02119	0.025961	11.3466	0.288456
SufS	185	194	MAKIAHDNGA	9	1027.5	SufS and SufU	10	1029.26	0.109602	0.832813	0.11183	9.25348	1.24256
SufS	185	194	MAKIAHDNGA	9	1027.5	SufS and SufU/Fra	0	1028.44	0.01214	0	0	0	0
SufS	185	194	MAKIAHDNGA	9	1027.5	SufS and SufU/Fra	0.25	1029.03	0.056063	0.588075	0.057362	6.53417	0.637356
SufS	185	194	MAKIAHDNGA	9	1027.5	SufS and SufU/Fra	0.5	1029.1	0.020143	0.657814	0.023519	7.30904	0.261322
SufS	185	194	MAKIAHDNGA	9	1027.5	SufS and SufU/Fra	1	1029.11	0.011775	0.670164	0.016913	7.44627	0.187922
SufS	185	194	MAKIAHDNGA	9	1027.5	SufS and SufU/Fra	10	1029.1	0.007931	0.66567	0.014501	7.39633	0.161122
SufS	185	194	MAKIAHDNGA	9	1027.5	SufS solo	0	1028.49	0.069582	0	0	0	0
SufS	185	194	MAKIAHDNGA	9	1027.5	SufS solo	0.25	1029.15	0	0.656638	0.069582	7.29598	0.773133
SufS	185	194	MAKIAHDNGA	9	1027.5	SufS solo	0.5	1029.2	0.01944	0.709568	0.072247	7.88409	0.802744
SufS	185	194	MAKIAHDNGA	9	1027.5	SufS solo	1	1029.24	0.013348	0.753864	0.07085	8.37627	0.787222
SufS	185	194	MAKIAHDNGA	9	1027.5	SufS solo	10	1029.27	0.009983	0.776618	0.070294	8.62909	0.781044
SufS	185	195	MAKIAHDNGAV	10	1126.57	SufS and Fra	0	1127.41	0.033928	0	0	0	0
SufS	185	195	MAKIAHDNGAV	10	1126.57	SufS and Fra	0.25	1128.13	0.019411	0.718808	0.039088	7.18808	0.39088
SufS	185	195	MAKIAHDNGAV	10	1126.57	SufS and Fra	0.5	1128.2	0.005321	0.789081	0.034343	7.89081	0.34343
SufS	185	195	MAKIAHDNGAV	10	1126.57	SufS and Fra	1	1128.22	0.003757	0.806913	0.034135	8.06913	0.34135
SufS	185	195	MAKIAHDNGAV	10	1126.57	SufS and Fra	10	1128.28	0.035165	0.870515	0.048864	8.70515	0.48864
SufS	185	195	MAKIAHDNGAV	10	1126.57	SufS and SufU	0	1127.48	0.010214	0	0	0	0
SufS	185	195	MAKIAHDNGAV	10	1126.57	SufS and SufU	0.25	1128.42	0.042339	0.947164	0.043554	9.47164	0.43554
SufS	185	195	MAKIAHDNGAV	10	1126.57	SufS and SufU	0.5	1128.38	0.016193	0.906049	0.019146	9.06049	0.19146
SufS	185	195	MAKIAHDNGAV	10	1126.57	SufS and SufU	1	1128.54	0.025031	1.06511	0.027035	10.6511	0.27035
SufS	185	195	MAKIAHDNGAV	10	1126.57	SufS and SufU	10	1128.52	0.164064	1.04014	0.164382	10.4014	1.64382
SufS	185	195	MAKIAHDNGAV	10	1126.57	SufS and SufU/Fra	0	1127.37	0.004501	0	0	0	0
SufS	185	195	MAKIAHDNGAV	10	1126.57	SufS and SufU/Fra	0.25	1128.04	0.015803	0.671899	0.016431	6.71899	0.16431
SufS	185	195	MAKIAHDNGAV	10	1126.57	SufS and SufU/Fra	0.5	1128.08	0.016197	0.709282	0.016811	7.09282	0.16811
SufS	185	195	MAKIAHDNGAV	10	1126.57	SufS and SufU/Fra	1	1128.12	0.011027	0.753644	0.01191	7.53644	0.1191
SufS	185	195	MAKIAHDNGAV	10	1126.57	SufS and SufU/Fra	10	1128.15	0.007137	0.778847	0.008438	7.78847	0.08438
SufS	185	195	MAKIAHDNGAV	10	1126.57	SufS solo	0	1127.4	0.037377	0	0	0	0
SufS	185	195	MAKIAHDNGAV	10	1126.57	SufS solo	0.25	1128.09	0.094264	0.68109	0.101403	6.8109	1.01403
SufS	185	195	MAKIAHDNGAV	10	1126.57	SufS solo	0.5	1128.21	0.007049	0.80566	0.038036	8.0566	0.38036
SufS	185	195	MAKIAHDNGAV	10	1126.57	SufS solo	1	1128.24	0.002404	0.834072	0.037454	8.34072	0.37454
SufS	185	195	MAKIAHDNGAV	10	1126.57	SufS solo	10	1128.36	0.045806	0.956851	0.05912	9.56851	0.5912
SufS	185	196	MAKIAHDNGAVI	11	1239.65	SufS and Fra	0	1240.79	0.024721	0	0	0	0
SufS	185	196	MAKIAHDNGAVI	11	1239.65	SufS and Fra	0.25	1241.64	0.084261	0.845213	0.087812	7.68375	0.798291
SufS	185	196	MAKIAHDNGAVI	11	1239.65	SufS and Fra	0.5	1241.81	0.038676	1.01787	0.045901	9.25332	0.417282
SufS	185	196	MAKIAHDNGAVI	11	1239.65	SufS and Fra	1	1241.81	0.020461	1.014	0.03209	9.21816	0.291727
SufS	185	196	MAKIAHDNGAVI	11	1239.65	SufS and Fra	10	1241.86	0.130411	1.06823	0.132733	9.71119	1.20666
SufS	185	196	MAKIAHDNGAVI	11	1239.65	SufS and SufU	0	1240.53	0.045757	0	0	0	0
SufS	185	196	MAKIAHDNGAVI	11	1239.65	SufS and SufU	0.25	1241.25	0.013211	0.720108	0.047626	6.54644	0.432964
SufS	185	196	MAKIAHDNGAVI	11	1239.65	SufS and SufU	0.5	1241.44	0.036515	0.91124	0.058541	8.284	0.532191
SufS	185	196	MAKIAHDNGAVI	11	1239.65	SufS and SufU	1	1241.51	0.027408	0.972924	0.053338	8.84476	0.484891
SufS	185	196	MAKIAHDNGAVI	11	1239.65	SufS and SufU	10	1241.5	0.064785	0.96665	0.079315	8.78773	0.721045
SufS	185	196	MAKIAHDNGAVI	11	1239.65	SufS and SufU/Fra	0	1240.46	0.010093	0	0	0	0
SufS	185	196	MAKIAHDNGAVI	11	1239.65	SufS and SufU/Fra	0.25	1241.21	0.013847	0.755603	0.017135	6.86912	0.155773
SufS	185	196	MAKIAHDNGAVI	11	1239.65	SufS and SufU/Fra	0.5	1241.33	0.048055	0.870953	0.049104	7.91775	0.4464
SufS	185	196	MAKIAHDNGAVI	11	1239.65	SufS and SufU/Fra	1	1241.37	0.053021	0.909336	0.053973	8.26669	0.490664
SufS	185	196	MAKIAHDNGAVI	11	1239.65	SufS and SufU/Fra	10	1241.56	0.112505	1.10317	0.112957	10.0288	1.02688
SufS	185	196	MAKIAHDNGAVI	11	1239.65	SufS solo	0	1240.57	0.014107	0	0	0	0
SufS	185	196	MAKIAHDNGAVI	11	1239.65	SufS solo	0.25	1241.36	0	0.786253	0.014107	7.14775	0.128245
SufS	185	196	MAKIAHDNGAVI	11	1239.65	SufS solo	0.5	1241.42	0.011571	0.85058	0.018246	7.73255	0.165873
SufS	185	196	MAKIAHDNGAVI	11	1239.65	SufS solo	1	1241.44	0.007973	0.868585	0.016204	7.89623	0.147309
SufS	185	196	MAKIAHDNGAVI	11	1239.65	SufS solo	10	1241.61	0.021226	1.03536	0.025486	9.41232	0.231691
SufS	194	207	AVIVVDGAQSTPHM	12	1424.72	SufS and Fra	0	1425.86	0.017517	0	0	0	0
SufS	194	207	AVIVVDGAQSTPHM	12	1424.72	SufS and Fra	0.25	1426.51	0.054613	0.648176	0.057354	5.40147	0.47795
SufS	194	207	AVIVVDGAQSTPHM	12	1424.72	SufS and Fra	0.5	1426.59	0.049252	0.725381	0.052274	6.04484	0.435617
SufS	194	207	AVIVVDGAQSTPHM	12	1424.72	SufS and Fra	1	1426.58	0.071157	0.715955	0.073282	5.96629	0.610683
SufS	194	207	AVIVVDGAQSTPHM	12	1424.72	SufS and Fra	10	1426.68	0	0.813586	0.017517	6.77988	0.145975
SufS	194	207	AVIVVDGAQSTPHM	12	1424.72	SufS and SufU	0	1425.94	0.013769	0	0	0	0
SufS	194	207	AVIVVDGAQSTPHM	12	1424.72	SufS and SufU	0.25	1427.7	0.082856	1.76204	0.083992	14.6837	0.699933
SufS	194	207	AVIVVDGAQSTPHM	12	1424.72	SufS and SufU	0.5	1427.46	0.121996	1.51836	0.122771	12.653	1.02309
SufS	194	207	AVIVVDGAQSTPHM	12	1424.72	SufS and SufU	1	1427.64	0.062691	1.69353	0.064185	14.1127	0.534875
SufS	194	207	AVIVVDGAQSTPHM	12	1424.72	SufS and SufU	10	1427.32	0.215554	1.37698	0.215993	11.4749	1.79994
SufS	194	207	AVIVVDGAQSTPHM	12	1424.72	SufS and SufU/Fra	0	1425.78	0.010096	0	0	0	0
SufS	194	207	AVIVVDGAQSTPHM	12	1424.72	SufS and SufU/Fra	0.25	1426.57	0.009196	0.78912	0.013656	6.576	0.1138
SufS	194	207	AVIVVDGAQSTPHM	12	1424.72	SufS and SufU/Fra	0.5	1426.55	0.039472	0.769763	0.040743	6.41469	0.339525
SufS	194	207	AVIVVDGAQSTPHM	12	1424.72	SufS and SufU/Fra	1	1426.5	0.033994	0.715941	0.035461	5.96618	0.295508
SufS	194	207	AVIVVDGAQSTPHM	12	1424.72	SufS and SufU/Fra	10	1426.44	0	0.658958	0.010096	5.49132	0.0841333
SufS	194	207	AVIVVDGAQSTPHM	12	1424.72	SufS solo	0	1425.84	0.067643	0	0	0	0
SufS	194	207	AVIVVDGAQSTPHM	12	1424.72	SufS solo	0.25	1426.59	2.27374e-13	0.758288	0.067643	6.31907	0.563692
SufS	194	207	AVIVVDGAQSTPHM	12	1424.72	SufS solo	0.5	1426.62	0.017596	0.788415	0.069894	6.57012	0.58245
SufS	194	207	AVIVVDGAQSTPHM	12	1424.72	SufS solo	1	1426.72	0.076204	0.88807	0.101895	7.40058	0.849125
SufS	195	207	VIVVDGAQSTPHM	11	1353.68	SufS and Fra	0	1355.09	0.054994	0	0	0	0
SufS	195	207	VIVVDGAQSTPHM	11	1353.68	SufS and Fra	0.25	1355.88	0.071024	0.789679	0.089827	7.1789	0.816609
SufS	195	207	VIVVDGAQSTPHM	11	1353.68	SufS and Fra	0.5	1355.91	0.010213	0.823579	0.055934	7.48708	0.508491
SufS	195	207	VIVVDGAQSTPHM	11	1353.68	SufS and Fra	1	1355.93	0.00476	0.838116	0.0552	7.61924	0.501818
SufS	195	207	VIVVDGAQSTPHM	11	1353.68	SufS and Fra	10	1355.92	0.012526	0.828737	0.056403	7.53397	0.512755
SufS	195	207	VIVVDGAQSTPHM	11	1353.68	SufS and SufU	0	1355.3	0.009358	0	0	0	0
SufS	195	207	VIVVDGAQSTPHM	11	1353.68	SufS and SufU	0.25	1357.02	0.007426	1.72467	0.011946	15.6788	0.1086
SufS	195	207	VIVVDGAQSTPHM	11	1353.68	SufS and SufU	0.5	1356.74	0.017181	1.44064	0.019564	13.0968	0.177855
SufS	195	207	VIVVDGAQSTPHM	11	1353.68	SufS and SufU	1	1356.96	0.037931	1.66532	0.039068	15.1393	0.355164
SufS	195	207	VIVVDGAQSTPHM	11	1353.68	SufS and SufU	10	1356.72	0	1.42911	0.009358	12.9919	0.0850727
SufS	195	207	VIVVDGAQSTPHM	11	1353.68	SufS and SufU/Fra	0	1354.99	0.005934	0	0	0	0
SufS	195	207	VIVVDGAQSTPHM	11	1353.68	SufS and SufU/Fra	0.25	1355.9	0.008254	0.909598	0.010166	8.26907	0.0924182
SufS	195	207	VIVVDGAQSTPHM	11	1353.68	SufS and SufU/Fra	0.5	1355.92	0.008867	0.932194	0.010669	8.47449	0.0969909
SufS	195	207	VIVVDGAQSTPHM	11	1353.68	SufS and SufU/Fra	1	1355.93	0.020808	0.935246	0.021637	8.50224	0.1967
SufS	195	207	VIVVDGAQSTPHM	11	1353.68	SufS and SufU/Fra	10	1355.91	0.004376	0.912759	0.007373	8.29781	0.0670273
SufS	195	207	VIVVDGAQSTPHM	11	1353.68	SufS solo	0	1355.12	0.121646	0	0	0	0
SufS	195	207	VIVVDGAQSTPHM	11	1353.68	SufS solo	0.25	1356.04	0	0.918371	0.121646	8.34883	1.10587
SufS	195	207	VIVVDGAQSTPHM	11	1353.68	SufS solo	0.5	1356.08	0.008012	0.960455	0.12191	8.73141	1.10827
SufS	195	207	VIVVDGAQSTPHM	11	1353.68	SufS solo	1	1356.11	0.007384	0.985109	0.12187	8.95554	1.10791
SufS	195	207	VIVVDGAQSTPHM	11	1353.68	SufS solo	10	1356.23	0.017636	1.10691	0.122918	10.0628	1.11744
SufS	195	214	VIVVDGAQSTPHMKIDVQDL	18	2165.13	SufS and Fra	0	2166.82	0.210801	0	0	0	0
SufS	195	214	VIVVDGAQSTPHMKIDVQDL	18	2165.13	SufS and Fra	0.25	2167.93	0.074681	1.11015	0.223638	6.16751	1.24243
SufS	195	214	VIVVDGAQSTPHMKIDVQDL	18	2165.13	SufS and Fra	0.5	2168.04	0.167489	1.22022	0.269239	6.77902	1.49577
SufS	195	214	VIVVDGAQSTPHMKIDVQDL	18	2165.13	SufS and Fra	1	2168.19	0.027951	1.36842	0.212646	7.60236	1.18137
SufS	195	214	VIVVDGAQSTPHMKIDVQDL	18	2165.13	SufS and Fra	10	2168.57	0.026527	1.75233	0.212463	9.73519	1.18035
SufS	195	214	VIVVDGAQSTPHMKIDVQDL	18	2165.13	SufS and SufU	0	2166.98	0.173529	0	0	0	0
SufS	195	214	VIVVDGAQSTPHMKIDVQDL	18	2165.13	SufS and SufU	0.25	2168.87	0.041519	1.88993	0.178427	10.4996	0.991261
SufS	195	214	VIVVDGAQSTPHMKIDVQDL	18	2165.13	SufS and SufU	0.5	2168.66	0.295963	1.68197	0.343084	9.34429	1.90602
SufS	195	214	VIVVDGAQSTPHMKIDVQDL	18	2165.13	SufS and SufU	1	2168.98	0.015079	2.00512	0.174183	11.1396	0.967683
SufS	195	214	VIVVDGAQSTPHMKIDVQDL	18	2165.13	SufS and SufU	10	2168.77	0.200068	1.79397	0.264839	9.96647	1.47133
SufS	195	214	VIVVDGAQSTPHMKIDVQDL	18	2165.13	SufS and SufU/Fra	0	2166.85	0.136127	0	0	0	0
SufS	195	214	VIVVDGAQSTPHMKIDVQDL	18	2165.13	SufS and SufU/Fra	0.25	2167.91	0.008327	1.06913	0.136381	5.93962	0.757672
SufS	195	214	VIVVDGAQSTPHMKIDVQDL	18	2165.13	SufS and SufU/Fra	0.5	2168.02	0.011032	1.17436	0.136573	6.52424	0.758739
SufS	195	214	VIVVDGAQSTPHMKIDVQDL	18	2165.13	SufS and SufU/Fra	1	2168.15	0.015065	1.30009	0.136958	7.22271	0.760878
SufS	195	214	VIVVDGAQSTPHMKIDVQDL	18	2165.13	SufS and SufU/Fra	10	2168.47	0.004654	1.629	0.136206	9.04999	0.7567
SufS	195	214	VIVVDGAQSTPHMKIDVQDL	18	2165.13	SufS solo	0	2166.84	0.208433	0	0	0	0
SufS	195	214	VIVVDGAQSTPHMKIDVQDL	18	2165.13	SufS solo	0.25	2168.25	0	1.41335	0.208433	7.85196	1.15796
SufS	195	214	VIVVDGAQSTPHMKIDVQDL	18	2165.13	SufS solo	0.5	2168.31	0.019064	1.47281	0.209303	8.18227	1.16279
SufS	195	214	VIVVDGAQSTPHMKIDVQDL	18	2165.13	SufS solo	1	2168.45	0.015078	1.60961	0.208978	8.94226	1.16099
SufS	195	214	VIVVDGAQSTPHMKIDVQDL	18	2165.13	SufS solo	10	2168.71	0	1.86885	0.208433	10.3825	1.15796
SufS	196	207	IVVDGAQSTPHM	10	1254.61	SufS and Fra	0	1255.45	0.030706	0	0	0	0
SufS	196	207	IVVDGAQSTPHM	10	1254.61	SufS and Fra	0.25	1256.22	0.042379	0.771914	0.052334	7.71914	0.52334
SufS	196	207	IVVDGAQSTPHM	10	1254.61	SufS and Fra	0.5	1256.25	0.010501	0.801889	0.032452	8.01889	0.32452
SufS	196	207	IVVDGAQSTPHM	10	1254.61	SufS and Fra	1	1256.26	0.009341	0.807361	0.032095	8.07361	0.32095
SufS	196	207	IVVDGAQSTPHM	10	1254.61	SufS and Fra	10	1256.32	0.039474	0.873079	0.050011	8.73079	0.50011
SufS	196	207	IVVDGAQSTPHM	10	1254.61	SufS and SufU	0	1255.47	0.021633	0	0	0	0
SufS	196	207	IVVDGAQSTPHM	10	1254.61	SufS and SufU	0.25	1257.21	0.012692	1.7322	0.025082	17.322	0.25082
SufS	196	207	IVVDGAQSTPHM	10	1254.61	SufS and SufU	0.5	1256.93	0.045068	1.45771	0.049992	14.5771	0.49992
SufS	196	207	IVVDGAQSTPHM	10	1254.61	SufS and SufU	1	1257.16	0.017195	1.68855	0.027634	16.8855	0.27634
SufS	196	207	IVVDGAQSTPHM	10	1254.61	SufS and SufU	10	1256.81	0	1.33488	0.021633	13.3488	0.21633
SufS	196	207	IVVDGAQSTPHM	10	1254.61	SufS and SufU/Fra	0	1255.45	0.01592	0	0	0	0
SufS	196	207	IVVDGAQSTPHM	10	1254.61	SufS and SufU/Fra	0.25	1256.3	0.021576	0.848637	0.026813	8.48637	0.26813
SufS	196	207	IVVDGAQSTPHM	10	1254.61	SufS and SufU/Fra	0.5	1256.34	0.003464	0.886071	0.016292	8.86071	0.16292
SufS	196	207	IVVDGAQSTPHM	10	1254.61	SufS and SufU/Fra	1	1256.3	0.040151	0.851289	0.043192	8.51289	0.43192
SufS	196	207	IVVDGAQSTPHM	10	1254.61	SufS and SufU/Fra	10	1256.34	0	0.89054	0.01592	8.9054	0.1592
SufS	196	207	IVVDGAQSTPHM	10	1254.61	SufS solo	0	1255.45	0.032001	0	0	0	0
SufS	196	207	IVVDGAQSTPHM	10	1254.61	SufS solo	0.25	1256.27	0	0.821005	0.032001	8.21005	0.32001
SufS	196	207	IVVDGAQSTPHM	10	1254.61	SufS solo	0.5	1256.28	0.01737	0.838752	0.036412	8.38752	0.36412
SufS	196	207	IVVDGAQSTPHM	10	1254.61	SufS solo	1	1256.3	0.0208	0.853502	0.038167	8.53502	0.38167
SufS	196	207	IVVDGAQSTPHM	10	1254.61	SufS solo	10	1256.43	0.034604	0.987731	0.047133	9.87731	0.47133
SufS	197	207	VVDGAQSTPHM	9	1141.53	SufS and Fra	0	1142.15	0.036944	0	0	0	0
SufS	197	207	VVDGAQSTPHM	9	1141.53	SufS and Fra	0.25	1142.91	0.002755	0.764774	0.037047	8.49749	0.411633
SufS	197	207	VVDGAQSTPHM	9	1141.53	SufS and Fra	0.5	1142.91	0.003545	0.763574	0.037114	8.48416	0.412378
SufS	197	207	VVDGAQSTPHM	9	1141.53	SufS and Fra	1	1142.91	0.004705	0.761891	0.037242	8.46546	0.4138
SufS	197	207	VVDGAQSTPHM	9	1141.53	SufS and Fra	10	1142.93	0.010698	0.786791	0.038462	8.74212	0.427356
SufS	197	207	VVDGAQSTPHM	9	1141.53	SufS and SufU	0	1142.16	0.014457	0	0	0	0
SufS	197	207	VVDGAQSTPHM	9	1141.53	SufS and SufU	0.25	1143.85	0.078793	1.68997	0.080108	18.7775	0.890089
SufS	197	207	VVDGAQSTPHM	9	1141.53	SufS and SufU	0.5	1143.46	0.031343	1.30701	0.034516	14.5223	0.383511
SufS	197	207	VVDGAQSTPHM	9	1141.53	SufS and SufU	1	1143.85	0.09241	1.68865	0.093534	18.7628	1.03927
SufS	197	207	VVDGAQSTPHM	9	1141.53	SufS and SufU	10	1143.31	0	1.14772	0.014457	12.7524	0.160633
SufS	197	207	VVDGAQSTPHM	9	1141.53	SufS and SufU/Fra	0	1142.16	0.013765	0	0	0	0
SufS	197	207	VVDGAQSTPHM	9	1141.53	SufS and SufU/Fra	0.25	1142.98	0.029053	0.816697	0.032149	9.07441	0.357211
SufS	197	207	VVDGAQSTPHM	9	1141.53	SufS and SufU/Fra	0.5	1143.01	0.01053	0.853158	0.017331	9.47953	0.192567
SufS	197	207	VVDGAQSTPHM	9	1141.53	SufS and SufU/Fra	1	1143.03	0.025773	0.865894	0.029219	9.62104	0.324656
SufS	197	207	VVDGAQSTPHM	9	1141.53	SufS and SufU/Fra	10	1143.07	0.01497	0.911952	0.020337	10.1328	0.225967
SufS	197	207	VVDGAQSTPHM	9	1141.53	SufS solo	0	1142.17	0.014359	0	0	0	0
SufS	197	207	VVDGAQSTPHM	9	1141.53	SufS solo	0.25	1142.95	0	0.781648	0.014359	8.68498	0.159544
SufS	197	207	VVDGAQSTPHM	9	1141.53	SufS solo	0.5	1142.94	0.010693	0.769102	0.017903	8.54558	0.198922
SufS	197	207	VVDGAQSTPHM	9	1141.53	SufS solo	1	1142.95	0.005582	0.778051	0.015406	8.64501	0.171178
SufS	197	207	VVDGAQSTPHM	9	1141.53	SufS solo	10	1143.08	0.023847	0.909928	0.027836	10.1103	0.309289
SufS	197	214	VVDGAQSTPHMKIDVQDL	16	1952.97	SufS and Fra	0	1954.17	0.086474	0	0	0	0
SufS	197	214	VVDGAQSTPHMKIDVQDL	16	1952.97	SufS and Fra	0.25	1955.09	0.113237	0.926696	0.142479	5.79185	0.890494
SufS	197	214	VVDGAQSTPHMKIDVQDL	16	1952.97	SufS and Fra	0.5	1955.21	0.02149	1.04471	0.089104	6.52942	0.5569
SufS	197	214	VVDGAQSTPHMKIDVQDL	16	1952.97	SufS and Fra	1	1955.44	0.020878	1.27297	0.088958	7.95604	0.555987
SufS	197	214	VVDGAQSTPHMKIDVQDL	16	1952.97	SufS and Fra	10	1955.98	0.270665	1.81008	0.284143	11.313	1.77589
SufS	197	214	VVDGAQSTPHMKIDVQDL	16	1952.97	SufS and SufU	0	1953.85	0.086429	0	0	0	0
SufS	197	214	VVDGAQSTPHMKIDVQDL	16	1952.97	SufS and SufU	0.25	1956.03	0.019874	2.17485	0.088685	13.5928	0.554281
SufS	197	214	VVDGAQSTPHMKIDVQDL	16	1952.97	SufS and SufU	0.5	1955.98	0.013772	2.12969	0.087519	13.3105	0.546994
SufS	197	214	VVDGAQSTPHMKIDVQDL	16	1952.97	SufS and SufU	1	1956.21	0.009252	2.35934	0.086923	14.7459	0.543269
SufS	197	214	VVDGAQSTPHMKIDVQDL	16	1952.97	SufS and SufU	10	1956.44	0	2.58959	0.086429	16.1849	0.540181
SufS	197	214	VVDGAQSTPHMKIDVQDL	16	1952.97	SufS and SufU/Fra	0	1954.1	0.046544	0	0	0	0
SufS	197	214	VVDGAQSTPHMKIDVQDL	16	1952.97	SufS and SufU/Fra	0.25	1954.8	0.015929	0.699366	0.049194	4.37104	0.307463
SufS	197	214	VVDGAQSTPHMKIDVQDL	16	1952.97	SufS and SufU/Fra	0.5	1955.15	0.113157	1.05267	0.122356	6.5792	0.764725
SufS	197	214	VVDGAQSTPHMKIDVQDL	16	1952.97	SufS and SufU/Fra	1	1955.13	0.097742	1.03106	0.108258	6.44409	0.676612
SufS	197	214	VVDGAQSTPHMKIDVQDL	16	1952.97	SufS and SufU/Fra	10	1955.71	0.052451	1.60877	0.070125	10.0548	0.438281
SufS	197	214	VVDGAQSTPHMKIDVQDL	16	1952.97	SufS solo	0	1954.26	0.007932	0	0	0	0
SufS	197	214	VVDGAQSTPHMKIDVQDL	16	1952.97	SufS solo	0.25	1955.28	0	1.02514	0.007932	6.40711	0.049575
SufS	197	214	VVDGAQSTPHMKIDVQDL	16	1952.97	SufS solo	0.5	1955.54	0.106021	1.27662	0.106318	7.97884	0.664488
SufS	197	214	VVDGAQSTPHMKIDVQDL	16	1952.97	SufS solo	1	1955.62	0.027781	1.35957	0.028891	8.49729	0.180569
SufS	197	214	VVDGAQSTPHMKIDVQDL	16	1952.97	SufS solo	10	1955.95	0.015222	1.69168	0.017165	10.573	0.107281
SufS	198	207	VDGAQSTPHM	8	1042.46	SufS and Fra	0	1042.98	0.014553	0	0	0	0
SufS	198	207	VDGAQSTPHM	8	1042.46	SufS and Fra	0.25	1043.6	0.013318	0.61252	0.019727	7.6565	0.246588
SufS	198	207	VDGAQSTPHM	8	1042.46	SufS and Fra	0.5	1043.62	0.023106	0.632762	0.027307	7.90953	0.341338
SufS	198	207	VDGAQSTPHM	8	1042.46	SufS and Fra	1	1043.64	0.002833	0.660193	0.014826	8.25241	0.185325
SufS	198	207	VDGAQSTPHM	8	1042.46	SufS and Fra	10	1043.63	0.003763	0.651843	0.015031	8.14804	0.187887
SufS	198	207	VDGAQSTPHM	8	1042.46	SufS and SufU	0	1043.15	0.007024	0	0	0	0
SufS	198	207	VDGAQSTPHM	8	1042.46	SufS and SufU	0.25	1044.54	0.015823	1.3857	0.017311	17.3212	0.216388
SufS	198	207	VDGAQSTPHM	8	1042.46	SufS and SufU	0.5	1044.3	0.016727	1.15404	0.018142	14.4255	0.226775
SufS	198	207	VDGAQSTPHM	8	1042.46	SufS and SufU	1	1044.42	0.009821	1.26837	0.012074	15.8546	0.150925
SufS	198	207	VDGAQSTPHM	8	1042.46	SufS and SufU	10	1044.26	0	1.10914	0.007024	13.8642	0.0878
SufS	198	207	VDGAQSTPHM	8	1042.46	SufS and SufU/Fra	0	1042.98	0.008603	0	0	0	0
SufS	198	207	VDGAQSTPHM	8	1042.46	SufS and SufU/Fra	0.25	1043.62	0.007762	0.644039	0.011587	8.05049	0.144838
SufS	198	207	VDGAQSTPHM	8	1042.46	SufS and SufU/Fra	0.5	1043.65	0.006734	0.670705	0.010925	8.38381	0.136563
SufS	198	207	VDGAQSTPHM	8	1042.46	SufS and SufU/Fra	1	1043.67	0.030921	0.68824	0.032095	8.603	0.401187
SufS	198	207	VDGAQSTPHM	8	1042.46	SufS and SufU/Fra	10	1043.68	0.010168	0.697383	0.013319	8.71729	0.166487
SufS	198	207	VDGAQSTPHM	8	1042.46	SufS solo	0	1043.09	0.008205	0	0	0	0
SufS	198	207	VDGAQSTPHM	8	1042.46	SufS solo	0.25	1043.8	0	0.71121	0.008205	8.89012	0.102563
SufS	198	207	VDGAQSTPHM	8	1042.46	SufS solo	0.5	1043.74	0.014639	0.65412	0.016781	8.1765	0.209763
SufS	198	207	VDGAQSTPHM	8	1042.46	SufS solo	1	1043.81	0.008442	0.721821	0.011773	9.02276	0.147163
SufS	198	207	VDGAQSTPHM	8	1042.46	SufS solo	10	1043.85	0.115414	0.760326	0.115705	9.50407	1.44631
SufS	208	214	KIDVQDL	6	830.462	SufS and Fra	0	831.283	0.059182	0	0	0	0
SufS	208	214	KIDVQDL	6	830.462	SufS and Fra	0.25	831.609	0.056884	0.325756	0.082087	5.42927	1.36812
SufS	208	214	KIDVQDL	6	830.462	SufS and Fra	0.5	831.654	0.011355	0.37119	0.060261	6.1865	1.00435
SufS	208	214	KIDVQDL	6	830.462	SufS and Fra	1	831.651	0.020448	0.367985	0.062615	6.13308	1.04358
SufS	208	214	KIDVQDL	6	830.462	SufS and Fra	10	831.796	0.026964	0.512945	0.065035	8.54908	1.08392
SufS	208	214	KIDVQDL	6	830.462	SufS and SufU	0	831.57	0.011753	0	0	0	0
SufS	208	214	KIDVQDL	6	830.462	SufS and SufU	0.25	831.749	0.024493	0.179098	0.027167	2.98497	0.452783
SufS	208	214	KIDVQDL	6	830.462	SufS and SufU	0.5	831.806	0.018099	0.235883	0.02158	3.93138	0.359667
SufS	208	214	KIDVQDL	6	830.462	SufS and SufU	1	831.798	0.021262	0.227798	0.024294	3.79663	0.4049
SufS	208	214	KIDVQDL	6	830.462	SufS and SufU	10	831.984	0	0.413675	0.011753	6.89458	0.195883
SufS	208	214	KIDVQDL	6	830.462	SufS and SufU/Fra	0	831.374	0.020833	0	0	0	0
SufS	208	214	KIDVQDL	6	830.462	SufS and SufU/Fra	0.25	831.531	0.011144	0.157168	0.023626	2.61947	0.393767
SufS	208	214	KIDVQDL	6	830.462	SufS and SufU/Fra	0.5	831.532	0.003706	0.158188	0.02116	2.63647	0.352667
SufS	208	214	KIDVQDL	6	830.462	SufS and SufU/Fra	1	831.551	0.016539	0.17735	0.0266	2.95583	0.443333
SufS	208	214	KIDVQDL	6	830.462	SufS and SufU/Fra	10	831.748	0.012901	0.374648	0.024504	6.24413	0.4084
SufS	208	214	KIDVQDL	6	830.462	SufS solo	0	831.523	0.012893	0	0	0	0
SufS	208	214	KIDVQDL	6	830.462	SufS solo	0.25	831.729	0	0.205781	0.012893	3.42968	0.214883
SufS	208	214	KIDVQDL	6	830.462	SufS solo	0.5	831.739	0	0.216504	0.012893	3.6084	0.214883
SufS	208	214	KIDVQDL	6	830.462	SufS solo	1	831.777	0.042452	0.25375	0.044366	4.22917	0.739433
SufS	208	214	KIDVQDL	6	830.462	SufS solo	10	832.065	0.001019	0.542424	0.012933	9.0404	0.21555
SufS	208	216	KIDVQDLDC	8	1048.5	SufS and Fra	0	1049.16	0.023242	0	0	0	0
SufS	208	216	KIDVQDLDC	8	1048.5	SufS and Fra	0.25	1049.41	0.026069	0.249841	0.034925	3.12301	0.436562
SufS	208	216	KIDVQDLDC	8	1048.5	SufS and Fra	0.5	1049.45	0.011435	0.293328	0.025903	3.6666	0.323788
SufS	208	216	KIDVQDLDC	8	1048.5	SufS and Fra	1	1049.47	0.011058	0.309371	0.025739	3.86714	0.321738
SufS	208	216	KIDVQDLDC	8	1048.5	SufS and Fra	10	1049.62	0.0572	0.467816	0.061742	5.8477	0.771775
SufS	208	216	KIDVQDLDC	8	1048.5	SufS and SufU	0	1049.13	0.006382	0	0	0	0
SufS	208	216	KIDVQDLDC	8	1048.5	SufS and SufU	0.25	1049.45	0.016575	0.318281	0.017761	3.97851	0.222013
SufS	208	216	KIDVQDLDC	8	1048.5	SufS and SufU	0.5	1049.47	0.027004	0.334706	0.027747	4.18382	0.346838
SufS	208	216	KIDVQDLDC	8	1048.5	SufS and SufU	1	1049.48	0.005813	0.347481	0.008632	4.34351	0.1079
SufS	208	216	KIDVQDLDC	8	1048.5	SufS and SufU	10	1049.6	0.090535	0.469256	0.09076	5.8657	1.1345
SufS	208	216	KIDVQDLDC	8	1048.5	SufS and SufU/Fra	0	1049.12	0.008953	0	0	0	0
SufS	208	216	KIDVQDLDC	8	1048.5	SufS and SufU/Fra	0.25	1049.38	0.017757	0.26119	0.019886	3.26487	0.248575
SufS	208	216	KIDVQDLDC	8	1048.5	SufS and SufU/Fra	0.5	1049.41	0.005102	0.289914	0.010305	3.62392	0.128812
SufS	208	216	KIDVQDLDC	8	1048.5	SufS and SufU/Fra	1	1049.45	0.008696	0.328379	0.012481	4.10474	0.156012
SufS	208	216	KIDVQDLDC	8	1048.5	SufS and SufU/Fra	10	1049.61	0.050168	0.487968	0.05096	6.0996	0.637
SufS	208	216	KIDVQDLDC	8	1048.5	SufS solo	0	1049.15	0.017646	0	0	0	0
SufS	208	216	KIDVQDLDC	8	1048.5	SufS solo	0.25	1049.23	0	0.075967	0.017646	0.949588	0.220575
SufS	208	216	KIDVQDLDC	8	1048.5	SufS solo	0.5	1049.44	0.015924	0.290985	0.023769	3.63731	0.297113
SufS	208	216	KIDVQDLDC	8	1048.5	SufS solo	1	1049.51	0.015733	0.36207	0.023642	4.52588	0.295525
SufS	208	216	KIDVQDLDC	8	1048.5	SufS solo	10	1049.62	0.036228	0.469679	0.040297	5.87099	0.503713
SufS	208	218	KIDVQDLDCDF	10	1310.59	SufS and Fra	0	1311.48	0.043002	0	0	0	0
SufS	208	218	KIDVQDLDCDF	10	1310.59	SufS and Fra	0.25	1311.63	0.036681	0.14923	0.056522	1.4923	0.56522
SufS	208	218	KIDVQDLDCDF	10	1310.59	SufS and Fra	0.5	1311.63	0.009771	0.15583	0.044098	1.5583	0.44098
SufS	208	218	KIDVQDLDCDF	10	1310.59	SufS and Fra	1	1311.65	0.016962	0.171689	0.046227	1.71689	0.46227
SufS	208	218	KIDVQDLDCDF	10	1310.59	SufS and Fra	10	1311.82	0.026139	0.33792	0.050323	3.3792	0.50323
SufS	208	218	KIDVQDLDCDF	10	1310.59	SufS and SufU	0	1311.67	0.005865	0	0	0	0
SufS	208	218	KIDVQDLDCDF	10	1310.59	SufS and SufU	0.25	1311.87	0.089685	0.202139	0.089877	2.02139	0.89877
SufS	208	218	KIDVQDLDCDF	10	1310.59	SufS and SufU	0.5	1311.96	0.040507	0.288083	0.040929	2.88083	0.40929
SufS	208	218	KIDVQDLDCDF	10	1310.59	SufS and SufU	1	1311.96	0.009122	0.286904	0.010844	2.86904	0.10844
SufS	208	218	KIDVQDLDCDF	10	1310.59	SufS and SufU	10	1312.22	0	0.552155	0.005865	5.52155	0.05865
SufS	208	218	KIDVQDLDCDF	10	1310.59	SufS and SufU/Fra	0	1311.38	0.015893	0	0	0	0
SufS	208	218	KIDVQDLDCDF	10	1310.59	SufS and SufU/Fra	0.25	1311.52	0.005131	0.142501	0.016701	1.42501	0.16701
SufS	208	218	KIDVQDLDCDF	10	1310.59	SufS and SufU/Fra	0.5	1311.57	0.015677	0.193858	0.022324	1.93858	0.22324
SufS	208	218	KIDVQDLDCDF	10	1310.59	SufS and SufU/Fra	1	1311.61	0.017652	0.226762	0.023753	2.26762	0.23753
SufS	208	218	KIDVQDLDCDF	10	1310.59	SufS and SufU/Fra	10	1311.78	0	0.400558	0.015893	4.00558	0.15893
SufS	208	218	KIDVQDLDCDF	10	1310.59	SufS solo	0	1311.52	0.009819	0	0	0	0
SufS	208	218	KIDVQDLDCDF	10	1310.59	SufS solo	0.25	1311.77	0	0.246532	0.009819	2.46532	0.09819
SufS	208	218	KIDVQDLDCDF	10	1310.59	SufS solo	0.5	1311.78	0.009102	0.257757	0.013389	2.57757	0.13389
SufS	208	218	KIDVQDLDCDF	10	1310.59	SufS solo	1	1311.78	0.009272	0.254167	0.013505	2.54167	0.13505
SufS	208	218	KIDVQDLDCDF	10	1310.59	SufS solo	10	1312.14	0.016076	0.61581	0.018837	6.1581	0.18837
SufS	213	218	DLDCDF	5	727.26	SufS and Fra	0	727.665	0.013287	0	0	0	0
SufS	213	218	DLDCDF	5	727.26	SufS and Fra	0.25	727.774	0.017728	0.108321	0.022155	2.16642	0.4431
SufS	213	218	DLDCDF	5	727.26	SufS and Fra	0.5	727.78	0.005187	0.114145	0.014263	2.2829	0.28526
SufS	213	218	DLDCDF	5	727.26	SufS and Fra	1	727.78	0.005285	0.115088	0.014299	2.30176	0.28598
SufS	213	218	DLDCDF	5	727.26	SufS and Fra	10	727.811	0.009431	0.145931	0.016294	2.91862	0.32588
SufS	213	218	DLDCDF	5	727.26	SufS and SufU	0	727.657	0.019408	0	0	0	0
SufS	213	218	DLDCDF	5	727.26	SufS and SufU	0.25	727.821	0.009134	0.163807	0.02145	3.27614	0.429
SufS	213	218	DLDCDF	5	727.26	SufS and SufU	0.5	727.808	0.025203	0.150422	0.03181	3.00844	0.6362
SufS	213	218	DLDCDF	5	727.26	SufS and SufU	1	727.829	0.010213	0.171544	0.021931	3.43088	0.43862
SufS	213	218	DLDCDF	5	727.26	SufS and SufU	10	727.824	0.004028	0.166599	0.019822	3.33198	0.39644
SufS	213	218	DLDCDF	5	727.26	SufS and SufU/Fra	0	727.658	0.009581	0	0	0	0
SufS	213	218	DLDCDF	5	727.26	SufS and SufU/Fra	0.25	727.768	0.010474	0.110567	0.014195	2.21134	0.2839
SufS	213	218	DLDCDF	5	727.26	SufS and SufU/Fra	0.5	727.766	0.001879	0.108135	0.009764	2.1627	0.19528
SufS	213	218	DLDCDF	5	727.26	SufS and SufU/Fra	1	727.761	0.006598	0.103591	0.011633	2.07182	0.23266
SufS	213	218	DLDCDF	5	727.26	SufS and SufU/Fra	10	727.794	0.011661	0.136659	0.015092	2.73318	0.30184
SufS	213	218	DLDCDF	5	727.26	SufS solo	0	727.661	0.013107	0	0	0	0
SufS	213	218	DLDCDF	5	727.26	SufS solo	0.25	727.794	0	0.133447	0.013107	2.66894	0.26214
SufS	213	218	DLDCDF	5	727.26	SufS solo	0.5	727.78	0.006147	0.119244	0.014477	2.38488	0.28954
SufS	213	218	DLDCDF	5	727.26	SufS solo	1	727.804	0.003746	0.142903	0.013632	2.85806	0.27264
SufS	213	218	DLDCDF	5	727.26	SufS solo	10	727.811	0.009122	0.150364	0.015969	3.00728	0.31938
SufS	219	223	FALSS	4	524.271	SufS and Fra	0	524.711	0.012106	0	0	0	0
SufS	219	223	FALSS	4	524.271	SufS and Fra	0.25	524.821	0.043566	0.110568	0.045217	2.7642	1.13043
SufS	219	223	FALSS	4	524.271	SufS and Fra	0.5	524.788	0.004384	0.077271	0.012876	1.93178	0.3219
SufS	219	223	FALSS	4	524.271	SufS and Fra	1	524.801	0.002266	0.089689	0.012317	2.24222	0.307925
SufS	219	223	FALSS	4	524.271	SufS and Fra	10	524.872	0.004262	0.160904	0.012835	4.0226	0.320875
SufS	219	223	FALSS	4	524.271	SufS and SufU	0	524.559	0.03434	0	0	0	0
SufS	219	223	FALSS	4	524.271	SufS and SufU	0.25	524.83	0.018972	0.271199	0.039232	6.77998	0.9808
SufS	219	223	FALSS	4	524.271	SufS and SufU	0.5	524.869	0.009296	0.309883	0.035576	7.74708	0.8894
SufS	219	223	FALSS	4	524.271	SufS and SufU	1	524.906	0.00314	0.347706	0.034483	8.69265	0.862075
SufS	219	223	FALSS	4	524.271	SufS and SufU	10	524.872	0	0.313243	0.03434	7.83108	0.8585
SufS	219	223	FALSS	4	524.271	SufS and SufU/Fra	0	524.642	0.00505	0	0	0	0
SufS	219	223	FALSS	4	524.271	SufS and SufU/Fra	0.25	524.739	0.009772	0.096743	0.011	2.41857	0.275
SufS	219	223	FALSS	4	524.271	SufS and SufU/Fra	0.5	524.735	0.004243	0.092703	0.006596	2.31757	0.1649
SufS	219	223	FALSS	4	524.271	SufS and SufU/Fra	1	524.741	0.004157	0.098294	0.006541	2.45735	0.163525
SufS	219	223	FALSS	4	524.271	SufS and SufU/Fra	10	524.833	0.012362	0.190194	0.013353	4.75485	0.333825
SufS	219	223	FALSS	4	524.271	SufS solo	0	524.719	0.006339	0	0	0	0
SufS	219	223	FALSS	4	524.271	SufS solo	0.25	524.816	0	0.097119	0.006339	2.42797	0.158475
SufS	219	223	FALSS	4	524.271	SufS solo	0.5	524.824	0.002199	0.105878	0.006709	2.64695	0.167725
SufS	219	223	FALSS	4	524.271	SufS solo	1	524.849	0.001617	0.130228	0.006542	3.2557	0.16355
SufS	219	223	FALSS	4	524.271	SufS solo	10	524.829	0.006365	0.110703	0.008983	2.76757	0.224575
SufS	219	235	FALSSHKMCGPTGVGVL	15	1703.86	SufS and Fra	0	1705.5	0.067686	0	0	0	0
SufS	219	235	FALSSHKMCGPTGVGVL	15	1703.86	SufS and Fra	0.25	1706.36	0.082466	0.869463	0.106687	5.79642	0.711247
SufS	219	235	FALSSHKMCGPTGVGVL	15	1703.86	SufS and Fra	0.5	1706.63	0.236622	1.13331	0.246113	7.55537	1.64075
SufS	219	235	FALSSHKMCGPTGVGVL	15	1703.86	SufS and Fra	1	1706.52	0.022678	1.02459	0.071384	6.83057	0.475893
SufS	219	235	FALSSHKMCGPTGVGVL	15	1703.86	SufS and Fra	10	1706.83	0.00967	1.33182	0.068373	8.87877	0.45582
SufS	219	235	FALSSHKMCGPTGVGVL	15	1703.86	SufS and SufU	0	1705.88	0.138903	0	0	0	0
SufS	219	235	FALSSHKMCGPTGVGVL	15	1703.86	SufS and SufU	0.25	1707.06	0.063259	1.1772	0.15263	7.84799	1.01753
SufS	219	235	FALSSHKMCGPTGVGVL	15	1703.86	SufS and SufU	0.5	1707.15	0.046353	1.27441	0.146433	8.49609	0.97622
SufS	219	235	FALSSHKMCGPTGVGVL	15	1703.86	SufS and SufU	1	1707.31	0.057314	1.43221	0.150263	9.54808	1.00175
SufS	219	235	FALSSHKMCGPTGVGVL	15	1703.86	SufS and SufU	10	1707.62	0	1.74241	0.138903	11.616	0.92602
SufS	219	235	FALSSHKMCGPTGVGVL	15	1703.86	SufS and SufU/Fra	0	1705.44	0.014618	0	0	0	0
SufS	219	235	FALSSHKMCGPTGVGVL	15	1703.86	SufS and SufU/Fra	0.25	1706.55	0.025552	1.10236	0.029438	7.34905	0.196253
SufS	219	235	FALSSHKMCGPTGVGVL	15	1703.86	SufS and SufU/Fra	0.5	1706.62	0.076826	1.17164	0.078204	7.81093	0.52136
SufS	219	235	FALSSHKMCGPTGVGVL	15	1703.86	SufS and SufU/Fra	1	1706.67	0.022319	1.2261	0.02668	8.17398	0.177867
SufS	219	235	FALSSHKMCGPTGVGVL	15	1703.86	SufS and SufU/Fra	10	1706.94	0.019721	1.49621	0.024549	9.97474	0.16366
SufS	219	235	FALSSHKMCGPTGVGVL	15	1703.86	SufS solo	0	1705.51	0.14614	0	0	0	0
SufS	219	235	FALSSHKMCGPTGVGVL	15	1703.86	SufS solo	0.25	1706.64	0	1.13258	0.14614	7.55055	0.974267
SufS	219	235	FALSSHKMCGPTGVGVL	15	1703.86	SufS solo	0.5	1706.68	0.022742	1.17021	0.147899	7.80141	0.985993
SufS	219	235	FALSSHKMCGPTGVGVL	15	1703.86	SufS solo	1	1706.81	0.009326	1.30031	0.146437	8.66876	0.976247
SufS	219	235	FALSSHKMCGPTGVGVL	15	1703.86	SufS solo	10	1706.99	0	1.48572	0.14614	9.9048	0.974267
SufS	224	235	HKMCGPTGVGVL	10	1198.61	SufS and Fra	0	1199.32	0.005165	0	0	0	0
SufS	224	235	HKMCGPTGVGVL	10	1198.61	SufS and Fra	0.25	1200.2	0.010345	0.876981	0.011563	8.76981	0.11563
SufS	224	235	HKMCGPTGVGVL	10	1198.61	SufS and Fra	0.5	1200.24	0.002363	0.92217	0.00568	9.2217	0.0568
SufS	224	235	HKMCGPTGVGVL	10	1198.61	SufS and Fra	1	1200.31	0.010625	0.995302	0.011814	9.95302	0.11814
SufS	224	235	HKMCGPTGVGVL	10	1198.61	SufS and Fra	10	1200.79	0.001555	1.47404	0.005394	14.7404	0.05394
SufS	224	235	HKMCGPTGVGVL	10	1198.61	SufS and SufU	0	1199.33	0.016771	0	0	0	0
SufS	224	235	HKMCGPTGVGVL	10	1198.61	SufS and SufU	0.25	1200.18	0.024632	0.849939	0.029799	8.49939	0.29799
SufS	224	235	HKMCGPTGVGVL	10	1198.61	SufS and SufU	0.5	1200.24	0.006243	0.913093	0.017895	9.13093	0.17895
SufS	224	235	HKMCGPTGVGVL	10	1198.61	SufS and SufU	1	1200.34	0.008617	1.01643	0.018855	10.1643	0.18855
SufS	224	235	HKMCGPTGVGVL	10	1198.61	SufS and SufU	10	1200.63	0.053935	1.29825	0.056482	12.9825	0.56482
SufS	224	235	HKMCGPTGVGVL	10	1198.61	SufS and SufU/Fra	0	1199.31	0.005759	0	0	0	0
SufS	224	235	HKMCGPTGVGVL	10	1198.61	SufS and SufU/Fra	0.25	1200.29	0.004266	0.979905	0.007167	9.79905	0.07167
SufS	224	235	HKMCGPTGVGVL	10	1198.61	SufS and SufU/Fra	0.5	1200.33	0.008337	1.02448	0.010133	10.2447	0.10133
SufS	224	235	HKMCGPTGVGVL	10	1198.61	SufS and SufU/Fra	1	1200.37	0.025472	1.06351	0.026114	10.6351	0.26114
SufS	224	235	HKMCGPTGVGVL	10	1198.61	SufS and SufU/Fra	10	1200.32	0	1.01198	0.005759	10.1198	0.05759
SufS	224	235	HKMCGPTGVGVL	10	1198.61	SufS solo	0	1199.35	0.00829	0	0	0	0
SufS	224	235	HKMCGPTGVGVL	10	1198.61	SufS solo	0.25	1200.23	0	0.88346	0.00829	8.8346	0.0829
SufS	224	235	HKMCGPTGVGVL	10	1198.61	SufS solo	0.5	1200.28	0.012537	0.927251	0.01503	9.27251	0.1503
SufS	224	235	HKMCGPTGVGVL	10	1198.61	SufS solo	1	1200.33	0.011617	0.977425	0.014272	9.77425	0.14272
SufS	224	235	HKMCGPTGVGVL	10	1198.61	SufS solo	10	1200.49	0.012516	1.14529	0.015012	11.4529	0.15012
SufS	236	242	YGKKALL	6	792.498	SufS and Fra	0	793.128	0.039206	0	0	0	0
SufS	236	242	YGKKALL	6	792.498	SufS and Fra	0.25	793.807	0.036491	0.679241	0.05356	11.3207	0.892667
SufS	236	242	YGKKALL	6	792.498	SufS and Fra	0.5	793.942	0.000877	0.814367	0.039216	13.5728	0.6536
SufS	236	242	YGKKALL	6	792.498	SufS and Fra	1	794.015	0.003845	0.887714	0.039394	14.7952	0.656567
SufS	236	242	YGKKALL	6	792.498	SufS and Fra	10	794.263	0.027109	1.13552	0.047666	18.9253	0.794433
SufS	236	242	YGKKALL	6	792.498	SufS and SufU	0	793.417	0.041871	0	0	0	0
SufS	236	242	YGKKALL	6	792.498	SufS and SufU	0.25	794.131	0.01182	0.714196	0.043508	11.9033	0.725133
SufS	236	242	YGKKALL	6	792.498	SufS and SufU	0.5	794.135	0.024564	0.717821	0.048545	11.9637	0.809083
SufS	236	242	YGKKALL	6	792.498	SufS and SufU	1	794.264	0.01128	0.8466	0.043364	14.11	0.722733
SufS	236	242	YGKKALL	6	792.498	SufS and SufU	10	794.516	0	1.09887	0.041871	18.3145	0.69785
SufS	236	242	YGKKALL	6	792.498	SufS and SufU/Fra	0	793.071	0.008917	0	0	0	0
SufS	236	242	YGKKALL	6	792.498	SufS and SufU/Fra	0.25	793.751	0.015572	0.679624	0.017944	11.3271	0.299067
SufS	236	242	YGKKALL	6	792.498	SufS and SufU/Fra	0.5	793.896	0.006547	0.824726	0.011062	13.7454	0.184367
SufS	236	242	YGKKALL	6	792.498	SufS and SufU/Fra	1	793.997	0.009676	0.925217	0.013158	15.4203	0.2193
SufS	236	242	YGKKALL	6	792.498	SufS and SufU/Fra	10	794.257	0.007766	1.1857	0.011825	19.7617	0.197083
SufS	236	242	YGKKALL	6	792.498	SufS solo	0	793.336	0.070279	0	0	0	0
SufS	236	242	YGKKALL	6	792.498	SufS solo	0.25	793.906	0	0.569755	0.070279	9.49592	1.17132
SufS	236	242	YGKKALL	6	792.498	SufS solo	0.5	793.981	0.004322	0.644618	0.070412	10.7436	1.17353
SufS	236	242	YGKKALL	6	792.498	SufS solo	1	794.087	0.007502	0.75025	0.070679	12.5042	1.17798
SufS	236	242	YGKKALL	6	792.498	SufS solo	10	794.387	0.016259	1.0505	0.072136	17.5083	1.20227
SufS	236	243	YGKKALLE	7	921.54	SufS and Fra	0	922.302	0.051003	0	0	0	0
SufS	236	243	YGKKALLE	7	921.54	SufS and Fra	0.25	922.971	0.060162	0.669029	0.078872	9.55756	1.12674
SufS	236	243	YGKKALLE	7	921.54	SufS and Fra	0.5	923.073	0.00256	0.770745	0.051068	11.0106	0.729543
SufS	236	243	YGKKALLE	7	921.54	SufS and Fra	1	923.131	0.014476	0.829377	0.053018	11.8482	0.7574
SufS	236	243	YGKKALLE	7	921.54	SufS and Fra	10	923.4	0.006426	1.09845	0.051407	15.6922	0.734386
SufS	236	243	YGKKALLE	7	921.54	SufS and SufU	0	922.404	0.054904	0	0	0	0
SufS	236	243	YGKKALLE	7	921.54	SufS and SufU	0.25	923.195	0.042483	0.790371	0.06942	11.291	0.991714
SufS	236	243	YGKKALLE	7	921.54	SufS and SufU	0.5	923.238	0.011699	0.833468	0.056136	11.9067	0.801943
SufS	236	243	YGKKALLE	7	921.54	SufS and SufU	1	923.417	0.017781	1.01278	0.057711	14.4683	0.824443
SufS	236	243	YGKKALLE	7	921.54	SufS and SufU	10	923.68	0	1.27571	0.054904	18.2244	0.784343
SufS	236	243	YGKKALLE	7	921.54	SufS and SufU/Fra	0	922.265	0.012522	0	0	0	0
SufS	236	243	YGKKALLE	7	921.54	SufS and SufU/Fra	0.25	922.944	0.013767	0.679675	0.01861	9.70964	0.265857
SufS	236	243	YGKKALLE	7	921.54	SufS and SufU/Fra	0.5	923.07	0.011006	0.805376	0.016671	11.5054	0.238157
SufS	236	243	YGKKALLE	7	921.54	SufS and SufU/Fra	1	923.148	0.002005	0.883016	0.012682	12.6145	0.181171
SufS	236	243	YGKKALLE	7	921.54	SufS and SufU/Fra	10	923.473	0.013102	1.20863	0.018124	17.2661	0.258914
SufS	236	243	YGKKALLE	7	921.54	SufS solo	0	922.328	0.038251	0	0	0	0
SufS	236	243	YGKKALLE	7	921.54	SufS solo	0.25	922.952	0	0.623861	0.038251	8.9123	0.546443
SufS	236	243	YGKKALLE	7	921.54	SufS solo	0.5	923.083	0.012691	0.754302	0.040302	10.7757	0.575743
SufS	236	243	YGKKALLE	7	921.54	SufS solo	1	923.173	0.014553	0.844959	0.040926	12.0708	0.584657
SufS	236	243	YGKKALLE	7	921.54	SufS solo	10	923.385	0.007784	1.05633	0.039035	15.0904	0.557643
SufS	236	246	YGKKALLENME	10	1295.67	SufS and Fra	0	1296.62	0.038901	0	0	0	0
SufS	236	246	YGKKALLENME	10	1295.67	SufS and Fra	0.25	1298.13	0.056055	1.50496	0.068231	15.0496	0.68231
SufS	236	246	YGKKALLENME	10	1295.67	SufS and Fra	0.5	1298.44	0.051943	1.81339	0.064895	18.1339	0.64895
SufS	236	246	YGKKALLENME	10	1295.67	SufS and Fra	1	1298.85	0.017043	2.23136	0.042471	22.3136	0.42471
SufS	236	246	YGKKALLENME	10	1295.67	SufS and Fra	10	1299.68	0.032448	3.0565	0.050658	30.565	0.50658
SufS	236	246	YGKKALLENME	10	1295.67	SufS and SufU	0	1296.63	0.03944	0	0	0	0
SufS	236	246	YGKKALLENME	10	1295.67	SufS and SufU	0.25	1298.33	0.102577	1.70223	0.109898	17.0223	1.09898
SufS	236	246	YGKKALLENME	10	1295.67	SufS and SufU	0.5	1298.54	0.008185	1.91504	0.040281	19.1504	0.40281
SufS	236	246	YGKKALLENME	10	1295.67	SufS and SufU	1	1299.01	0.011134	2.38455	0.040982	23.8455	0.40982
SufS	236	246	YGKKALLENME	10	1295.67	SufS and SufU	10	1299.81	0	3.18364	0.03944	31.8364	0.3944
SufS	236	246	YGKKALLENME	10	1295.67	SufS and SufU/Fra	0	1296.62	0.014619	0	0	0	0
SufS	236	246	YGKKALLENME	10	1295.67	SufS and SufU/Fra	0.25	1298.04	0.039556	1.41419	0.042171	14.1419	0.42171
SufS	236	246	YGKKALLENME	10	1295.67	SufS and SufU/Fra	0.5	1298.43	0.016257	1.81001	0.021863	18.1001	0.21863
SufS	236	246	YGKKALLENME	10	1295.67	SufS and SufU/Fra	1	1298.81	0.00702	2.18333	0.016217	21.8333	0.16217
SufS	236	246	YGKKALLENME	10	1295.67	SufS and SufU/Fra	10	1299.67	0.00759	3.04956	0.016472	30.4956	0.16472
SufS	236	246	YGKKALLENME	10	1295.67	SufS solo	0	1296.61	0.050953	0	0	0	0
SufS	236	246	YGKKALLENME	10	1295.67	SufS solo	0.25	1298.13	0	1.51666	0.050953	15.1666	0.50953
SufS	236	246	YGKKALLENME	10	1295.67	SufS solo	0.5	1298.35	0.015267	1.73875	0.053191	17.3875	0.53191
SufS	236	246	YGKKALLENME	10	1295.67	SufS solo	1	1298.92	0.005831	2.30183	0.051285	23.0183	0.51285
SufS	236	246	YGKKALLENME	10	1295.67	SufS solo	10	1299.43	0.009181	2.81553	0.051773	28.1553	0.51773
SufS	236	249	YGKKALLENMEPAE	12	1592.8	SufS and Fra	0	1594.2	0.088702	0	0	0	0
SufS	236	249	YGKKALLENMEPAE	12	1592.8	SufS and Fra	0.25	1595.82	0.098795	1.62334	0.132772	13.5278	1.10643
SufS	236	249	YGKKALLENMEPAE	12	1592.8	SufS and Fra	0.5	1596.24	0.01189	2.04395	0.089495	17.0329	0.745792
SufS	236	249	YGKKALLENMEPAE	12	1592.8	SufS and Fra	1	1596.55	0.028305	2.35213	0.093108	19.6011	0.7759
SufS	236	249	YGKKALLENMEPAE	12	1592.8	SufS and Fra	10	1597.66	0.056543	3.46241	0.105191	28.8534	0.876592
SufS	236	249	YGKKALLENMEPAE	12	1592.8	SufS and SufU	0	1594.25	0.016784	0	0	0	0
SufS	236	249	YGKKALLENMEPAE	12	1592.8	SufS and SufU	0.25	1596.71	0.025609	2.46576	0.030619	20.548	0.255158
SufS	236	249	YGKKALLENMEPAE	12	1592.8	SufS and SufU	0.5	1596.74	0.044919	2.48928	0.047953	20.744	0.399608
SufS	236	249	YGKKALLENMEPAE	12	1592.8	SufS and SufU	1	1597.24	0.017174	2.99314	0.024014	24.9428	0.200117
SufS	236	249	YGKKALLENMEPAE	12	1592.8	SufS and SufU	10	1598.03	2.27374e-13	3.78009	0.016784	31.5007	0.139867
SufS	236	249	YGKKALLENMEPAE	12	1592.8	SufS and SufU/Fra	0	1594.13	0.005738	0	0	0	0
SufS	236	249	YGKKALLENMEPAE	12	1592.8	SufS and SufU/Fra	0.25	1595.77	0.019181	1.63898	0.020021	13.6582	0.166842
SufS	236	249	YGKKALLENMEPAE	12	1592.8	SufS and SufU/Fra	0.5	1596.23	0.006212	2.10205	0.008457	17.5171	0.070475
SufS	236	249	YGKKALLENMEPAE	12	1592.8	SufS and SufU/Fra	1	1596.66	0.012801	2.5329	0.014028	21.1075	0.1169
SufS	236	249	YGKKALLENMEPAE	12	1592.8	SufS and SufU/Fra	10	1597.8	0.028532	3.67205	0.029103	30.6004	0.242525
SufS	236	249	YGKKALLENMEPAE	12	1592.8	SufS solo	0	1594.23	0.09685	0	0	0	0
SufS	236	249	YGKKALLENMEPAE	12	1592.8	SufS solo	0.25	1595.96	0	1.72332	0.09685	14.361	0.807083
SufS	236	249	YGKKALLENMEPAE	12	1592.8	SufS solo	0.5	1596.32	0.023562	2.09019	0.099675	17.4183	0.830625
SufS	236	249	YGKKALLENMEPAE	12	1592.8	SufS solo	1	1596.7	0.011757	2.46666	0.097561	20.5555	0.813008
SufS	236	249	YGKKALLENMEPAE	12	1592.8	SufS solo	10	1597.63	0.123562	3.39564	0.156995	28.297	1.30829
SufS	236	250	YGKKALLENMEPAEF	13	1739.87	SufS and Fra	0	1741.43	0.085359	0	0	0	0
SufS	236	250	YGKKALLENMEPAEF	13	1739.87	SufS and Fra	0.25	1743.6	0.176992	2.17523	0.1965	16.7325	1.51154
SufS	236	250	YGKKALLENMEPAEF	13	1739.87	SufS and Fra	0.5	1743.96	0.012209	2.53625	0.086228	19.5096	0.663292
SufS	236	250	YGKKALLENMEPAEF	13	1739.87	SufS and Fra	1	1744.19	0.036561	2.75949	0.092859	21.2269	0.7143
SufS	236	250	YGKKALLENMEPAEF	13	1739.87	SufS and Fra	10	1745.32	0.01342	3.8925	0.086407	29.9423	0.664669
SufS	236	250	YGKKALLENMEPAEF	13	1739.87	SufS and SufU	0	1741.48	0.011374	0	0	0	0
SufS	236	250	YGKKALLENMEPAEF	13	1739.87	SufS and SufU	0.25	1744.46	0.03224	2.98217	0.034188	22.9398	0.262985
SufS	236	250	YGKKALLENMEPAEF	13	1739.87	SufS and SufU	0.5	1744.5	0.020226	3.01984	0.023204	23.2295	0.178492
SufS	236	250	YGKKALLENMEPAEF	13	1739.87	SufS and SufU	1	1745.02	0.024957	3.53646	0.027426	27.2036	0.210969
SufS	236	250	YGKKALLENMEPAEF	13	1739.87	SufS and SufU	10	1745.83	0	4.34553	0.011374	33.4271	0.0874923
SufS	236	250	YGKKALLENMEPAEF	13	1739.87	SufS and SufU/Fra	0	1741.35	0.031306	0	0	0	0
SufS	236	250	YGKKALLENMEPAEF	13	1739.87	SufS and SufU/Fra	0.25	1743.57	0.013933	2.21829	0.034266	17.0638	0.263585
SufS	236	250	YGKKALLENMEPAEF	13	1739.87	SufS and SufU/Fra	0.5	1743.95	0.007554	2.59485	0.032204	19.9604	0.247723
SufS	236	250	YGKKALLENMEPAEF	13	1739.87	SufS and SufU/Fra	1	1744.35	0.015472	2.99812	0.03492	23.0625	0.268615
SufS	236	250	YGKKALLENMEPAEF	13	1739.87	SufS and SufU/Fra	10	1745.5	0.042958	4.14868	0.053155	31.9129	0.408885
SufS	236	250	YGKKALLENMEPAEF	13	1739.87	SufS solo	0	1741.47	0.105062	0	0	0	0
SufS	236	250	YGKKALLENMEPAEF	13	1739.87	SufS solo	0.25	1743.77	2.27374e-13	2.2957	0.105062	17.6592	0.808169
SufS	236	250	YGKKALLENMEPAEF	13	1739.87	SufS solo	0.5	1744.09	0.025741	2.62174	0.108169	20.1672	0.832069
SufS	236	250	YGKKALLENMEPAEF	13	1739.87	SufS solo	1	1744.47	0.021229	2.99789	0.107185	23.0607	0.8245
SufS	236	250	YGKKALLENMEPAEF	13	1739.87	SufS solo	10	1745.46	0.038624	3.98984	0.111937	30.6911	0.861054
SufS	243	249	ENMEPAE	5	819.319	SufS and Fra	0	820.115	0.002774	0	0	0	0
[truncated: 1,519 more rows]

## Sheet: HDX BsFra
Protein	Start	End	Sequence	MaxUptake	MHP	State	Exposure	Center	Center SD	Uptake (Da)	Uptake SD (Da)	Uptake (%)	Uptake SD (%)
Fra	1	5	MEDVF	4	640.265	Fra and SufS	0	641.187	0.005003	0	0	0	0
Fra	1	5	MEDVF	4	640.265	Fra and SufS	0.25	642.495	0.010766	1.30755	0.011872	32.6889	0.2968
Fra	1	5	MEDVF	4	640.265	Fra and SufS	0.5	642.496	0.011852	1.30906	0.012864	32.7264	0.3216
Fra	1	5	MEDVF	4	640.265	Fra and SufS	1	642.516	0.01622	1.32868	0.016974	33.2169	0.42435
Fra	1	5	MEDVF	4	640.265	Fra and SufS	10	642.409	0.0051	1.22155	0.007145	30.5387	0.178625
Fra	1	5	MEDVF	4	640.265	Fra and SufU	0	641.378	0.017954	0	0	0	0
Fra	1	5	MEDVF	4	640.265	Fra and SufU	0.25	642.493	0.010469	1.11507	0.020784	27.8767	0.5196
Fra	1	5	MEDVF	4	640.265	Fra and SufU	0.5	642.48	0.005262	1.10265	0.01871	27.5662	0.46775
Fra	1	5	MEDVF	4	640.265	Fra and SufU	1	642.468	0.011037	1.09026	0.021075	27.2564	0.526875
Fra	1	5	MEDVF	4	640.265	Fra and SufU	10	642.394	0.014768	1.01618	0.023247	25.4044	0.581175
Fra	1	5	MEDVF	4	640.265	Fra and SufU/SufS	0	641.061	0.014905	0	0	0	0
Fra	1	5	MEDVF	4	640.265	Fra and SufU/SufS	0.25	642.403	0.012749	1.34177	0.019613	33.5443	0.490325
Fra	1	5	MEDVF	4	640.265	Fra and SufU/SufS	0.5	642.397	0.003016	1.33553	0.015207	33.3882	0.380175
Fra	1	5	MEDVF	4	640.265	Fra and SufU/SufS	1	642.394	0.004301	1.33216	0.015513	33.3039	0.387825
Fra	1	5	MEDVF	4	640.265	Fra and SufU/SufS	10	642.302	0.003185	1.24053	0.015241	31.0133	0.381025
Fra	1	5	MEDVF	4	640.265	Fra solo	0	641.443	0.062105	0	0	0	0
Fra	1	5	MEDVF	4	640.265	Fra solo	0.25	642.534	0.007916	1.09011	0.062607	27.2528	1.56517
Fra	1	5	MEDVF	4	640.265	Fra solo	0.5	642.521	0.039589	1.0778	0.07365	26.9449	1.84125
Fra	1	5	MEDVF	4	640.265	Fra solo	1	642.554	0	1.11041	0.062105	27.7602	1.55262
Fra	1	5	MEDVF	4	640.265	Fra solo	10	642.52	0.02016	1.07614	0.065295	26.9036	1.63238
Fra	1	6	MEDVFS	5	727.297	Fra and SufS	0	727.781	0.006562	0	0	0	0
Fra	1	6	MEDVFS	5	727.297	Fra and SufS	0.25	730.143	0.001482	2.36239	0.006727	47.2479	0.13454
Fra	1	6	MEDVFS	5	727.297	Fra and SufS	0.5	730.144	0.006619	2.36328	0.00932	47.2655	0.1864
Fra	1	6	MEDVFS	5	727.297	Fra and SufS	1	730.146	0.006244	2.36543	0.009058	47.3086	0.18116
Fra	1	6	MEDVFS	5	727.297	Fra and SufS	10	730.052	0.01304	2.27153	0.014598	45.4306	0.29196
Fra	1	6	MEDVFS	5	727.297	Fra and SufU	0	727.994	0.016902	0	0	0	0
Fra	1	6	MEDVFS	5	727.297	Fra and SufU	0.25	730.211	0.007999	2.21664	0.0187	44.3329	0.374
Fra	1	6	MEDVFS	5	727.297	Fra and SufU	0.5	730.233	0.042874	2.23846	0.046086	44.7692	0.92172
Fra	1	6	MEDVFS	5	727.297	Fra and SufU	1	730.207	0.021845	2.21271	0.02762	44.2542	0.5524
Fra	1	6	MEDVFS	5	727.297	Fra and SufU	10	730.091	0.011959	2.09653	0.020705	41.9305	0.4141
Fra	1	6	MEDVFS	5	727.297	Fra and SufU/SufS	0	727.774	0.004932	0	0	0	0
Fra	1	6	MEDVFS	5	727.297	Fra and SufU/SufS	0.25	730.091	0.008164	2.31664	0.009538	46.3328	0.19076
Fra	1	6	MEDVFS	5	727.297	Fra and SufU/SufS	0.5	730.096	0.007059	2.32219	0.008611	46.4438	0.17222
Fra	1	6	MEDVFS	5	727.297	Fra and SufU/SufS	1	730.07	0.003328	2.2955	0.00595	45.91	0.119
Fra	1	6	MEDVFS	5	727.297	Fra and SufU/SufS	10	729.978	0.013853	2.20379	0.014705	44.0758	0.2941
Fra	1	6	MEDVFS	5	727.297	Fra solo	0	728.101	0.016082	0	0	0	0
Fra	1	6	MEDVFS	5	727.297	Fra solo	0.25	730.281	0.008345	2.18018	0.018118	43.6036	0.36236
Fra	1	6	MEDVFS	5	727.297	Fra solo	0.5	730.27	0.004184	2.16949	0.016617	43.3898	0.33234
Fra	1	6	MEDVFS	5	727.297	Fra solo	1	730.245	0.001388	2.14439	0.016142	42.8878	0.32284
Fra	1	6	MEDVFS	5	727.297	Fra solo	10	730.168	0.006322	2.06725	0.01728	41.3451	0.3456
Fra	1	7	MEDVFSE	6	856.339	Fra and SufS	0	857.36	0.025822	0	0	0	0
Fra	1	7	MEDVFSE	6	856.339	Fra and SufS	0.25	859.835	0.015629	2.4753	0.030183	41.255	0.50305
Fra	1	7	MEDVFSE	6	856.339	Fra and SufS	0.5	859.841	0.008875	2.48079	0.027304	41.3466	0.455067
Fra	1	7	MEDVFSE	6	856.339	Fra and SufS	1	859.835	0.031563	2.47482	0.040779	41.247	0.67965
Fra	1	7	MEDVFSE	6	856.339	Fra and SufS	10	859.663	0.008343	2.30257	0.027136	38.3762	0.452267
Fra	1	7	MEDVFSE	6	856.339	Fra and SufU	0	857.334	0.023808	0	0	0	0
Fra	1	7	MEDVFSE	6	856.339	Fra and SufU	0.25	859.838	0.006313	2.50435	0.024631	41.7391	0.410517
Fra	1	7	MEDVFSE	6	856.339	Fra and SufU	0.5	859.847	0.064643	2.51289	0.068887	41.8815	1.14812
Fra	1	7	MEDVFSE	6	856.339	Fra and SufU	1	859.86	0.010697	2.52569	0.026101	42.0948	0.435017
Fra	1	7	MEDVFSE	6	856.339	Fra and SufU	10	859.685	0.018252	2.35148	0.029999	39.1914	0.499983
Fra	1	7	MEDVFSE	6	856.339	Fra and SufU/SufS	0	857.245	0.015742	0	0	0	0
Fra	1	7	MEDVFSE	6	856.339	Fra and SufU/SufS	0.25	859.756	0.022184	2.51071	0.027202	41.8451	0.453367
Fra	1	7	MEDVFSE	6	856.339	Fra and SufU/SufS	0.5	859.743	0.026674	2.49765	0.030973	41.6276	0.516217
Fra	1	7	MEDVFSE	6	856.339	Fra and SufU/SufS	1	859.717	0.006763	2.47191	0.017133	41.1985	0.28555
Fra	1	7	MEDVFSE	6	856.339	Fra and SufU/SufS	10	859.6	0.012885	2.35508	0.020343	39.2514	0.33905
Fra	1	7	MEDVFSE	6	856.339	Fra solo	0	857.523	0.028125	0	0	0	0
Fra	1	7	MEDVFSE	6	856.339	Fra solo	0.25	859.893	0.006621	2.36976	0.028894	39.4959	0.481567
Fra	1	7	MEDVFSE	6	856.339	Fra solo	0.5	859.903	0.016211	2.37995	0.032463	39.6658	0.54105
Fra	1	7	MEDVFSE	6	856.339	Fra solo	1	859.886	0	2.36323	0.028125	39.3871	0.46875
Fra	1	7	MEDVFSE	6	856.339	Fra solo	10	859.753	0.014504	2.22988	0.031645	37.1647	0.527417
Fra	6	11	SEYLAG	5	639.298	Fra and SufS	0	639.883	0.036863	0	0	0	0
Fra	6	11	SEYLAG	5	639.298	Fra and SufS	0.25	640.73	0	0.846978	0.036863	16.9396	0.73726
Fra	6	11	SEYLAG	5	639.298	Fra and SufS	0.5	640.865	0.004549	0.982411	0.037143	19.6482	0.74286
Fra	6	11	SEYLAG	5	639.298	Fra and SufS	1	640.976	0.005516	1.09382	0.037273	21.8763	0.74546
Fra	6	11	SEYLAG	5	639.298	Fra and SufS	10	641.468	0.033245	1.58586	0.04964	31.7172	0.9928
Fra	6	11	SEYLAG	5	639.298	Fra and SufU	0	639.64	0.022518	0	0	0	0
Fra	6	11	SEYLAG	5	639.298	Fra and SufU	0.25	640.655	0.005424	1.01496	0.023162	20.2991	0.46324
Fra	6	11	SEYLAG	5	639.298	Fra and SufU	0.5	640.807	0.034417	1.16766	0.041129	23.3532	0.82258
Fra	6	11	SEYLAG	5	639.298	Fra and SufU	1	640.927	0.005878	1.28723	0.023273	25.7447	0.46546
Fra	6	11	SEYLAG	5	639.298	Fra and SufU	10	641.211	0.001735	1.57118	0.022585	31.4235	0.4517
Fra	6	11	SEYLAG	5	639.298	Fra and SufU/SufS	0	639.707	0.007814	0	0	0	0
Fra	6	11	SEYLAG	5	639.298	Fra and SufU/SufS	0.25	640.629	0.004301	0.921928	0.00892	18.4386	0.1784
Fra	6	11	SEYLAG	5	639.298	Fra and SufU/SufS	0.5	640.763	0.001618	1.05598	0.00798	21.1196	0.1596
Fra	6	11	SEYLAG	5	639.298	Fra and SufU/SufS	1	640.906	0.002756	1.19882	0.008286	23.9764	0.16572
Fra	6	11	SEYLAG	5	639.298	Fra and SufU/SufS	10	641.359	0.009122	1.65167	0.012012	33.0334	0.24024
Fra	6	11	SEYLAG	5	639.298	Fra solo	0	639.688	0.010059	0	0	0	0
Fra	6	11	SEYLAG	5	639.298	Fra solo	0.25	640.807	0.008282	1.11968	0.01303	22.3937	0.2606
Fra	6	11	SEYLAG	5	639.298	Fra solo	0.5	640.945	0.001047	1.25714	0.010114	25.1429	0.20228
Fra	6	11	SEYLAG	5	639.298	Fra solo	1	641.075	0	1.38715	0.010059	27.743	0.20118
Fra	6	11	SEYLAG	5	639.298	Fra solo	10	641.366	0.004615	1.67784	0.011068	33.5568	0.22136
Fra	7	11	EYLAG	4	552.266	Fra and SufS	0	552.57	0.006863	0	0	0	0
Fra	7	11	EYLAG	4	552.266	Fra and SufS	0.25	552.896	0.006097	0.325301	0.00918	8.13252	0.2295
Fra	7	11	EYLAG	4	552.266	Fra and SufS	0.5	552.99	0.000941	0.419331	0.006927	10.4833	0.173175
Fra	7	11	EYLAG	4	552.266	Fra and SufS	1	553.046	0.009103	0.475758	0.0114	11.894	0.285
Fra	7	11	EYLAG	4	552.266	Fra and SufS	10	553.623	0	1.05309	0.006863	26.3274	0.171575
Fra	7	11	EYLAG	4	552.266	Fra and SufU	0	552.425	0.003511	0	0	0	0
Fra	7	11	EYLAG	4	552.266	Fra and SufU	0.25	552.989	0.007875	0.56383	0.008622	14.0958	0.21555
Fra	7	11	EYLAG	4	552.266	Fra and SufU	0.5	553.061	0.027383	0.635513	0.027607	15.8878	0.690175
Fra	7	11	EYLAG	4	552.266	Fra and SufU	1	553.2	0.007768	0.77495	0.008524	19.3738	0.2131
Fra	7	11	EYLAG	4	552.266	Fra and SufU	10	553.471	0.006402	1.04608	0.007302	26.1521	0.18255
Fra	7	11	EYLAG	4	552.266	Fra and SufU/SufS	0	552.471	0.031059	0	0	0	0
Fra	7	11	EYLAG	4	552.266	Fra and SufU/SufS	0.25	552.833	0.006837	0.361749	0.031803	9.04373	0.795075
Fra	7	11	EYLAG	4	552.266	Fra and SufU/SufS	0.5	552.953	0.029628	0.482006	0.042924	12.0502	1.0731
Fra	7	11	EYLAG	4	552.266	Fra and SufU/SufS	1	553.091	0.022327	0.619557	0.038251	15.4889	0.956275
Fra	7	11	EYLAG	4	552.266	Fra and SufU/SufS	10	553.702	0.006264	1.23092	0.031685	30.7729	0.792125
Fra	7	11	EYLAG	4	552.266	Fra solo	0	552.53	0.007012	0	0	0	0
Fra	7	11	EYLAG	4	552.266	Fra solo	0.25	553.134	0.010993	0.603685	0.013039	15.0921	0.325975
Fra	7	11	EYLAG	4	552.266	Fra solo	0.5	553.204	0.012282	0.673168	0.014143	16.8292	0.353575
Fra	7	11	EYLAG	4	552.266	Fra solo	1	553.28	0	0.750109	0.007012	18.7527	0.1753
Fra	7	11	EYLAG	4	552.266	Fra solo	10	553.566	0.006826	1.03574	0.009786	25.8936	0.24465
Fra	8	25	YLAGIADPFHRERTEEVL	16	2116.08	Fra and SufS	0	2117.46	0.029874	0	0	0	0
Fra	8	25	YLAGIADPFHRERTEEVL	16	2116.08	Fra and SufS	0.25	2119.51	0.011389	2.05581	0.031972	12.8488	0.199825
Fra	8	25	YLAGIADPFHRERTEEVL	16	2116.08	Fra and SufS	0.5	2119.66	0.014339	2.20912	0.033137	13.807	0.207106
Fra	8	25	YLAGIADPFHRERTEEVL	16	2116.08	Fra and SufS	1	2119.83	0.011034	2.37218	0.031847	14.8261	0.199044
Fra	8	25	YLAGIADPFHRERTEEVL	16	2116.08	Fra and SufS	10	2120.84	0.042947	3.38595	0.052315	21.1622	0.326969
Fra	8	25	YLAGIADPFHRERTEEVL	16	2116.08	Fra and SufU	0	2117.37	0.002008	0	0	0	0
Fra	8	25	YLAGIADPFHRERTEEVL	16	2116.08	Fra and SufU	0.25	2119.5	0.015723	2.13171	0.015851	13.3232	0.0990687
Fra	8	25	YLAGIADPFHRERTEEVL	16	2116.08	Fra and SufU	0.5	2119.61	0.004314	2.24855	0.004759	14.0534	0.0297438
Fra	8	25	YLAGIADPFHRERTEEVL	16	2116.08	Fra and SufU	1	2119.82	0.017654	2.45571	0.017768	15.3482	0.11105
Fra	8	25	YLAGIADPFHRERTEEVL	16	2116.08	Fra and SufU	10	2120.31	0.024959	2.94811	0.025039	18.4257	0.156494
Fra	8	25	YLAGIADPFHRERTEEVL	16	2116.08	Fra and SufU/SufS	0	2117.45	0.020015	0	0	0	0
Fra	8	25	YLAGIADPFHRERTEEVL	16	2116.08	Fra and SufU/SufS	0.25	2119.42	0.023553	1.97806	0.030909	12.3629	0.193181
Fra	8	25	YLAGIADPFHRERTEEVL	16	2116.08	Fra and SufU/SufS	0.5	2119.59	0.003324	2.14537	0.02029	13.4085	0.126812
Fra	8	25	YLAGIADPFHRERTEEVL	16	2116.08	Fra and SufU/SufS	1	2119.78	0.005075	2.33012	0.020649	14.5632	0.129056
Fra	8	25	YLAGIADPFHRERTEEVL	16	2116.08	Fra and SufU/SufS	10	2120.69	0.029276	3.24082	0.035464	20.2552	0.22165
Fra	8	25	YLAGIADPFHRERTEEVL	16	2116.08	Fra solo	0	2117.28	0.037257	0	0	0	0
Fra	8	25	YLAGIADPFHRERTEEVL	16	2116.08	Fra solo	0.25	2119.48	0.018822	2.19716	0.041741	13.7323	0.260881
Fra	8	25	YLAGIADPFHRERTEEVL	16	2116.08	Fra solo	0.5	2119.61	0.01813	2.32949	0.041434	14.5593	0.258962
Fra	8	25	YLAGIADPFHRERTEEVL	16	2116.08	Fra solo	1	2119.86	0	2.57338	0.037257	16.0836	0.232856
Fra	8	25	YLAGIADPFHRERTEEVL	16	2116.08	Fra solo	10	2120.44	0.030044	3.16101	0.047862	19.7563	0.299138
Fra	9	23	LAGIADPFHRERTEE	13	1740.87	Fra and SufS	0	1742.17	0.007123	0	0	0	0
Fra	9	23	LAGIADPFHRERTEE	13	1740.87	Fra and SufS	0.25	1744.23	0.012275	2.0595	0.014192	15.8423	0.109169
Fra	9	23	LAGIADPFHRERTEE	13	1740.87	Fra and SufS	0.5	1744.36	0.006108	2.19126	0.009383	16.8559	0.0721769
Fra	9	23	LAGIADPFHRERTEE	13	1740.87	Fra and SufS	1	1744.57	0.02231	2.39428	0.023419	18.4176	0.180146
Fra	9	23	LAGIADPFHRERTEE	13	1740.87	Fra and SufS	10	1745.35	0.016562	3.17785	0.018029	24.445	0.138685
Fra	9	23	LAGIADPFHRERTEE	13	1740.87	Fra and SufU	0	1742.37	0.009896	0	0	0	0
Fra	9	23	LAGIADPFHRERTEE	13	1740.87	Fra and SufU	0.25	1744.27	0.01178	1.89998	0.015385	14.6152	0.118346
Fra	9	23	LAGIADPFHRERTEE	13	1740.87	Fra and SufU	0.5	1744.4	0.015821	2.02536	0.018661	15.5797	0.143546
Fra	9	23	LAGIADPFHRERTEE	13	1740.87	Fra and SufU	1	1744.55	0.01155	2.18216	0.015209	16.7859	0.116992
Fra	9	23	LAGIADPFHRERTEE	13	1740.87	Fra and SufU	10	1744.94	0.023825	2.56836	0.025798	19.7566	0.198446
Fra	9	23	LAGIADPFHRERTEE	13	1740.87	Fra and SufU/SufS	0	1742.05	0.003575	0	0	0	0
Fra	9	23	LAGIADPFHRERTEE	13	1740.87	Fra and SufU/SufS	0.25	1744.14	0.010172	2.09067	0.010782	16.0821	0.0829385
Fra	9	23	LAGIADPFHRERTEE	13	1740.87	Fra and SufU/SufS	0.5	1744.28	0.003166	2.23008	0.004775	17.1544	0.0367308
Fra	9	23	LAGIADPFHRERTEE	13	1740.87	Fra and SufU/SufS	1	1744.43	0.001618	2.38234	0.003924	18.3257	0.0301846
Fra	9	23	LAGIADPFHRERTEE	13	1740.87	Fra and SufU/SufS	10	1745.14	0.011222	3.08857	0.011778	23.7582	0.0906
Fra	9	23	LAGIADPFHRERTEE	13	1740.87	Fra solo	0	1741.79	0.002742	0	0	0	0
Fra	9	23	LAGIADPFHRERTEE	13	1740.87	Fra solo	0.25	1744.11	0.000889	2.31256	0.002882	17.7889	0.0221692
Fra	9	23	LAGIADPFHRERTEE	13	1740.87	Fra solo	0.5	1744.26	0.010381	2.46298	0.010736	18.946	0.0825846
Fra	9	23	LAGIADPFHRERTEE	13	1740.87	Fra solo	1	1744.39	0	2.5977	0.002742	19.9823	0.0210923
Fra	9	23	LAGIADPFHRERTEE	13	1740.87	Fra solo	10	1744.98	0.060441	3.18237	0.060503	24.4798	0.465408
Fra	9	25	LAGIADPFHRERTEEVL	15	1953.02	Fra and SufS	0	1954.41	0.00391	0	0	0	0
Fra	9	25	LAGIADPFHRERTEEVL	15	1953.02	Fra and SufS	0.25	1956.26	0.001242	1.84556	0.004102	12.3037	0.0273467
Fra	9	25	LAGIADPFHRERTEEVL	15	1953.02	Fra and SufS	0.5	1956.41	0.011844	1.99518	0.012473	13.3012	0.0831533
Fra	9	25	LAGIADPFHRERTEEVL	15	1953.02	Fra and SufS	1	1956.52	0.019273	2.10793	0.019665	14.0528	0.1311
Fra	9	25	LAGIADPFHRERTEEVL	15	1953.02	Fra and SufS	10	1957.3	0.021039	2.88504	0.021399	19.2336	0.14266
Fra	9	25	LAGIADPFHRERTEEVL	15	1953.02	Fra and SufU	0	1954.02	0.020475	0	0	0	0
Fra	9	25	LAGIADPFHRERTEEVL	15	1953.02	Fra and SufU	0.25	1956.36	0.023511	2.33956	0.031177	15.5971	0.207847
Fra	9	25	LAGIADPFHRERTEEVL	15	1953.02	Fra and SufU	0.5	1956.48	0.044519	2.45944	0.049002	16.3963	0.32668
Fra	9	25	LAGIADPFHRERTEEVL	15	1953.02	Fra and SufU	1	1956.7	0.014234	2.67334	0.024936	17.8222	0.16624
Fra	9	25	LAGIADPFHRERTEEVL	15	1953.02	Fra and SufU	10	1957.02	0.032977	2.99838	0.038817	19.9892	0.25878
Fra	9	25	LAGIADPFHRERTEEVL	15	1953.02	Fra and SufU/SufS	0	1954.41	0.00789	0	0	0	0
Fra	9	25	LAGIADPFHRERTEEVL	15	1953.02	Fra and SufU/SufS	0.25	1956.22	2.27374e-13	1.80167	0.00789	12.0111	0.0526
Fra	9	25	LAGIADPFHRERTEEVL	15	1953.02	Fra and SufU/SufS	0.5	1956.28	0	1.86203	0.00789	12.4135	0.0526
Fra	9	25	LAGIADPFHRERTEEVL	15	1953.02	Fra and SufU/SufS	1	1956.45	0.011829	2.03696	0.014219	13.5798	0.0947933
Fra	9	25	LAGIADPFHRERTEEVL	15	1953.02	Fra and SufU/SufS	10	1957.08	0.015349	2.67076	0.017259	17.8051	0.11506
Fra	9	25	LAGIADPFHRERTEEVL	15	1953.02	Fra solo	0	1954.07	0.039686	0	0	0	0
Fra	9	25	LAGIADPFHRERTEEVL	15	1953.02	Fra solo	0.25	1956.46	0.002406	2.39953	0.039759	15.9968	0.26506
Fra	9	25	LAGIADPFHRERTEEVL	15	1953.02	Fra solo	0.5	1956.52	0.032061	2.45745	0.051018	16.383	0.34012
Fra	9	25	LAGIADPFHRERTEEVL	15	1953.02	Fra solo	1	1956.61	0	2.54291	0.039686	16.9527	0.264573
Fra	9	25	LAGIADPFHRERTEEVL	15	1953.02	Fra solo	10	1956.94	0.01281	2.87569	0.041702	19.1713	0.278013
Fra	11	23	GIADPFHRERTEE	11	1556.75	Fra and SufS	0	1557.73	0.041877	0	0	0	0
Fra	11	23	GIADPFHRERTEE	11	1556.75	Fra and SufS	0.25	1559.59	0.014204	1.85815	0.04422	16.8923	0.402
Fra	11	23	GIADPFHRERTEE	11	1556.75	Fra and SufS	0.5	1559.71	0.014221	1.97966	0.044226	17.9969	0.402055
Fra	11	23	GIADPFHRERTEE	11	1556.75	Fra and SufS	1	1559.84	0.00614	2.10987	0.042325	19.1806	0.384773
Fra	11	23	GIADPFHRERTEE	11	1556.75	Fra and SufS	10	1560.25	0.194476	2.5181	0.198934	22.8918	1.80849
Fra	11	23	GIADPFHRERTEE	11	1556.75	Fra and SufU	0	1557.6	0.008961	0	0	0	0
Fra	11	23	GIADPFHRERTEE	11	1556.75	Fra and SufU	0.25	1559.71	0.040503	2.10758	0.041482	19.1598	0.377109
Fra	11	23	GIADPFHRERTEE	11	1556.75	Fra and SufU	0.5	1559.75	0.010884	2.14301	0.014098	19.4819	0.128164
Fra	11	23	GIADPFHRERTEE	11	1556.75	Fra and SufU	1	1559.98	0.006378	2.37959	0.010999	21.6327	0.0999909
Fra	11	23	GIADPFHRERTEE	11	1556.75	Fra and SufU	10	1560.26	0.011531	2.66133	0.014604	24.1939	0.132764
Fra	11	23	GIADPFHRERTEE	11	1556.75	Fra and SufU/SufS	0	1557.69	0.012554	0	0	0	0
Fra	11	23	GIADPFHRERTEE	11	1556.75	Fra and SufU/SufS	0.25	1559.5	0.020284	1.81081	0.023855	16.4619	0.216864
Fra	11	23	GIADPFHRERTEE	11	1556.75	Fra and SufU/SufS	0.5	1559.6	0.01463	1.91601	0.019278	17.4183	0.175255
Fra	11	23	GIADPFHRERTEE	11	1556.75	Fra and SufU/SufS	1	1559.72	0.007311	2.0272	0.014527	18.4291	0.132064
Fra	11	23	GIADPFHRERTEE	11	1556.75	Fra and SufU/SufS	10	1560.22	0.019999	2.5309	0.023613	23.0082	0.214664
Fra	11	23	GIADPFHRERTEE	11	1556.75	Fra solo	0	1557.43	0.024867	0	0	0	0
Fra	11	23	GIADPFHRERTEE	11	1556.75	Fra solo	0.25	1559.66	0.002553	2.23306	0.024997	20.3005	0.227245
Fra	11	23	GIADPFHRERTEE	11	1556.75	Fra solo	0.5	1559.81	0.001812	2.37722	0.024933	21.6111	0.226664
Fra	11	23	GIADPFHRERTEE	11	1556.75	Fra solo	1	1559.98	0.023782	2.55316	0.034408	23.2105	0.3128
Fra	11	23	GIADPFHRERTEE	11	1556.75	Fra solo	10	1560.38	0.140862	2.95575	0.14304	26.8705	1.30036
Fra	12	23	IADPFHRERTEE	10	1499.72	Fra and SufS	0	1501.22	0.016274	0	0	0	0
Fra	12	23	IADPFHRERTEE	10	1499.72	Fra and SufS	0.25	1502.25	0.009606	1.02946	0.018898	10.2946	0.18898
Fra	12	23	IADPFHRERTEE	10	1499.72	Fra and SufS	0.5	1502.3	0.00076	1.07682	0.016292	10.7682	0.16292
Fra	12	23	IADPFHRERTEE	10	1499.72	Fra and SufS	1	1502.32	0.002737	1.10001	0.016503	11.0001	0.16503
Fra	12	23	IADPFHRERTEE	10	1499.72	Fra and SufS	10	1502.86	2.27374e-13	1.63831	0.016274	16.3831	0.16274
Fra	12	23	IADPFHRERTEE	10	1499.72	Fra and SufU	0	1501.06	0.021479	0	0	0	0
Fra	12	23	IADPFHRERTEE	10	1499.72	Fra and SufU	0.25	1502.23	0.005491	1.17707	0.02217	11.7706	0.2217
Fra	12	23	IADPFHRERTEE	10	1499.72	Fra and SufU	0.5	1502.26	0.046812	1.19962	0.051504	11.9962	0.51504
Fra	12	23	IADPFHRERTEE	10	1499.72	Fra and SufU	1	1502.31	0.008889	1.25068	0.023246	12.5068	0.23246
Fra	12	23	IADPFHRERTEE	10	1499.72	Fra and SufU	10	1502.48	0.013371	1.42345	0.025301	14.2345	0.25301
Fra	12	23	IADPFHRERTEE	10	1499.72	Fra and SufU/SufS	0	1501.12	0.021344	0	0	0	0
Fra	12	23	IADPFHRERTEE	10	1499.72	Fra and SufU/SufS	0.25	1502.19	0.012051	1.0722	0.024511	10.722	0.24511
Fra	12	23	IADPFHRERTEE	10	1499.72	Fra and SufU/SufS	0.5	1502.21	0.007092	1.09645	0.022492	10.9645	0.22492
Fra	12	23	IADPFHRERTEE	10	1499.72	Fra and SufU/SufS	1	1502.25	0.003879	1.12754	0.021694	11.2754	0.21694
Fra	12	23	IADPFHRERTEE	10	1499.72	Fra and SufU/SufS	10	1502.62	0.009407	1.49864	0.023325	14.9864	0.23325
Fra	12	23	IADPFHRERTEE	10	1499.72	Fra solo	0	1501.13	0.018202	0	0	0	0
Fra	12	23	IADPFHRERTEE	10	1499.72	Fra solo	0.25	1502.33	0.006592	1.19333	0.019359	11.9333	0.19359
Fra	12	23	IADPFHRERTEE	10	1499.72	Fra solo	0.5	1502.33	0.021688	1.19802	0.028314	11.9802	0.28314
Fra	12	23	IADPFHRERTEE	10	1499.72	Fra solo	1	1502.37	0	1.23577	0.018202	12.3577	0.18202
Fra	12	23	IADPFHRERTEE	10	1499.72	Fra solo	10	1502.67	0.004916	1.53195	0.018854	15.3195	0.18854
Fra	12	24	IADPFHRERTEEV	11	1598.79	Fra and SufS	0	1599.63	0.011058	0	0	0	0
Fra	12	24	IADPFHRERTEEV	11	1598.79	Fra and SufS	0.25	1600.98	0.005786	1.35434	0.01248	12.3122	0.113455
Fra	12	24	IADPFHRERTEEV	11	1598.79	Fra and SufS	0.5	1601.02	0.01498	1.38974	0.018619	12.634	0.169264
Fra	12	24	IADPFHRERTEEV	11	1598.79	Fra and SufS	1	1601.07	0.031314	1.43797	0.033209	13.0725	0.3019
Fra	12	24	IADPFHRERTEEV	11	1598.79	Fra and SufS	10	1601.54	0.037533	1.91401	0.039129	17.4001	0.355718
Fra	12	24	IADPFHRERTEEV	11	1598.79	Fra and SufU	0	1599.64	0.002124	0	0	0	0
Fra	12	24	IADPFHRERTEEV	11	1598.79	Fra and SufU	0.25	1600.97	0.010136	1.33125	0.010356	12.1022	0.0941455
Fra	12	24	IADPFHRERTEEV	11	1598.79	Fra and SufU	0.5	1601	0.019397	1.35969	0.019513	12.3608	0.177391
Fra	12	24	IADPFHRERTEEV	11	1598.79	Fra and SufU	1	1601.03	0.018938	1.38872	0.019056	12.6248	0.173236
Fra	12	24	IADPFHRERTEEV	11	1598.79	Fra and SufU	10	1601.21	0.007386	1.567	0.007685	14.2455	0.0698636
Fra	12	24	IADPFHRERTEEV	11	1598.79	Fra and SufU/SufS	0	1599.64	0.021456	0	0	0	0
Fra	12	24	IADPFHRERTEEV	11	1598.79	Fra and SufU/SufS	0.25	1600.73	0.013722	1.08151	0.025469	9.83189	0.231536
Fra	12	24	IADPFHRERTEEV	11	1598.79	Fra and SufU/SufS	0.5	1600.72	0.006252	1.07668	0.022348	9.78805	0.203164
Fra	12	24	IADPFHRERTEEV	11	1598.79	Fra and SufU/SufS	1	1600.75	0.008469	1.10315	0.023067	10.0286	0.2097
Fra	12	24	IADPFHRERTEEV	11	1598.79	Fra and SufU/SufS	10	1601.04	0.082595	1.40085	0.085337	12.735	0.775791
Fra	12	24	IADPFHRERTEEV	11	1598.79	Fra solo	0	1599.64	0.00331	0	0	0	0
Fra	12	24	IADPFHRERTEEV	11	1598.79	Fra solo	0.25	1601.06	0.008315	1.42125	0.008949	12.9204	0.0813545
Fra	12	24	IADPFHRERTEEV	11	1598.79	Fra solo	0.5	1601.06	0.007481	1.41546	0.008181	12.8678	0.0743727
Fra	12	24	IADPFHRERTEEV	11	1598.79	Fra solo	1	1601.12	2.27374e-13	1.48026	0.00331	13.4569	0.0300909
Fra	12	24	IADPFHRERTEEV	11	1598.79	Fra solo	10	1601.42	0.00865	1.77424	0.009261	16.1295	0.0841909
Fra	12	25	IADPFHRERTEEVL	12	1711.88	Fra and SufS	0	1713.24	0.070642	0	0	0	0
Fra	12	25	IADPFHRERTEEVL	12	1711.88	Fra and SufS	0.25	1714.28	0.022859	1.04018	0.074248	8.66815	0.618733
Fra	12	25	IADPFHRERTEEVL	12	1711.88	Fra and SufS	0.5	1714.3	0.021104	1.0579	0.073727	8.81585	0.614392
Fra	12	25	IADPFHRERTEEVL	12	1711.88	Fra and SufS	1	1714.33	0.010093	1.08226	0.071359	9.01886	0.594658
Fra	12	25	IADPFHRERTEEVL	12	1711.88	Fra and SufS	10	1714.72	0.030492	1.47291	0.076942	12.2742	0.641183
Fra	12	25	IADPFHRERTEEVL	12	1711.88	Fra and SufU	0	1712.8	0.058359	0	0	0	0
Fra	12	25	IADPFHRERTEEVL	12	1711.88	Fra and SufU	0.25	1714.35	0.002508	1.55121	0.058413	12.9268	0.486775
Fra	12	25	IADPFHRERTEEVL	12	1711.88	Fra and SufU	0.5	1714.38	0.029378	1.58412	0.065336	13.201	0.544467
Fra	12	25	IADPFHRERTEEVL	12	1711.88	Fra and SufU	1	1714.45	0.007667	1.65156	0.058861	13.763	0.490508
Fra	12	25	IADPFHRERTEEVL	12	1711.88	Fra and SufU	10	1714.58	0.017675	1.77592	0.060977	14.7994	0.508142
Fra	12	25	IADPFHRERTEEVL	12	1711.88	Fra and SufU/SufS	0	1713.21	0.015651	0	0	0	0
Fra	12	25	IADPFHRERTEEVL	12	1711.88	Fra and SufU/SufS	0.25	1714.16	0.013439	0.956442	0.02063	7.97035	0.171917
Fra	12	25	IADPFHRERTEEVL	12	1711.88	Fra and SufU/SufS	0.5	1714.18	0.012346	0.967548	0.019935	8.0629	0.166125
Fra	12	25	IADPFHRERTEEVL	12	1711.88	Fra and SufU/SufS	1	1714.2	0.008094	0.989205	0.01762	8.24338	0.146833
Fra	12	25	IADPFHRERTEEVL	12	1711.88	Fra and SufU/SufS	10	1714.49	0.011917	1.28353	0.019672	10.696	0.163933
Fra	12	25	IADPFHRERTEEVL	12	1711.88	Fra solo	0	1712.67	0.001259	0	0	0	0
Fra	12	25	IADPFHRERTEEVL	12	1711.88	Fra solo	0.25	1714.44	0.006495	1.77037	0.006616	14.7531	0.0551333
Fra	12	25	IADPFHRERTEEVL	12	1711.88	Fra solo	0.5	1714.46	0.004472	1.78876	0.004645	14.9063	0.0387083
Fra	12	25	IADPFHRERTEEVL	12	1711.88	Fra solo	1	1714.41	0	1.74343	0.001259	14.5286	0.0104917
Fra	12	25	IADPFHRERTEEVL	12	1711.88	Fra solo	10	1714.58	0.124744	1.90918	0.124751	15.9098	1.03959
Fra	14	23	DPFHRERTEE	8	1315.6	Fra and SufS	0	1316.54	0.052349	0	0	0	0
Fra	14	23	DPFHRERTEE	8	1315.6	Fra and SufS	0.25	1317.58	0.011241	1.04337	0.053543	13.0421	0.669288
Fra	14	23	DPFHRERTEE	8	1315.6	Fra and SufS	0.5	1317.62	0.003929	1.07828	0.052497	13.4785	0.656212
Fra	14	23	DPFHRERTEE	8	1315.6	Fra and SufS	1	1317.66	0.011142	1.12175	0.053522	14.0219	0.669025
Fra	14	23	DPFHRERTEE	8	1315.6	Fra and SufS	10	1318.1	0.050947	1.55565	0.073048	19.4456	0.9131
Fra	14	23	DPFHRERTEE	8	1315.6	Fra and SufU	0	1316.18	0.10167	0	0	0	0
Fra	14	23	DPFHRERTEE	8	1315.6	Fra and SufU	0.25	1317.6	0.010166	1.42477	0.102177	17.8096	1.27721
Fra	14	23	DPFHRERTEE	8	1315.6	Fra and SufU	0.5	1317.62	0.014776	1.44495	0.102738	18.0619	1.28422
Fra	14	23	DPFHRERTEE	8	1315.6	Fra and SufU	1	1317.66	0.017571	1.48294	0.103177	18.5367	1.28971
Fra	14	23	DPFHRERTEE	8	1315.6	Fra and SufU	10	1317.83	0.009631	1.65192	0.102125	20.649	1.27656
Fra	14	23	DPFHRERTEE	8	1315.6	Fra and SufU/SufS	0	1316.45	0.003476	0	0	0	0
Fra	14	23	DPFHRERTEE	8	1315.6	Fra and SufU/SufS	0.25	1317.5	0.009685	1.04519	0.01029	13.0648	0.128625
Fra	14	23	DPFHRERTEE	8	1315.6	Fra and SufU/SufS	0.5	1317.52	0.014894	1.06982	0.015294	13.3727	0.191175
Fra	14	23	DPFHRERTEE	8	1315.6	Fra and SufU/SufS	1	1317.54	0.009805	1.08557	0.010403	13.5696	0.130038
Fra	14	23	DPFHRERTEE	8	1315.6	Fra and SufU/SufS	10	1317.9	0.003663	1.44888	0.005049	18.1109	0.0631125
Fra	14	23	DPFHRERTEE	8	1315.6	Fra solo	0	1316.34	0.006793	0	0	0	0
Fra	14	23	DPFHRERTEE	8	1315.6	Fra solo	0.25	1317.72	0.057748	1.37343	0.058146	17.1679	0.726825
Fra	14	23	DPFHRERTEE	8	1315.6	Fra solo	0.5	1317.72	0.008199	1.37236	0.010647	17.1545	0.133087
Fra	14	23	DPFHRERTEE	8	1315.6	Fra solo	1	1318.1	0.097205	1.75861	0.097442	21.9827	1.21802
Fra	14	23	DPFHRERTEE	8	1315.6	Fra solo	10	1317.81	0.095547	1.46961	0.095788	18.3701	1.19735
Fra	15	23	PFHRERTEE	7	1200.58	Fra and SufS	0	1201.57	0.008209	0	0	0	0
Fra	15	23	PFHRERTEE	7	1200.58	Fra and SufS	0.25	1202.34	0.001393	0.772434	0.008327	11.0348	0.118957
Fra	15	23	PFHRERTEE	7	1200.58	Fra and SufS	0.5	1202.36	0.006737	0.78756	0.01062	11.2509	0.151714
Fra	15	23	PFHRERTEE	7	1200.58	Fra and SufS	1	1202.49	0.009369	0.917342	0.012457	13.1049	0.177957
Fra	15	23	PFHRERTEE	7	1200.58	Fra and SufS	10	1202.91	0.009237	1.34331	0.012358	19.1902	0.176543
Fra	15	23	PFHRERTEE	7	1200.58	Fra and SufU	0	1201.17	0	0	0	0	0
Fra	15	23	PFHRERTEE	7	1200.58	Fra and SufU	0.25	1202.32	0.010319	1.15097	0.010319	16.4424	0.147414
Fra	15	23	PFHRERTEE	7	1200.58	Fra and SufU	0.5	1202.32	0.015432	1.14674	0.015432	16.382	0.220457
Fra	15	23	PFHRERTEE	7	1200.58	Fra and SufU	1	1202.36	0.024828	1.18448	0.024828	16.9212	0.354686
Fra	15	23	PFHRERTEE	7	1200.58	Fra and SufU	10	1202.46	0.005591	1.29196	0.005591	18.4566	0.0798714
Fra	15	23	PFHRERTEE	7	1200.58	Fra and SufU/SufS	0	1201.32	0.012716	0	0	0	0
Fra	15	23	PFHRERTEE	7	1200.58	Fra and SufU/SufS	0.25	1202.11	0.003444	0.790525	0.013174	11.2932	0.1882
Fra	15	23	PFHRERTEE	7	1200.58	Fra and SufU/SufS	0.5	1202.13	0.004308	0.81013	0.013426	11.5733	0.1918
Fra	15	23	PFHRERTEE	7	1200.58	Fra and SufU/SufS	1	1202.14	0.003516	0.82074	0.013194	11.7249	0.188486
Fra	15	23	PFHRERTEE	7	1200.58	Fra and SufU/SufS	10	1202.58	0.006221	1.26108	0.014157	18.0155	0.202243
Fra	15	23	PFHRERTEE	7	1200.58	Fra solo	0	1201.22	0.001981	0	0	0	0
Fra	15	23	PFHRERTEE	7	1200.58	Fra solo	0.25	1202.31	0.009543	1.08103	0.009746	15.4433	0.139229
Fra	15	23	PFHRERTEE	7	1200.58	Fra solo	0.5	1202.38	0.00882	1.15222	0.009039	16.4603	0.129129
Fra	15	23	PFHRERTEE	7	1200.58	Fra solo	1	1202.42	0	1.19419	0.001981	17.0599	0.0283
Fra	15	23	PFHRERTEE	7	1200.58	Fra solo	10	1202.62	0.01142	1.39143	0.01159	19.8776	0.165571
Fra	24	37	VLTWIKNKYPNLHT	12	1726.96	Fra and SufS	0	1728.28	0.044904	0	0	0	0
Fra	24	37	VLTWIKNKYPNLHT	12	1726.96	Fra and SufS	0.25	1729.47	0.022429	1.18677	0.050194	9.88976	0.418283
Fra	24	37	VLTWIKNKYPNLHT	12	1726.96	Fra and SufS	0.5	1729.48	0.021878	1.19428	0.04995	9.95233	0.41625
Fra	24	37	VLTWIKNKYPNLHT	12	1726.96	Fra and SufS	1	1729.48	0.01541	1.19888	0.047475	9.99063	0.395625
Fra	24	37	VLTWIKNKYPNLHT	12	1726.96	Fra and SufS	10	1729.69	0.10422	1.40867	0.113482	11.7389	0.945683
Fra	24	37	VLTWIKNKYPNLHT	12	1726.96	Fra and SufU	0	1727.95	0.012793	0	0	0	0
Fra	24	37	VLTWIKNKYPNLHT	12	1726.96	Fra and SufU	0.25	1729.4	0.014109	1.44868	0.019045	12.0723	0.158708
Fra	24	37	VLTWIKNKYPNLHT	12	1726.96	Fra and SufU	0.5	1729.44	0.040659	1.49234	0.042624	12.4361	0.3552
Fra	24	37	VLTWIKNKYPNLHT	12	1726.96	Fra and SufU	1	1729.45	0.007803	1.50323	0.014985	12.527	0.124875
Fra	24	37	VLTWIKNKYPNLHT	12	1726.96	Fra and SufU	10	1729.47	0.040682	1.52581	0.042646	12.715	0.355383
Fra	24	37	VLTWIKNKYPNLHT	12	1726.96	Fra and SufU/SufS	0	1728.28	0.006004	0	0	0	0
Fra	24	37	VLTWIKNKYPNLHT	12	1726.96	Fra and SufU/SufS	0.25	1729.33	0.005166	1.05061	0.007921	8.75512	0.0660083
Fra	24	37	VLTWIKNKYPNLHT	12	1726.96	Fra and SufU/SufS	0.5	1729.35	0.005215	1.06838	0.007953	8.90319	0.066275
Fra	24	37	VLTWIKNKYPNLHT	12	1726.96	Fra and SufU/SufS	1	1729.37	0.014581	1.09116	0.015769	9.09304	0.131408
Fra	24	37	VLTWIKNKYPNLHT	12	1726.96	Fra and SufU/SufS	10	1729.53	0.052633	1.25205	0.052975	10.4338	0.441458
Fra	24	37	VLTWIKNKYPNLHT	12	1726.96	Fra solo	0	1728.04	0.056018	0	0	0	0
Fra	24	37	VLTWIKNKYPNLHT	12	1726.96	Fra solo	0.25	1729.53	0.005095	1.4859	0.056249	12.3825	0.468742
Fra	24	37	VLTWIKNKYPNLHT	12	1726.96	Fra solo	0.5	1729.59	0.006054	1.54505	0.056344	12.8754	0.469533
Fra	24	37	VLTWIKNKYPNLHT	12	1726.96	Fra solo	1	1729.6	0	1.56027	0.056018	13.0023	0.466817
Fra	24	37	VLTWIKNKYPNLHT	12	1726.96	Fra solo	10	1729.66	0.075741	1.6156	0.094206	13.4634	0.78505
Fra	25	34	LTWIKNKYPN	8	1276.7	Fra and SufS	0	1277.56	0.021402	0	0	0	0
Fra	25	34	LTWIKNKYPN	8	1276.7	Fra and SufS	0.25	1278.15	0.06655	0.589276	0.069907	7.36595	0.873837
Fra	25	34	LTWIKNKYPN	8	1276.7	Fra and SufS	0.5	1278.11	0.021778	0.556739	0.030534	6.95924	0.381675
Fra	25	34	LTWIKNKYPN	8	1276.7	Fra and SufS	1	1278.13	0.047023	0.574101	0.051664	7.17626	0.6458
Fra	25	34	LTWIKNKYPN	8	1276.7	Fra and SufS	10	1278.33	0.074323	0.769875	0.077343	9.62344	0.966787
Fra	25	34	LTWIKNKYPN	8	1276.7	Fra and SufU	0	1277.5	0.003132	0	0	0	0
Fra	25	34	LTWIKNKYPN	8	1276.7	Fra and SufU	0.25	1278.3	0.011493	0.8024	0.011912	10.03	0.1489
Fra	25	34	LTWIKNKYPN	8	1276.7	Fra and SufU	0.5	1278.3	0.009514	0.799591	0.010017	9.99489	0.125213
Fra	25	34	LTWIKNKYPN	8	1276.7	Fra and SufU	1	1278.32	0.012606	0.824417	0.012989	10.3052	0.162363
Fra	25	34	LTWIKNKYPN	8	1276.7	Fra and SufU	10	1278.42	0.080481	0.918535	0.080542	11.4817	1.00677
Fra	25	34	LTWIKNKYPN	8	1276.7	Fra and SufU/SufS	0	1277.49	0.00911	0	0	0	0
Fra	25	34	LTWIKNKYPN	8	1276.7	Fra and SufU/SufS	0.25	1278.06	0.022998	0.565349	0.024736	7.06686	0.3092
Fra	25	34	LTWIKNKYPN	8	1276.7	Fra and SufU/SufS	0.5	1278.09	0.004408	0.600918	0.01012	7.51147	0.1265
Fra	25	34	LTWIKNKYPN	8	1276.7	Fra and SufU/SufS	1	1278.12	0.006907	0.62215	0.011433	7.77687	0.142912
Fra	25	34	LTWIKNKYPN	8	1276.7	Fra and SufU/SufS	10	1278.23	0.026818	0.736382	0.028324	9.20477	0.35405
Fra	25	34	LTWIKNKYPN	8	1276.7	Fra solo	0	1277.55	0.016405	0	0	0	0
Fra	25	34	LTWIKNKYPN	8	1276.7	Fra solo	0.25	1278.47	0	0.917791	0.016405	11.4724	0.205062
Fra	25	34	LTWIKNKYPN	8	1276.7	Fra solo	0.5	1278.48	0	0.931298	0.016405	11.6412	0.205062
Fra	25	34	LTWIKNKYPN	8	1276.7	Fra solo	1	1278.52	0	0.967219	0.016405	12.0902	0.205062
Fra	25	34	LTWIKNKYPN	8	1276.7	Fra solo	10	1278.28	0.003862	0.734767	0.016853	9.18459	0.210663
Fra	25	35	LTWIKNKYPNL	9	1389.79	Fra and SufS	0	1390.81	0.055528	0	0	0	0
Fra	25	35	LTWIKNKYPNL	9	1389.79	Fra and SufS	0.25	1391.36	0.002386	0.552319	0.055579	6.13688	0.617544
Fra	25	35	LTWIKNKYPNL	9	1389.79	Fra and SufS	0.5	1391.38	0.01309	0.57153	0.05705	6.35033	0.633889
Fra	25	35	LTWIKNKYPNL	9	1389.79	Fra and SufS	1	1391.4	0.005155	0.597825	0.055766	6.6425	0.619622
Fra	25	35	LTWIKNKYPNL	9	1389.79	Fra and SufS	10	1391.65	0.031257	0.840294	0.063721	9.3366	0.708011
Fra	25	35	LTWIKNKYPNL	9	1389.79	Fra and SufU	0	1390.94	0.02532	0	0	0	0
Fra	25	35	LTWIKNKYPNL	9	1389.79	Fra and SufU	0.25	1391.5	0.005438	0.556187	0.025898	6.17986	0.287756
Fra	25	35	LTWIKNKYPNL	9	1389.79	Fra and SufU	0.5	1391.46	0.045184	0.523076	0.051795	5.81196	0.5755
Fra	25	35	LTWIKNKYPNL	9	1389.79	Fra and SufU	1	1391.49	0.018947	0.551832	0.031625	6.13147	0.351389
Fra	25	35	LTWIKNKYPNL	9	1389.79	Fra and SufU	10	1391.51	0.019817	0.570772	0.032153	6.34191	0.357256
Fra	25	35	LTWIKNKYPNL	9	1389.79	Fra and SufU/SufS	0	1390.77	0.009496	0	0	0	0
Fra	25	35	LTWIKNKYPNL	9	1389.79	Fra and SufU/SufS	0.25	1391.3	0.020078	0.532364	0.022211	5.91516	0.246789
Fra	25	35	LTWIKNKYPNL	9	1389.79	Fra and SufU/SufS	0.5	1391.3	0.012539	0.53185	0.015729	5.90944	0.174767
Fra	25	35	LTWIKNKYPNL	9	1389.79	Fra and SufU/SufS	1	1391.31	0.004876	0.541436	0.010675	6.01596	0.118611
Fra	25	35	LTWIKNKYPNL	9	1389.79	Fra and SufU/SufS	10	1391.48	0.019893	0.711721	0.022043	7.90801	0.244922
Fra	25	35	LTWIKNKYPNL	9	1389.79	Fra solo	0	1390.98	0.1378	0	0	0	0
Fra	25	35	LTWIKNKYPNL	9	1389.79	Fra solo	0.25	1391.56	0.00958	0.577604	0.138133	6.41782	1.53481
Fra	25	35	LTWIKNKYPNL	9	1389.79	Fra solo	0.5	1391.55	0.010483	0.569659	0.138198	6.32954	1.53553
Fra	25	35	LTWIKNKYPNL	9	1389.79	Fra solo	1	1391.59	0	0.610093	0.1378	6.77881	1.53111
Fra	25	35	LTWIKNKYPNL	9	1389.79	Fra solo	10	1391.67	0.056556	0.687418	0.148954	7.63798	1.65504
Fra	25	37	LTWIKNKYPNLHT	11	1627.9	Fra and SufS	0	1628.9	0.033891	0	0	0	0
Fra	25	37	LTWIKNKYPNLHT	11	1627.9	Fra and SufS	0.25	1630.09	0.044042	1.19353	0.055573	10.8503	0.505209
Fra	25	37	LTWIKNKYPNLHT	11	1627.9	Fra and SufS	0.5	1630.11	0.019424	1.21181	0.039063	11.0164	0.355118
Fra	25	37	LTWIKNKYPNLHT	11	1627.9	Fra and SufS	1	1630.16	0.028399	1.2582	0.044217	11.4382	0.401973
Fra	25	37	LTWIKNKYPNLHT	11	1627.9	Fra and SufS	10	1630.48	0.05902	1.57708	0.068058	14.3371	0.618709
Fra	25	37	LTWIKNKYPNLHT	11	1627.9	Fra and SufU	0	1628.75	0.058874	0	0	0	0
Fra	25	37	LTWIKNKYPNLHT	11	1627.9	Fra and SufU	0.25	1629.94	0.01348	1.19001	0.060397	10.8183	0.549064
Fra	25	37	LTWIKNKYPNLHT	11	1627.9	Fra and SufU	0.5	1630.02	0.065481	1.26891	0.088056	11.5355	0.800509
Fra	25	37	LTWIKNKYPNLHT	11	1627.9	Fra and SufU	1	1630.07	0.002828	1.31818	0.058942	11.9835	0.535836
Fra	25	37	LTWIKNKYPNLHT	11	1627.9	Fra and SufU	10	1630.14	0.025378	1.38874	0.064111	12.6249	0.582827
Fra	25	37	LTWIKNKYPNLHT	11	1627.9	Fra and SufU/SufS	0	1628.83	0.023484	0	0	0	0
Fra	25	37	LTWIKNKYPNLHT	11	1627.9	Fra and SufU/SufS	0.25	1630.02	0.007175	1.19045	0.024555	10.8223	0.223227
Fra	25	37	LTWIKNKYPNLHT	11	1627.9	Fra and SufU/SufS	0.5	1630.03	0.021041	1.2066	0.031531	10.9691	0.286645
Fra	25	37	LTWIKNKYPNLHT	11	1627.9	Fra and SufU/SufS	1	1630.03	0.014876	1.20725	0.027799	10.975	0.252718
Fra	25	37	LTWIKNKYPNLHT	11	1627.9	Fra and SufU/SufS	10	1630.26	0.031636	1.43609	0.039399	13.0554	0.358173
Fra	25	37	LTWIKNKYPNLHT	11	1627.9	Fra solo	0	1628.79	0.051818	0	0	0	0
Fra	25	37	LTWIKNKYPNLHT	11	1627.9	Fra solo	0.25	1630.23	0.010227	1.44052	0.052818	13.0956	0.480164
Fra	25	37	LTWIKNKYPNLHT	11	1627.9	Fra solo	0.5	1630.93	0.004394	2.14479	0.052004	19.4981	0.472764
Fra	25	37	LTWIKNKYPNLHT	11	1627.9	Fra solo	1	1631.2	2.27374e-13	2.41827	0.051818	21.9842	0.471073
Fra	25	37	LTWIKNKYPNLHT	11	1627.9	Fra solo	10	1631.57	0.088167	2.78848	0.102267	25.3498	0.9297
Fra	26	35	TWIKNKYPNL	8	1276.7	Fra and SufS	0	1277.93	0.013056	0	0	0	0
Fra	26	35	TWIKNKYPNL	8	1276.7	Fra and SufS	0.25	1278.51	0.017795	0.574942	0.022071	7.18677	0.275888
Fra	26	35	TWIKNKYPNL	8	1276.7	Fra and SufS	0.5	1278.53	0.007585	0.594512	0.0151	7.4314	0.18875
Fra	26	35	TWIKNKYPNL	8	1276.7	Fra and SufS	1	1278.54	0.014639	0.60935	0.019616	7.61687	0.2452
Fra	26	35	TWIKNKYPNL	8	1276.7	Fra and SufS	10	1278.77	0.086963	0.835365	0.087938	10.4421	1.09923
Fra	26	35	TWIKNKYPNL	8	1276.7	Fra and SufU	0	1277.61	0.033306	0	0	0	0
Fra	26	35	TWIKNKYPNL	8	1276.7	Fra and SufU	0.25	1278.57	0.008902	0.964268	0.034475	12.0534	0.430937
Fra	26	35	TWIKNKYPNL	8	1276.7	Fra and SufU	0.5	1278.54	0.030794	0.926338	0.04536	11.5792	0.567
Fra	26	35	TWIKNKYPNL	8	1276.7	Fra and SufU	1	1278.58	0.020967	0.967971	0.039356	12.0996	0.49195
Fra	26	35	TWIKNKYPNL	8	1276.7	Fra and SufU	10	1278.61	0.002413	0.998903	0.033393	12.4863	0.417412
Fra	26	35	TWIKNKYPNL	8	1276.7	Fra and SufU/SufS	0	1277.84	0.006281	0	0	0	0
Fra	26	35	TWIKNKYPNL	8	1276.7	Fra and SufU/SufS	0.25	1278.41	0.004737	0.569953	0.007867	7.12441	0.0983375
Fra	26	35	TWIKNKYPNL	8	1276.7	Fra and SufU/SufS	0.5	1278.41	0.003094	0.569926	0.007002	7.12408	0.087525
Fra	26	35	TWIKNKYPNL	8	1276.7	Fra and SufU/SufS	1	1278.41	0.004494	0.569954	0.007723	7.12442	0.0965375
Fra	26	35	TWIKNKYPNL	8	1276.7	Fra and SufU/SufS	10	1278.8	0.116899	0.960124	0.117068	12.0015	1.46335
Fra	26	35	TWIKNKYPNL	8	1276.7	Fra solo	0	1277.71	0.017075	0	0	0	0
Fra	26	35	TWIKNKYPNL	8	1276.7	Fra solo	0.25	1278.53	0.015171	0.8228	0.022841	10.285	0.285513
Fra	26	35	TWIKNKYPNL	8	1276.7	Fra solo	0.5	1278.54	0.006957	0.831286	0.018438	10.3911	0.230475
Fra	26	35	TWIKNKYPNL	8	1276.7	Fra solo	1	1278.72	0	1.01587	0.017075	12.6984	0.213438
Fra	26	35	TWIKNKYPNL	8	1276.7	Fra solo	10	1278.84	0.055849	1.13297	0.058401	14.1621	0.730013
Fra	27	35	WIKNKYPNL	7	1175.66	Fra and SufS	0	1176.71	0.005406	0	0	0	0
Fra	27	35	WIKNKYPNL	7	1175.66	Fra and SufS	0.25	1177.27	0.011892	0.565307	0.013063	8.07581	0.186614
Fra	27	35	WIKNKYPNL	7	1175.66	Fra and SufS	0.5	1177.29	0.004066	0.587146	0.006765	8.3878	0.0966429
Fra	27	35	WIKNKYPNL	7	1175.66	Fra and SufS	1	1177.3	0.014948	0.593496	0.015895	8.47851	0.227071
Fra	27	35	WIKNKYPNL	7	1175.66	Fra and SufS	10	1177.45	0.01602	0.745864	0.016908	10.6552	0.241543
Fra	27	35	WIKNKYPNL	7	1175.66	Fra and SufU	0	1176.34	0.005903	0	0	0	0
Fra	27	35	WIKNKYPNL	7	1175.66	Fra and SufU	0.25	1177.35	0.00419	1.00852	0.007239	14.4074	0.103414
Fra	27	35	WIKNKYPNL	7	1175.66	Fra and SufU	0.5	1177.37	0.00797	1.02564	0.009918	14.6521	0.141686
Fra	27	35	WIKNKYPNL	7	1175.66	Fra and SufU	1	1177.38	0.007086	1.03814	0.009223	14.8305	0.131757
Fra	27	35	WIKNKYPNL	7	1175.66	Fra and SufU	10	1177.36	0.004287	1.01274	0.007296	14.4678	0.104229
Fra	27	35	WIKNKYPNL	7	1175.66	Fra and SufU/SufS	0	1176.63	0.004693	0	0	0	0
Fra	27	35	WIKNKYPNL	7	1175.66	Fra and SufU/SufS	0.25	1177.2	0.012322	0.573773	0.013186	8.19676	0.188371
Fra	27	35	WIKNKYPNL	7	1175.66	Fra and SufU/SufS	0.5	1177.2	0.005209	0.577044	0.007012	8.24349	0.100171
Fra	27	35	WIKNKYPNL	7	1175.66	Fra and SufU/SufS	1	1177.21	0.012135	0.577459	0.013011	8.24941	0.185871
Fra	27	35	WIKNKYPNL	7	1175.66	Fra and SufU/SufS	10	1177.37	0.010863	0.741124	0.011834	10.5875	0.169057
Fra	27	35	WIKNKYPNL	7	1175.66	Fra solo	0	1176.48	0.020531	0	0	0	0
Fra	27	35	WIKNKYPNL	7	1175.66	Fra solo	0.25	1177.44	0.005569	0.956168	0.021273	13.6595	0.3039
Fra	27	35	WIKNKYPNL	7	1175.66	Fra solo	0.5	1177.45	0.00539	0.968311	0.021227	13.833	0.303243
Fra	27	35	WIKNKYPNL	7	1175.66	Fra solo	1	1177.47	0	0.990852	0.020531	14.155	0.2933
Fra	27	35	WIKNKYPNL	7	1175.66	Fra solo	10	1177.56	0.006201	1.07617	0.021447	15.3739	0.306386
Fra	36	45	HTEIKWNQPM	8	1283.62	Fra and SufS	0	1284.34	0.026318	0	0	0	0
Fra	36	45	HTEIKWNQPM	8	1283.62	Fra and SufS	0.25	1287.41	0.00606	3.07066	0.027007	38.3832	0.337587
Fra	36	45	HTEIKWNQPM	8	1283.62	Fra and SufS	0.5	1287.78	0.023219	3.43958	0.035096	42.9948	0.4387
Fra	36	45	HTEIKWNQPM	8	1283.62	Fra and SufS	1	1288.19	0.008652	3.85019	0.027704	48.1274	0.3463
Fra	36	45	HTEIKWNQPM	8	1283.62	Fra and SufS	10	1288.35	0	4.01401	0.026318	50.1751	0.328975
Fra	36	45	HTEIKWNQPM	8	1283.62	Fra and SufU	0	1284.42	0.032999	0	0	0	0
Fra	36	45	HTEIKWNQPM	8	1283.62	Fra and SufU	0.25	1287.27	0.028541	2.84895	0.043629	35.6119	0.545362
Fra	36	45	HTEIKWNQPM	8	1283.62	Fra and SufU	0.5	1287.73	0.054284	3.30953	0.063527	41.3692	0.794088
Fra	36	45	HTEIKWNQPM	8	1283.62	Fra and SufU	1	1287.9	0.008224	3.47722	0.034008	43.4652	0.4251
Fra	36	45	HTEIKWNQPM	8	1283.62	Fra and SufU	10	1288.2	0.003154	3.78033	0.033149	47.2541	0.414362
Fra	36	45	HTEIKWNQPM	8	1283.62	Fra and SufU/SufS	0	1284.33	0.012094	0	0	0	0
Fra	36	45	HTEIKWNQPM	8	1283.62	Fra and SufU/SufS	0.25	1287.09	0.005719	2.75898	0.013378	34.4873	0.167225
Fra	36	45	HTEIKWNQPM	8	1283.62	Fra and SufU/SufS	0.5	1287.64	0.000531	3.31506	0.012105	41.4383	0.151312
Fra	36	45	HTEIKWNQPM	8	1283.62	Fra and SufU/SufS	1	1288.03	0.036837	3.69714	0.038771	46.2142	0.484637
Fra	36	45	HTEIKWNQPM	8	1283.62	Fra and SufU/SufS	10	1288.41	0.060787	4.08457	0.061978	51.0571	0.774725
Fra	36	45	HTEIKWNQPM	8	1283.62	Fra solo	0	1284.3	0.02822	0	0	0	0
Fra	36	45	HTEIKWNQPM	8	1283.62	Fra solo	0.25	1287.47	0.003299	3.16613	0.028412	39.5767	0.35515
Fra	36	45	HTEIKWNQPM	8	1283.62	Fra solo	0.5	1287.8	0.000374	3.49637	0.028223	43.7046	0.352788
Fra	36	45	HTEIKWNQPM	8	1283.62	Fra solo	1	1288.26	0	3.96176	0.02822	49.522	0.35275
Fra	36	45	HTEIKWNQPM	8	1283.62	Fra solo	10	1288.2	0.00764	3.90009	0.029236	48.7512	0.36545
Fra	36	52	HTEIKWNQPMFTDHGTF	15	2088.96	Fra and SufS	0	2090.22	0.011331	0	0	0	0
Fra	36	52	HTEIKWNQPMFTDHGTF	15	2088.96	Fra and SufS	0.25	2094.16	0.041399	3.94271	0.042922	26.2847	0.286147
Fra	36	52	HTEIKWNQPMFTDHGTF	15	2088.96	Fra and SufS	0.5	2094.74	0.024439	4.51915	0.026938	30.1277	0.179587
Fra	36	52	HTEIKWNQPMFTDHGTF	15	2088.96	Fra and SufS	1	2095.1	0.062706	4.87879	0.063722	32.5253	0.424813
Fra	36	52	HTEIKWNQPMFTDHGTF	15	2088.96	Fra and SufS	10	2095.52	0.085992	5.30446	0.086735	35.3631	0.578233
Fra	36	52	HTEIKWNQPMFTDHGTF	15	2088.96	Fra and SufU	0	2090.67	0.013756	0	0	0	0
Fra	36	52	HTEIKWNQPMFTDHGTF	15	2088.96	Fra and SufU	0.25	2094.31	0.000412	3.63856	0.013762	24.257	0.0917467
Fra	36	52	HTEIKWNQPMFTDHGTF	15	2088.96	Fra and SufU	0.5	2094.73	0.010612	4.06316	0.017373	27.0878	0.11582
Fra	36	52	HTEIKWNQPMFTDHGTF	15	2088.96	Fra and SufU	1	2095.14	0.014	4.46973	0.019627	29.7982	0.130847
[truncated: 791 more rows]
